# Supplementary material for: A targeted tiled amplicon sequencing approach for clade and subclade level differentiation of monkeypox virus from wastewater
Source: Sci Rep. 2025 Aug 11;15:29361. doi: 10.1038/s41598-025-13927-y (PMC12340014; doi:10.1038/s41598-025-13927-y)
Supplement: Supplementary file 1 — Supplementary Material 1 [file 41598_2025_13927_MOESM1_ESM.fasta]

>hMpxV/cynomolgus_monkey/USA/un-WRAIR7-61-P2/1962|EPI_ISL_13056556|1962
------------------------------------------------------------
------------------------------------------------------------
------------------------------------------------------------
------------------------------------------------------------
------------------------------------------------------------
------------------------------------------------------------
------------------------------------------------------------
------------------------------------------------------------
------------------------------------------------------------
------------------------------------------------------------
-----------------------------agagggtaagaa-------------------
----------------------aaatcaatcgtttatagaga------------------
---ccatcagaaagaggtttaatatttttgtgagacccatcgaagagagaaaggataaaa
actttttacgactccatcagaaagaggtttaatatttttgtgagacccatcgaagagaga
aagagatggttagtcaagatatttttcttagtacaaaagtcaatgttttaaaatatatgg
acgagaattaatttgtctgtataaaaacttgtgtgaaattatgtactagagaaaaaacgt
gagcagtgtcccctacatggattttacagatcatttatattccaaaaatattaactatat
acgtttattatatgatgttaacgtgtaaattataaacattattttatgatgcaattgtct
gacaacctagattggtataaggatgttgataagctctacgagaatatattgttggacgtt
atcgtttacgaaatagttgagacatcagaaagaggtttaatatttttgtgagaccatcga
agagagaaatagaataaaaatat---ttttttttttttttgtaaaacttttttatgagac
-------caagagaatacgaatagtgatcatatcgtatcacatattgaaacagaaagaag
aagtaacgagaggtaactttttgtaaatgtagttaaatatttttgttttgcaaaccggaa
tatagtgcccggt---cttttttaattcgtggtgcagtgtctgaatcgttcgattaaccc
aactcatccattttcagatgaatagagttatcgattcagacacatgctttgagttttgtt
gaatcgatgagtgaagtatcatcggttgcaccttcagatgccgatccgtcgacatacttg
aatccatccttgacttcaagttcagatgattcctcacacatgtctccgatacgtacgcta
aactctaggttcttgacacattttgtatcaacgatcgttgaaccgatgatatctttgtaa
ctcactttcttatgtgagatgttagacccaagtactggatgggtcttgatgtcactgtct
ttctcttcttcgctacatctgatgtcgatagacatctcacagtctttgatcatagccaga
gcttcttcacgcgtgatcgcgggagagtccttaccttgtcccggtgacac---gctggac
aatctagtattcacagtgtttccatcagaggattcggagatggatgaaatctttgggcat
ttggtgaatccaaagttcatgttaagacccgcaccgacgatagtgtaataagtggtggga
tctccttttacaacttcttcggatacctc------------------atcatctt-----
-------------cggtctctgtaacttccgttacggattgacaaatcttatcattggtc
ggtgtttggtcttgctttgtgactttgataataacatcgattcccatatgatgtttgttt
tcttcttcagtacacgaggatgaagattgttgaagactagtaggcatagcagctgccact
aggcacatgcatgccaggacaatatattgtttcatgattgctattgattgattactgttc
tagatgattctactttcttaccatataataaattagaatatattttctacttttacgaga
aattaattattgtatttattatttatgggt--aaaaaaacttactataagtgggtgggat
tctgggaattagtgatcagtttatgtatatcgcaactagcgggcatatggctattgacat
cgagaacattacccatatgataagagattgtatccgtttcgtagtcttgagtattggtat
tactatatagtatgtagatgtcgacgctagatagacagtcgcccactagagttaccgtct
ctgaatgcggcatgatagtatcattctttgttttcgttaactgtttggaagatgaatctt
tgttgttacatttaatctcgaaattcagagtacatatctttgaagtattctgatatctat
tttctcctgtaaagaatcctgaagttgctacattattaaggacagagaagtattctgcac
gaaagactggatcacaatctttatgattcatggtaatagttagttccgacgttgagatgg
attcgctgagaccggtagtggtcgtccgagtacacgatgtgtcgttgactggatacaggt
taatttccacatcgatatagttaaatgtattgctggttacgacgggttcgcatttatctg
tggaagagacggtgtgagaatatgttccgggaccacacggagaacagatgacgtctccgg
tagacgtgtatccggatactccgtatcctattccacactttgttttagaaatacatgttc
tacaccctgatgctcctttgagaagacaataatatcctggagagcattcacagattctat
tgtgagtcgtgttacacgatcgcgtctctacctgattactatcacatcttccgttacaac
ttagacaagcctgtaaatgattattgtgagatgtaaaggtatccgaaccacacggtgtac
attgtgtattagtcttgctatcacataatctggaagcgtaagttcccggaggacacgata
gacaacatagattacggcttctgtattcgttgtctttacactttccattggatggtgcat
gtggtgctatatctcttccgtttattattatacatgagagaaacaatatatacgagtata
atacggacctcatgatttaat---tgtagtaatcgtcgtcttgttactgtttgtttccta
cttctccaatcatatagattattttttaaatattttctttctatcatggataatatttgt
aatggttctttccgtacaacatactgtttagatggtagtcgcttagcttggttatgatat
tgcgcataatttccggaggcaaatacgatagtctagattgattatcgatggtagactcta
atttattgagtgctttgtcgacgagtttacttttatgctccatcgatagatgacactgtt
ctatgagatcgtcatacatgggaaatgaaatgcgtttgtctgaatgtatggcttcgagat
aggtgtgataccggatgtcttctgttctcaataccgtatacaagtcggtgtctgagattc
gaatctctttgaggagacttatgtcacgactacatttttcgatgatggaatctatcttat
cgaatgatatatttttcataaatacacttttatagtcctcgtttaaacagaatttagtat
gtagttccgcaaatgactcgtcccttaataggcagtaggctattatcttctttacgtagt
gatcgtcgtagggagagaactccgacatcttgtagaacaacgatttaatcataggtagag
atactttcagtctgtggtggatgatgtcattaacgacatccgccttgtatatgatgtttc
tgttttcaaacaccaagtcgaatactgtcttatcgtctttagtcggaaggttgatgtcgt
atccgatgtatacgaggtatgaggcaacattgttattgcaattctggaaggcggtatgaa
gaggagtcattgtattatagtattcgtctttctgaatgtcgaatctatctagtagatacc
gtagtatattgagagagcgacttccatatccttgattatgttttatgaatagataaagta
gatgttgtccttcttccttttgtaatttcccgtatttttgttcgtgccaattgagtaaca
ttatgagaatatgacctgttgcacaatcgttctttatgtattccatgatgggtgtacaat
caagattattacgtatcctcgtatcagctcctcgagataaaagagcatacaccacacgag
gactatgtttggtatactgttgaaggtaagtgtgtaacggcgtatttccgattttcgtaa
ccgcgttaatgtttgctccatgatctattatcgcgtagatgaatcgcttctcagctcgca
tcttagtgtgactctttgacttgtaataattgctttcgtggaacgcggatatgtgtttac
agtagtaatgaagagaagtgagtccatcctcatcgacgcaattagggtcagatcctttag
tcaataatttgtacagaacgtaatagtttaagctcccattgaatttatatctaagataac
acagcaatagatcggatgatttactaaagtcatcaatggggtccgttagtatatcaaaga
tcttgttatcgattgatagtgaatgaatcagatagtggtgtagaggaatatgtccttttt
tatccttgctatcaaagttacgcatgccgtggcgtaacaatatctttaatacagatggat
taaatcgtgtattcatcgtatagcaatgtaatggagagttaccacattttagtcgtttat
tcagatcgcagtgtttaataactaatttaaacagatgagatgatatatccacatcaaaga
atgcgagatacatatgacagacattattgacagaaatgtgaccttcattatcaccgtcgt
ccataaatgcgttaggtacgtaccacatactatcgttaacgatgcgcacaatctcgtcca
-tttcatccatcttcataatgatttactttttcataattagagaaaaagatcaaggtata
aaaattagaagtgttagactataaactaacttataaaactaacttatgacttaactaact
tatgacttaactaacttatgacttaactaacttatgacttaactaacttatgacttaact
aacttatgacttaactaacttatgacttaactaacttatgacttaactaacttatgactt
aactaacttatgacttaactaacttatgacttaactaacttatgacttaactaacttatg
actattaactcatttcaagaaaggtgggtggatagaactctatatgacagcttgtgaaac
aattagatccctaatttctaatggaagttttgataggagattgtcatcagttgatacatt
gtttattatctcatctattagagcacgtctgtttagagctttagtgacctgctcggttac
ttctgtgtaaatcttgaatcctttagtgatacactgtgtcaaaactggatgtttagaata
cctatgtagaatatgggaagcatgcttgtttttgtctctattatagattaactcatacat
ggttgtattatgaattttcatctgcctaatgtactccaattcttgtttacaatcaattat
ataatcaaagagtgatgatgcatacacattacaaagtgaataatctaccatcataaaata
cttgatacagagctttatcacatcatggttttcaattgtattattaagtatagctaattt
tatacagtcaatagacaatggttctctaagcaatatttctaatattttaagatgtgcttc
cctacgggcgatgacagatcccctatccacggccacgtcaagacatgtatatccattact
cattactgcgttgacatttgctccattttctaatagcaatgatactaaatctatataacc
tgcatagatagcgcgataaagcaaggtccttccaccagcatctagttgattgatatcttc
aatatatgggatacaaagcttataaatttctaatactgtgggttcatctacaaggaatcc
cctagtatactgaattattttatatagatctaatttaacatcattttcatctgggatacc
acaattcaaaataaactcaacaacactactttcctttttacatattcccctaaaataggc
attcaagcattctattttatatattacagccccatgatctaccataagatcaacaatgtc
tatttctacatatgcattagatagatagtaaagtaagagatcttgtacagaattacaatt
cttaataattatagagaaaatatcttccatataattctttgacactaatgcagatataat
atctttatatgtaatatatgcaaacagtctatctactatatactgatcaatattatctct
atgaatcctaaaataatcatacagaacatctacaggatcacaaattggttcaaggagaaa
tctatcaaatattttcctgtcaacaactggttctagaacataacagtcaacacctaatcc
atgttttttataatcatctaccaaagataatgaccaaagatcgaggtcgtcgtgaaactg
ctcatcgacagccatgaaatctaccgactccatggtgcgaatcgcactgtcttattcgcc
attgattttcattttttataattatgtacatgttttccttctattctcaagagtctacaa
aaatata-tttttttcgatatctaagtactaagtttttttactgtttttgttactgtctt
ccattcttctaactaaagatctgagataaattatacaatcttcgctatcgaaccattttt
gtagtctaaagcctgaagtaattaaccaactgtttttattagtggcttttttcgatctat
caatttcagtatattcttcgccgttataaaagtaatgttgtttaattgtaggacggttgt
tagtataatcacatgaataataatattctaattcctcgtattgactacttacagatactc
gaaatagtctgaaaaattcttcaaagatatttttataaagatctaggaaaagtttattac
cgaccatgaacgagatagatggataaatatcctttccatcaaaggtcataattggataat
tgtccagcaatatatctgctgtattagttatatcacttccatttattttcagattgaagt
aatgtactagtttgtgacaattaacaagatacaaaagagatgccgatactaatacgtaaa
tagctatacgcgaatccattgttacctttttttatttcataggtctattaataaatatat
gtattacttaagactagaaaaatcaaaagtgagtttttgatatttgattcttacttattg
tgggattgtagtttacttagtaattcatctctgaatcctgataaatcatgcatatcaatg
atgcaactacgcagcaaactagtaggaatatagatatctggatatgtacgtaaatagtcg
attatatcttttacaatactattagtccctattgcgttatctatatatccattaataata
ttacacagtggatacttatgaga-aatatacctcttacagatttttaacgatatataatc
tagaaagatatgtgtgtagtactgtattacctaaattatcagtctcattcaaatattgca
tgactattatcgagaattgctatatccctctatactcgatgcatttattacagtaattca
atccagctaacataagagccaatctcaatgttggtttaattatatcatcttcatgtaata
ataacgatggaaactttccagtagcgtaacacttatctaagaaggatataataactatgt
ctacattatgtctcttatcgagaatattcttaacgagatatccatagctattctggtgct
aattattcctatattatattccacgaaaaatgatgaaggcaatcattcatcataagatga
taaaaagtgtagtgagtaagagtattagtgagagagcatgaaggagatttagtatttagc
agtgaggatatgatccaagagggtgagatagtcgttctcgttcagaatctttcgcagcat
aagtagtatgtcgatatacttatcattgaagactcttccagtgacaatagctgattgagt
acaaagtccaattattgcacaaagttctttggcggttttcatggagtcatttctgatgaa
acatttaatgatctccacgcaattgtcgatattgtcccacggaagtgaatccgagaactc
cttcaactcgctaccaaatagctccattgcatcaattctgaaagagatgagaagcctgta
gagaggccctgcgctttctctatgggtccatctatgagaaacccacaggatgtattcagt
cagacaa-tgtctgacatcagtcacggtattcagggagtccttagtagcgtggcaatgac
agggactgaactgggcacaaggagaggccattgtgaaggtagacgaaggtaacctgatgg
tagacctgtagccgtctgtgcttaatagagggctttaatttccatttttaatggtgtcgt
gaatgaggaatgagagtgtctctcgtccttggtttacatggatcagagtgagaaaaaata
tcttgtatattattaactaacaaccttggtttctatccatgtttaaaaaatgacctata-
---------------------------tgttcttta-ttaattctatttta--aacttta
tcctcaagactcctgacaaaattaaaatccagaaagcagcaaacaatcctgttacaagtt
tactgaaatctctctttgattgtagagtatatgtagtcagagcaagaaacactgcagtag
tcaacatgaaagcttgcataacgatacgtgcatcatagaaagtaacaacagaggccagcg
ttagagattctaacagtgtaaatccacaaagtatgtacagattcaggggatgttcatgtc
tgtgtaaagtcaatgcgaaaatcaagcctatagatccgaacattgatgccaatattagaa
caggactcccttgtataaatgtccgatgcattcaaagtataaaaatactgcagctgttgc
cgttgttaaaggaaattgtagaaaggataccgtagacttttcttagaaatgccattcgta
tgtacacgctggcagacgccaccgagctgtcatagttgaagtcgtcctcgatagtttttg
tcttttacagtatatacgttattgtcaaaatctaaacaaatattagcataatacatctat
ctataagatcaggatccatgttcgagcatactagccatatatatttgtaacttcgtcgta
cagcgttagatcaatagaataaacaatcgtgtgacgcaacttttttacgatctagttgta
tgagtttatcgtttacataagcaattaacggctttaacagatgatctgagtaataatata
cctctgttatacgtttaatgttcacggtcttagtatttttagatatcaattgtgatttac
accatattcgactcccttgtgtgtaacgttagaaattctaaatctatagtattatctatt
acagcgtaaaacacattcaatattgtattgttatttttatattatttacacaattaacaa
tgtattattagtttatattactgaattaataatataaaattcccaatcttgtcataaaca
caaaatccatt-aaaatgtcgataaaatatctgatgttgttgttcgatgctatgataatc
agatcattagccgatagtggtaatgctatcgaaacaacatcgccagaaattacaaacgct
acaacagatattccagctatcagattatgtggtccagagggagatggatattgtttacac
ggtgactgtatccacgctagagatatcgacggtatgtattgtagatgctctcatggttat
acaggtattagatgtcagcatgtagtattagtagactatcaacgttcaggaaaaccagat
actacaacatcatatatcccatctctaggtattgtgcttgtattagtaggcattattatt
acgtgttgtctattatctgtttataggttcactcgaagaactaaactacctatacaagat
atggttgtgttatattttttataaaattttcttatgagtatttttacaaaaatgtatatg
tat-aaaaaaatactaagtatacgatgtatcctgtattatttgtatttatctaaacaata
cttctgcctctagatgggatacaaaaattttttatttcggcatattaaagtaaaatctag
ttaccttgaaaatgaatacagtgggtggttccgtatcaccagtaagaacataatagtcga
atacagtatccgattgagattttgcatacaatactagtctagaaagaaatttgtaatcat
cttctgtgacaggagtccatatatctgtatcatcgtctagtttttatcagtgtcctatgc
tatattcctgttatcatcattagttaatgaaaataactctcgtgcttcagaaaagtcaaa
tattgtatccatacatacatctccaaaactatcacttatacgtttatctttaacgaacat
atacctagatggttatttactaacagacatttt-tcaagatctattgacaataactccta
tagtttccacatcaaccaagtaatgatcatctattgttatataacaataacataactctt
ttccatttttatcagtatct--------------atatcaacgtcgttgtagtgaatagt
agtcattgatctattatatgaaacggatatgtctagttaatattttctttgatttaaagt
ctatagtctttacaaacataatatccttatccgactttatatttcctgtagggtggcata
attttattctgcctccacaatcagtgtttccaaatatattactagacaatattccatata
gttattagttaagggacccaattagaacacatacgcgcttattcatcatttggatcgtat
ttcataaaagttattatgttatcgatgtcaacacattctacatttttttaattgtctata
tagtatttttctgatattttctataatatcagaattgtcttccataggaagttgtatact
a-tcggaatcagttacatgtttaaataattctctgatgtcattccttatacaatcaaatt
catcattaaacagtttaatagtctgtagacctttatcgtcgtacatatccattgtcttat
tagttacgcttatttttatgggttttacgttgctttattatattttataataatgattgt
ttgacaatgtcgtagtatagatatattattagaggaggtataattataaaaagtttctga
gtacgatgttataagaggagaggacacattaac-atcatacatcaattaactacattctt
ataacattgtaatcaaaagaattgcaattttgatgtataacaactgtcaatggaattgta
tattacaaattacggtatgttgtaacaacaaataccgatcggtaattgtctctgccgctg
taatagaattaattatatatctattacaccggccttgtatcataataaagttgtggtagt
atgatctccatatttataatttagtactttgtatttagtttttttggaatcataaaaaaa
gttttactaatttaaaatttaaaaagtatttaca--tttttcactgtttagtcgcggata
tggaattcgatcctgtcaaaatcaatacatcatctatagatcatgtaacaatattacaat
acatagatgaaccaaatgatataagactaacagtatgcattatccgaaatgttaataaca
ttacatattatatcaatatcacaaaaataaatccacatttggctaatcgatttcgggctt
ggaaaaaacgtatcgccggaagggactatatgactaacttatctagagatacaggaatac
aacaatcaaaacttactgaaactatacgtaactgtcaaaaaaataaaaacatatatggtc
tatatatacactacaatttagttattaatgtggttattgattggataaccgatgtgattg
ttcaatcaatattaagagggttggtaaattggtacatagctaataatacatatactccaa
atacacccaataatactacaaccatttctgagttggatatcatcaaaatactggataaat
acgaggacatgtatagagtaagtaaagaaaaagaatgtggaatttgctatgaagttgttt
actcaaaacgattagaaaacgatagatactttggtttattggattcgtgtaatcatatat
tttgcataacatgtatcaatatatggcatagaacacgaagagaaaccggtgcgtcagata
attgtcctatatgccgtacccgttttagaaaaataacaatgagcaagttctataagctag
ttaactaataaataaaaagtttaattatcgacgatatatgtcgttatttttctctcatat
gaaagattaatttgattctaatataatcttcagtattggatgaatctcaattcaaattaa
ttccattagattagattagattagattagattagattagattaga---------------
---------------------------------------------ttagattagatcata
aataaaaatagtagcacgcactacttcagccaaatattcttttttgaaacgccatctagc
gtaatgagaacacaagtgaacctataatgagcaaatttattagtatcggttacatgaagg
actttacgtagagtggtgattcctccatctgtggtacgaacggtttcatcttctttgatg
ccatcacccagatgttctataaacttggtatcctcgtccgatttcatatcatttgccaac
caatacatatagctaaacccaggcatacgttccacacatccggaacaatgaaattctcca
gaagatgttacaatggctagatttggacatttggtttcaaccgcgttaacatatgagtga
acacacccatacatgaaagcgatgagaaataggattctcatcttgccaaaatatcactat
aaaaaatttatttatcaattttaaaggtataaaaaaatacttattgttgctcgaatattt
tgtatttgatggtatacggaagattagaaatgtaggtattatcatcaactgattttatga
tggttttatgaattttattatgcttcactattgcatcggaaataatatcatatgcttcca
cgtatattttattttgttttgactcataatacgcacgtaattctggattattggcatatc
gatgaataattttagctccatgctcagtaaatattaatgagaacatagtgttgcctccta
ccattatttttttcatctcattcaattcttgattgcagagatctatataatcattatagc
gttgacttatggactctggaatcttagacgatgtacagtcatctataatcatggtatatt
taatacattgttttatagcataggcattatctacgatattagatacttcactcaatgaat
caatcacgcaatctaatgtaggtttatgacataatagcattttcagcagttcaatgtttc
tagattcgttgatggcaatggctatacatgtatatccgttatttgatctaatgttgacat
ctgaaccggattctagcagtaaagatactagagattgtttattatatctaacagccttgt
gaagaagtgtttctcctcgtttgtcaatcatgttaatgtctttaagataaggtaggcaaa
tgtttatagtactaagaattgggcaagcataagacatgtcacaaagaccctttttgtatg
tataagtgtagaaattataacatccatagttggattcacataggtgtccaatcgggatct
ctccatcatcgagatgattgacggcatttcccccttccttttttagtagatatttcatcg
tgtaagaatcaatattaatatttctaaagtatctgtgtatagcctctttatttaccacag
ctccatattccaacatgcattccactagagggatatcgatatcgccgaatgtcatatact
caattagtatatgttggaggacatccgagttcattgttttcaatatcaaagagatggttt
ccttatcatttctccatagtggtacaatactacacattattccgtacggctttccattct
ccaaaaacaattttaccaaatctaaatctacatctttattgtatctataatcactattta
gataatcagccataattcctcgagtgcaacatgttagatcgtctatatatgaataagccg
tgttatctattcctttcattaacaatttaacgatgtctatatctatatgagatgacttaa
tataatattgaagagctgtacaatagtttttatctatagaagacggcttgattccgtgat
taattagacatttaacaacttccggacgcacatatgctctcgtatccgactctgaataca
gatgagcgatgatatacagatgcaatacggtaccacaatttcgtggttgataatcatcat
acacgtatccgtactcgtcatcctcataaagaacactgcatccattttctatgaacaaat
caataatttcaggaacaggatcatctgtcattacataattttctataactgaacgatggt
tttcacatttaacactcaagtcaaatccatgttctaccaacacctttatcaagtcaacgt
ctacattttttgatttcatatagctgaatatattaaagtcatttatgttgctatatccag
tagcttctagtagagccatcgctatatccttattgactttaacatgtctactatttgtgt
attcttctattggggtaaactgtctccaatttttgtgtaatggattagtgccactgtcta
gtagtagtttgacgacctcaacattattacaatgctcattgaaaaggtatgcgtgtaaag
cattattcttgaattggttcctggtatcattaggatctctgtctctcaacatctgtttaa
gttcatcgagaaccacctcctcattttccagatagtcaaacattttgactgaatagaagt
gaatgagctactgtgaactctatacacccacacaactaatgtcattaaatatcatttttg
aatgtatatttataccatgtcaaaaacttgtacaattattaataaaaataattagtgttt
aaattttaccagttccagattttacacctccgttaacacctccattaaccccacttttta
caccactggacgatcctcctccccacattccactgccactagatgtataagttttagatc
ctttattactaccatcatgtccatggataaagacactccacatgccgccactactacccc
ctttagacgacatattaataagacaagtttaacaataaaattaatcacgagtaccc--ct
accaaccactattatatga---------------ttacagtaccttgactaaagtctcta
gtcacaagatcaatactaccaacctacgctattatatgattatagtttctatttttatag
gaacgcgtacgagaaaatcaaatgtctaagttctaacggtagtgttgataaacgattgtt
atccgcggatacctcatctatcatgttgtctattttcttactttgttctattaacctatt
agcattatatattatttgattataaaacttatattgcttattagcccaatctgtaaatat
cggattattaacatatcgtttctttgtaggtttatttaacttgtacatcactgtaagcat
gtccgtaccatttattttaatttgacacatatcagcaatttctttttcgcagtcggttat
atattctatataagatggatacgtatcatatatgtacttatagtctactaatatgaagta
cttaatacatattttcagtaacgatttagccttattacctattaataagtgcctgtcgtt
ggataggtaatcaactgttttcttaatacattcgatggttggtaatttactcaaaataat
ttccaatatcttaatatatatttctgctatttctggtatacatgcatgtgccattataac
acaaataccaatacatgtagacccatatgttgttgttatattaatatctgcgccattatc
tattaaccattctattagggcaacactatgcgactcgatacaataataaagtatactacg
tccatgtttatctattttgtttatatcatcgatatacggcttacaaatttctagtatcga
taacacttctgactcgtgaataaataaggtagggaataacggcataatatttattatgtt
atcatcattaacaactacgtttccattttttaaaatatactctacaactttaggatccct
attgtcaaatcttttaaaatatttatttatatgcttaaatctatataatatagctccttc
cctaatcatacatttgataacattgatgtacactgtatgataagatacatattctgacaa
tagatcttgtatagaatctgtatatcttttaagaattgaggatattatgacattattacg
taaactattacacaattctaaaatataaaatgtatcatgggcagataatagtttatccac
tatataattatctattttatgatttttcttcctatattgtttacgtaaatagatagatag
aatatgcattagttcattaccgctatagttactatcgaataacacgtcaaatatttcccg
tttaatatcgcatttgtcaacataataatagagtatggtacgttcacgataagtataatg
acacatctcgttttcgtgcgaaattaaatagtttatcacgtccaaagatgtcacataacc
atcttgtgacctagtaataatataataatagagaactgttttacccattctattatcata
atcagtggtgtagtcataatctaaataatcaaactcgtcatcccaattaaaataaatata
atcagtacattgaatgggtatgatattgtacccatactgtatgttgctacatgtaggtat
tcctttatccaataatagtttaaatacatctatattaggatttgatgttgtcgcgtattt
ctctacaatattaataccatttttgatactatttatttctatacctttcgaaattagtaa
tttcaataagtctatatcgatgttatcagaacatagatattcaaatatatcaaaatcatt
gatatttttatagtcgactgacgacaataacaaaatcacaacatcgtttttgatattatt
attttttttggtaacgtatgcctttaatggagtttcaccatcatactcatataatggatt
tgcaccactttctattaatgattgtgcactactggcatcgatgttaaatgttttacaact
atcatagagtatcttatcgttaaccatgattggttgttgatgttatcacattttttggtt
tctttcatttcagttatgtatggatttagcacgtttgggaagcatgagctcatatgattt
cagtactgtagtgtcagtactattagtttcgatcagatcaatgtctagatctatagaatc
aaaacacgataggtcagaagataatgaatatctgtacgcttcttcttgtactgtaacttc
tggttttgttagatggttgcatcgtgc---------------------tttatcctcgct
ttgtgtatatcatattcgtctctagtataaaattctatattcaaattatcatgcgatgtg
tgtacgctaacggtatcaataaacggagcacagcatttagtcaacagtaatccaaaattt
tttaaagtatatcttaacgaaagaagttgtcatcgttagagtgtggtaaatcattgtcta
cggtactagatcctcataagtgtatatatctagagtaatatttaatttatcaaatggttg
ataatatggatgttgtggcaatttcctaatacggaaataagacataaacacgcaataaat
ctaattgcggacatgttacactccttaaaaaatacgaataaacactttggcttttagtaa
gtgtcatttaacactatactcatattaatccatggactcataatctctatacgggattaa
cggatgttctatatacggggatgagtagttctcttctttaactttatactttttactaat
catatttagactgatgtatgggtaatagtgtttgaagagctcgttctcatcatcagaata
aatcaatatctctgtttttttgttatacagatgtattacagcctcatatattacgtaata
gaacgtgtaatctaccttattaactttcaccgcatagttgtttgcaaatacggttaatcc
tttgacctcgtcgatttccgaccaatctgggcgtataatgaatcttaactttaatttctt
gtaatcattcgaaataatttttagtttgcatccgtagttatctcctctatgtaactgtaa
atttctcaacgcgatatctccattaataatgatgtcgaattcgtgttgtatacccatact
gaattgatgaactaataccgacggta----ttaatagtaatttacttttcatctttacat
acttggtaatagttttactatcataagtttataaattccacaagctactatggaatatac
caaccatcttagtatagaacacatgtcttaaagttattaattaattacatgttgttttat
atatcgctacgaatttaaacagaggaatcagttaggaagaaaaaattatctgtcatcatc
a-------tcatcatctattggataacatctctgtattctacgatagagtgctattttaa
gatgtgacagatccgtgtcatcaaatatatactccattaaaatgattattccggcagcga
acttgatattggatacatcacgacctttgttaatatccacgacaatagacagcaatccca
tggttccataaacagtgagtttatctttctttgaagtgatattttgtagagatcttataa
aactgtcgaatgacatcgtatttatatctttagctaaatcatatatgttaccatcataat
atctaacagcatctatcttaaacgtttccatcgctgtaaagacgtttccgatagatggtc
tcgtttcatcagtcatactgagccaacaaatgtaatcgtgtataacatctttgatagaat
cagactctaaagaaaaggaatcggctttattatacacattcatgataaacttaatgaaaa
atgtttttcgttgtttaagttggatgaatagtatgtcttaataattgttattatttcact
aattaatatttagtaacgagtacactctataaaaacgagaatgacataactaatcataac
tagttatcaaagaatgtctaggacgcgtaattttttatggtatagatcctgtaagcgttg
tctgtattctggagctattttctctatcgcattagtgagttcagaatatgttataaattt
aaatcgaataacgaacataactttagtaaagtcgtctatattaactcttttattttctag
ccatcgtaataccatgtttaagatagtatattctctagttactacgatctcatcgttgtc
tagaatatcgcatactgaatctacatccaattttagaaattggtctgtgctacatatctc
ttctatattattgttgatgtattgtcgtagaaaactattacgtagaccattttctttata
aaacgaatatatagtactccaattatctttaccgatatatttgcatacataatccattct
ctcaatcactacatctttaagagtttggttgttaagatatttggctaaactatataattc
tattagatcatcaacagaatcagtatatatttttctagatccaaagatgaactctttggc
atcctctataatattatcagaaaagatattttcgtgttttagtttatcaagatttaacct
gttcatatccatgattaacgacgtcatataaccacataaaataaaaatccattttcattt
ttagcacaatactattcataattgatattgatgtaatattttgttactttgaacgtaaag
acagtacacgggtccgtatctccaacaagcacgtagtaatcaaatttggtgttgttaaac
ttcgcaatattcatcaatttagatagaaacttatactcatcatctgttttaggaatccat
gtattattaccactttccaacttatcattatcccaggctatgtttcgcccatcatcgttg
catagagtgaataattcttttgtattcggtagttcaaatatatgatccatgcatatatcg
acaaagctattgtagatgtgatttttcctaaatctaatataaaactcgtttactagcaaa
cattttcctgatttatcgaccaagacacacatggtttctaaatctatcaagtggtgggga
tccatagttataacgcagtaacatagattattaccttcttgactgtcgctaatatctata
tacttattgttatcgtattggattctacatatagatggcttgtatatcaaagatatagaa
cacataaccaatttatattctcgctttgtattttcgaatctaaagttaagagatttagaa
aacattatatcatcggatgatgatatcactgtttccagagtaggatatattaaagtcttt
aaagattttgtccgattcaaataaatcactaaataatatcccatattatcatctgttata
gtcgtgtcattaaatctattatattttatgaaagatatatcactgctcacctctatattt
cgtacatttttaaactgtttgtataatatctctctaatacaatcagatatatctattgtg
tcggtagacgataccgttacatttgaattaatggtgttccattttacaacttttaacaag
ttgaccaattcatttctaatagtatcaaactctccatgattaaatattttaatagtatcc
attttatatcactacggacataaaccattgtataatttttatgtttattagtgtacacat
tttggaagtaagttc---------------------------------------------
------------------------------------------------------------
------------------------------------------------------------
------------------------------------------------------------
------------------------------------------------------------
------------------------------------------------------------
------------------------------------------------------------
------------------------------------------------------------
------------------------------------------------------------
------------------------------------------------------------
------------------------------------------------------------
------------------------------------------------------------
------------------------------------------------------------
------------------------------------------------------------
------------------------------------------------------------
------------------------------------------------------------
------------------------------------------------------------
------------------------------------------------------------
------------------------------------------------------------
------------------------------------------------------------
------------------------------------------------------------
------------------------------------------------------------
------------------------------------------------------------
------------------------------------------------------------
------------------------------------------------------------
------------------------------------------------------------
------------------------------------------------------------
------------------------------------------------------------
------------------------------------------------------------
------------------------------------------------------------
------------------------------------------------------------
------------------------------------------------------------
--------------------------------------------------ctggatcgga
tgtcaccgcagtaatattgttgattatttctgacatcgacgtattatatagttttttaat
tccatatcttttagaaaagttaaacatccttatacaatttgtggaattaatattatgaat
catggtttttacacatagatctactacaggcggaacatcaattattatggcagcaactag
tatcattttctacattgtttatggtgatgtttatcttcttccagcgcatatagtctaata
tcgattcaaacgcgagatagtttataccattcaatataatcgcttcatcctttagatggt
gatcctgaatgtgtttaaaaaattatacggagacgccgtaataatttccccattgataga
aaatatcacgttttccattttcttgaagtactataagtaattataatataatgaatgtaa
aaaggtttatatattcaata--ttttttataaaaaaaaaaaaaatcatttcgacattaat
tcctttttaaatttcagtctatcatctatagaaacatattctatgaatttataaaatgct
tttacgtatcctatcgtaggtgatagaaccgctaaaaaacctatcgaatttctacaaaag
aatctgttatatggtatagggagagtataaaacattaaatgtccgtacttattaaagtat
tcagtagccaatcctaactctttcgaataattattaatggctcttattctgtacgaatct
atttttttgaacaatggacctagtggtatatcttgttctatgtatctaaaataatgtctg
actagatccgttagtttaatatccgcagtcatcttgtctagaatggcaaatctaactgcg
ggtttaggcgtaggcgttagtttagtttctatatctacatctatgtctttatctaacacc
aaaaatataatagctaatattttattacaatcatccggatattcttctacgatctcacta
actaatgtttctttggttatactagtatagtcacaatcagacaaataaagaaaatcagat
gatcgatgaataatacatttaaattcatcatctgtaagatttttgagatgtctcattaaa
atattattagtgtcagttctcattatcatatattgacagcagctattacacttattttat
ttttctgtattttattacttttcaccatatagatcagtcattagatcatcaaaatacttt
tcaatcatcctaaagagtatggtgaacgaatcttcccatctaatttctgaacgtctacca
atgtctctagccactttggcactaatagcgatcattcgcttaacatcttctacattatta
actggttgattcaatctatctagcaatggaccgtcggatagcgtcattctcatgttctta
atcaatgtacatacatcgtcatcatctaccaattcatcaaacaatataagctttttaaaa
tcatcattataataggatggatcgccgtcatttctccaaagaatatatctaataagtaga
gtcctcatgcttagtaatttaactattttagttaacaactattttttatgttaaatcaat
tagtaacaccgctatgtttaatacttattcatattttagttttaggatcgagaatcaata
caaaaattaatacatcaattttggaaatacttagtttccacgtagtcaatgaaacatttg
agctcatcgtaaaggacgttctcgtacaagacgtaactataaattggtttatatttgttc
aagatagatacaaatccgataacttttttgacgaattctacgggattcactttaaaagtg
ccataccgggttctttttattcttttaaacagatcgattgtgtgatgttgattaggtctt
ttacgaatttgatacagaatagcgtttacatatccaccatagtaatcaatagccatttgt
tcgtatgtcataaattctttaattatatgacactgtgtattatttagttcgtccttgttc
atcattaggaatctatccaatatggcaattatattagaactataactgcgttgtatgcgc
atgttgatgtgtctgtttatacaatcaattatactaggatccataccactacattcgggt
aaaattgtagcatcatataccatttctagtactttagattcattgttatccattgcagag
gacgtcatgatcgaatccaaaaaaaatatattatttttatgttattttgtt-aaaataat
catcaaatacttcgtaagatactccttcatgaacataatcagttacaaaacgtttatatg
aagtaaagtatctacaatttttacaaaagtcaggatgcataagtacaaagtacgcgataa
acggaataataatagatttatctagtttatctttttctatctctttcatagttatataca
tggtctcagaagtcggattatgtaacatcagcttcgataaaatgactgggttatttagtc
ttacacattcgctcatacatgtatgaccgttaactatagagtctacactaaaatgattga
ataatagatagtctaccattgtttcgtattcagatagtacagcgtagtacatggcatctt
cacaaattatatcattatctaatagatatttgacgcatcttatggatcccacttcaacag
ccatcttaaaatcggtagaatcatattgctttcctttatcgttaataatttctagaacat
catctctatcataaaagatacaaatattaactgtttgatcagtaataacattgctagtcg
atatcaatttgttaataagatgcgctgggctcaatgtcttaataagaagtgtaagaggac
tatctccgaatttgttttgtttattaacatccgttgatggaagtaaaagatttataatgt
ctacatacttgactgttttagagcatacaatatggagaggcgtatttccatcatgatctg
gttttgagggactaattcctagtttcatcatccatgagattgtagaagcttttggattgt
ctgacataagatgtctatgaatatgatttttgccaaatttatccactatcctggcttcga
atccgatagacattatttttttaaacactctttctgaaggatctgtacacgccaacaacg
gaccacatccttcttcatcaaccgagttgttaatcttggctccatactgtaccaataaat
ttattctctctatgacttcatcatctgttcccgagagataatatagaggtgttttattat
gtttatcacatgcgtttggatctgcgccgtgcaccagcagcatcgcgactattctattat
tattaattttagaagctatatgcaatggataatttccatcatcatccgtctcatttggag
agtatcctctatgaagaagttcttctataaatcgttcatctagtcctttaataccacaat
acgcatgtagaatgtgataatttccagagggttcgataacttgtagcatattcctaaata
catctaaatttttactattatatttggcataaagagatagataatactcgaccgacataa
tgttgtgttgtccattatagtataaaaattaatatttctatttctatttctatatatttg
caacaatttactctctataacaaatatcataacttagttcttttatgtcaagaaggcact
ggtttaattcatctataaatgtcacgccataactaccacgcatactatactcagaattat
gataaagatatttattcttggggtgtaagtaatggggattaatctttgttggatcagtct
ctaagttaacacatgtcacacatgatccatttatagttatatcacacgatgatgatttat
gaattgattccggaagatcgctattgtattttgtagttccacaattcatttccatacatg
ttattgtcacactaatattatgatgaactttatctagccgctgagtggtaaacaacagaa
cagatagtttattatctttaccaacaccctcagccgctgccacaaatctctgatccgtat
ccatgatggtcatgtttacttttagtccgtatccagtcaacactatgttagcatttctgt
cgatatagctttcactcatatgacactcaccaataattgtagaattaatgtcgtaattta
caccaatagtgagttcggcgacaaagtaccagtaccggtaatcttgtcgatgaggacata
tagtattcttgtattctaccgaatacccgagagatgcgatacaaaagagtaagactaatt
tgtaaaccatcttactcaaaa------------------------atatgcgacaatagg
aaatttatcttatacacataattattctatcaattttaccaattagttagtgtaatgtta
acaaaaatgtgggataatttaatagtttttccttacacaattgacatacatgagtctgag
ttcctcgtttttgctaattatttcgtccaatttattattcttgacatcgtcaagatcttt
tgtataggagtcagacttgtattcaacatgtttttctataatcatcttagctatttcggc
atcatccaatagtacattttccagattaacagaatagatattaatgtcgtatttgaacag
agcctgtaacatctcaatgtctttattatctatagccaatttgatgtccggaatgaagag
aagggaattggtgtttgtcgacgtcatatagtcgagcaagagaatcatcatatccacgtg
tccattttttatagtggtgtgaatacaactaaggagaatagccagatcaaaaggagatgg
tatctctgaaagaaagtaggaaacaatacttacatcattaagcatgacagcatgataaaa
tgaagttttccatccagtttttccatagaacatcagtctccaatttttcttaacaaacag
ttttaccgtttgcatgttaccactatcaaccgcataatacaatgcggtgtttcctttgtc
atcaaattgtgaatcatccattccactgaatagcaaaatctttactattttggtatcttc
taatgtggctgcctgatgtaatggaaattcattatctagaagatttttcaatgctccagc
attcaacaacgtacatactagacgcacgttattatcagctattgcataatacaagacact
atgaccattgatatccgccttaaatgcatctttgctagagagaaagcttttcagttgctt
agacttccaagtattaattcgtgacagatccatgtctgaaacgagacgctaattagtgta
tattttttcattttttataattttgtcatattgtaccagaattaataatatctctaatag
atctgattagtagatacatggctatc---aaacaacatatacacatttaataaaaataat
attcattaagaagattcagattccactgtacccatcaatataaataaaataattattcct
tacatcgtacccatcaatataaataaaataattattccttacatcgtacccatcaatata
aataaaataattattccttacatcgtacccatcaatataaataaaataattattccttac
atcgtacccatcaatataaataaaataattattccttacatcgtacccatcaatataaat
aaaataattattccttacatcgtacccatcaatataaataaaataattattccttacatc
gtacccataaacaatatattaagtagattccaccttacccataaacaatataaatccagt
aatatcatgtctaatgatgaacacaaatggtgtattaaattccagttcttcaggagatga
tctcgccgtagctaccatgatagtagatgcctccgctacagttccttgttcgtctacatc
tatctttacattctgaaacattttataaatatataatgggtccctagtcatatgtttaaa
cgacgccttatctggattaaacatactaggagccatcatttcggctatcgacttaatatc
cctcttgttttcgatagaaaatctagggagtttaagattgtacattttattccctaattg
agatgaccaatattctaattttgcagccgtgatagaatccgtgaaatgggtcatattatc
acctattgccaggtacatactaatattagcatccttatacagaaggcgcaccatatcata
ttcttcgtcatcgattgtgattgtatttccttgcaatttagtaactacgttcatcatggg
aaccgttttcgtaccgtacttattagtaaaactagcattgtgtgttttagtgatatcaaa
cggatattgccacgtacctttaaaatatatagtattaatgattgtccatagagtattatc
gtcgagcatagtagaatcaactacattagacataccagatctacgttctactatagaatt
aattttattaaccgcatctcgtctaaagtttaatctatataggccgaatctatgatattg
ttgataatacgacggtttaatacacacagtactatcgacgaaactttgatacgttagatc
ggtgtacgtatatttagatgttttcatcttagctaatcctgatattaattctgtaaatgc
tggacccagatctctttttctcaaattcatagtattcaataattctactctagtattacc
tgatgcagacaatagcgacataaacatagaaaacgaatacccaaacggtgagaagacaat
attatcattatcatcatcatccccattttgaatatttttatacgctaatataccggcatt
gataaatccctgcagacgatatgcggatactgaacacgctaatgatagtatcaataacgc
aatcatgatttttatggtattaataattaaccttatttttatgtttggtataaaaattat
tgatgtctacacatcctt---tataatcaactctaatcactttaacttttacagttttcc
ctacaagtttatccctatattcaacatatctatccatatgcatctcttaacactctgcca
agatagcttcagagtgaggatagtcaaaaagataaatatatagagtataatcattctcgt
atactctgccctttattacatcgcccgcattgggcaacgaataacaaaatgcaagcatct
tgttaacgggctcgtaaattgggataaaattatgtttttattgtttatctattttattca
agagaatattcaggaagttccttttctggttgtatctcgtcgcagtatatatcatttgta
cattgtttcatattttttaatagtctacaccttttagtaggactagtatcgtacaattca
tagctgtattttgaattccaatcacgtataaaaatatcttccaattgttgacgaagacct
aatccatcatccggtgtaatattaatagatgctccacatatatccgtaaagtaatttcct
gtccaatttgatgtacctatatacgccgttttatcggttaccatatattttgcatggttt
accctagaatacggaatgggaggatcagcatctggtacaataaatagctttacttctata
tctatgtttttagattttagcatagctatagatcttaaaaagtttctcatgataaacgaa
gatcgttgccagcaactaatcaatagcttaacggatacttgtctgtctatagcggatctt
cttaattcatcttctatataaggccaaaacaaaattttacccgcctttgaataaataata
ggaataaagttcataacagatacataaacgaatttactcgcatttccgatacatgacaat
aaagcggttaaatcattggttctttccatagtacataattgttgtggtgcagaagcaata
aatacagagtgtggaacaccgcttacgttaatactaagaggatgatctgtattataatac
gacggataaaagtttttccaattatatggtagattgttaactccaagataccagtatacc
tcaaaaatttgagtgagatccgctgccaagttcctattattgaagatcgcaatacccaat
tccttgacctgagttagtgatctccaatccatgttagcgcttcctaaataaatatgtgta
ttatcagatatccaaaattttgtatgaagaactcctcctaggatatttgtaatatctatg
tatcgtacttcaactccggccatttgtagtctttcaacatcctttaatggtttgttggat
ttattgacggctactctaactcttactcctcttttgggtaattgtacaatctcgtttaat
attaccgtgccgaaattcgtacccacttcatccgataaactccaataaaaagatgatata
tctagtgtttttatggtattggatagaatttccctccacatgttaaatgtagtcaaatat
actttatcaaattgcatacctataggaatagtctctgtaatcactgcgattgtattatcc
ggattcattttatttgttaaaaaaataatcctatatcacttcactctattaaaaatccaa
gtttctatttctttcatgactgattttttaacttcatccgtttccttatgaagatgatgt
ttggcaccttcataaatttttatttccctattacaatttgcatgttgcatgaaataatat
gcacctgaaacatcgctaatctcattgtttgttccctggagtatgagagtcggggtgtta
atcttgggaattatttttctaaccttgttggtagccttcaagacctgactagcaaatcca
gccttaattttttcatgattgactaatggatcgtattggtatttataaacttcatccata
tctctagatactgattctggacatagctttccgactgacgcatttggtgtaatggttccc
ataagttttgcagctagcagattcagtcttggaacagcgtctgcattaactagaggagac
attagaatcattgctgtaaacaagtttggattatcgcaagcagctagtatagaaattgtt
gctcccatggaatgacccaataagaagactggaactcctggataagtagatttaatagtc
accacgtgctgtaccacatctctaacatacttaccaaagtcatcaatcatcattttttca
ccattacttcttccatggccaatatgatcatgtgagaatactaaaattcctaacgatgat
atgttttcagctagttcgtcataacgtccagaatgttcaccagctccatgacttatgaat
actaatgccttaggatatgtaataggtttccaatatttacaatatatgtaatcattgtcc
agattgaacatacagtttgtactcatgattcactatataactatcaatattaacagttcg
tttaatgatcatattatttttatgttttattgataattgtaaaaatatacaattaaatca
atatagaggaaggagacggtactgtattttgtgagatagtcatggagactaaatcagatt
atgaggatgctgttttttactttgtggatgatgatgaaatatgtagtcgcgactccatca
ttgatctaatagatgaatatatcacgtggagaaatcatgttatagtgtttaataaagata
ttaccagttgtggaagactgtacaaggaattgataaagttcgatgatgccgctatacggt
actatggtattgataaaattaatgagattgtcgaggctatgagtgaaggagaccactaca
tcaatcttacagaagtccatgatcaggaaagtctattcgctaccataggaatatgtgcta
aaatcactgaacattggggatacaaaaagatttcagaatctaaattccaatcattgggaa
acattacagatctgatgaccgacgataatataaacatcttgatactttttctagaaaaaa
aaatgaattgatgatataagtgtcttcataacgcattattacgttagcattctattatcc
agtgttaaaaaaattatcctatcatgtatttgagagtcttatatgtagcaaacatgataa
ctgcaatacccataatctttagatattcacgcgtgctatggatggcattatcccgcggtg
cggaaatgtacgttatataatctacaaaataatcatcgcatatagtatgagatagtagag
taaacatttttatcgtttctactgggttcatacatcgtctacccaattcggtaatgaatg
aaattgtcgccaatcttacacccaaacccttgttgttcattagtatagtattaacttcat
tatttatgtcataaactgtaaatgattctgtagatgccatatcacacatgatattcatgt
cactattataatcattattaactttatcacaatacgtgttgataatatctacatatgatc
tagtttttgtgggtaattgtctatacaagtcgtctaaacgttgtttactcatatagtatt
gaacagccatcattacatggtcccgttccgttgatagataatcgagtatgttagtagact
tgtcaaatctatataccatattttctggaagcggatatacatagtcgcgatcatcattat
cactagcctcatcatctatatcatgtacatgtacataatctatgatattattatacataa
acatcgacaacatactattgtctattatctaagtcctgttgatccaaacccttgatctcc
tctatctgtactatctagagattgtacttcttcaagttctggataatatatacgttgata
gattagctgagctattctatctccagtatttacattaaacgtacattttccattattaat
aagaatgactcctatgtttcccctataatcttcgtctattacaccgcctcctatatcaat
gccttttagggacagaccagacctaggagctattctaccatagcagaacttaggcatgga
catactaatatctgtcttaattaactgtcgttctccaggagggatagtataatcgtaagc
gctatacaaatcatatccggcagcacccggcgattgcctagtaggcgatttagctctgtt
agtttccttaacaaatctaactggtgagttaatattcatgttgaacataaaaaatatcat
tttatttcaaaattatttaccattccattccattccattccattccattccatcccatat
attccatgaataagtgcgattattgtacacttctatagtatctatatacgatccacgata
aaatcctcctatcaatagcagtttattatccactatgatcaattctggattatccctcgg
ataaataggatcatctatcagagtccatgtattgctggattcacaataaaattccgcatt
tctaccaaccaagaataaccttctaccaaacactaacgcacatgatttataatgaggata
ataagtggatggtccaaactgccactgatcatgattgggtagcaaatattctgtagttgt
atcagtttcagaatgtcctcccattacgtatataacattgtttatggatgccactgctgg
attacatctaggtttcagaagactcggcatattaacccaagcagcatccccgtggaacca
acgctcaacagatgtgggatttggtagacctcctactacgtataatttattgttagcggg
tatcccgctagcatacagtctggggctattcatcggaggaattggaatccaattgtttga
tatataatttaccgctatagcattgttatgtatttcattgttcatccatccaccgatgag
atatactacttctccaacatgagtacttgtacacatatggaatatatctataatttgatc
catgttcataggatactctatgaatggatacttgtatgatttgcgtggttgtttatcaca
atgaaatattttgttacagtttagtatccattttacattatgtatacctctgggagaaag
ataatttgacctgattacatttttgataagaagtagcagatttcctaatctatttcttcg
cctcatataccacttaatgacaaaatcaactacataatcctcatctggaacatttagttc
gtcgctttctagaataagtttcatagatatataatcaaaattgtctatgatgtcatcttc
cagttccaaaaagtgtttggtaataaagtctttagtatgacataagagattggatagtcc
gtattctatacccatcatgtaacactcgatacaatattcctttctaaaatctcgtaggat
aaagtttatacaagtgtagatgataaattctacagatgttaatatagaagcacgtaataa
attgacgacgttatgactatctatatatacctttccagtatatgagtaaataactataga
agttagactgtgaatgtcaaggtctagacaaaccctcgtaactggatctttattttttgt
gtatttttgacgtaaatgtgtgcgaaagtatggagataactttttcaatatcgtagaatt
gactattatattacctcctatagcttcaataattgttttgaatttcttagtcgtgtacaa
tgctaatatattcttacagtacacagtattgacaaatatcggcatttatgtttctttaaa
agtcaacatctaaagaaaaatgattgtcttcttgagacataactcccattttttggtatt
cacccacacgtttttcgaaaaaattagtttttccttccaatgatatattttccatgaaat
caaacggattggtaacattgtaaatttttttaaatcccaattcagaaatcaatctatctg
cgacgaattctatatatgttttcatcatttcacaattcattcctatgagtttaactggaa
gagcaacagtaagaaattcttgttcaatggataccgcatttgttataataaatctaacgg
tttcttcactcggtggatgcaataaatgtttaaacatcaaacatgcgaaatcgcagtgca
gaccctcgtctctactaattaattcgttagaaaacgtgagtccgggcattaggccacgct
ttttaagccaaaatatggaagcgaatgatccggaaaagaagattccttctactgcagcaa
aggcaataagtctctctccataaccggcgctgtcatgtatccacttttgagcccaatcgg
ccttcttttttacacaaggcatcgtttctatggcattaaagagatagtttttttcattac
tatctttaacataagtatcgatcaaaagactatacatttccgaatgaatgttttcaatgg
ccatctgaaatccgtagaaacatctagcctcggtaatctgcacttctgtacaaaatcgtt
ctgctaaattttcattcactattccgtcactggctgcaaaaaacgccaatacatgtttta
taaaatatttttcgtctggtgttagtttattccagtcattgatatctttagatatatcca
cttcttccactgtccaaaatgatgcctctgcctttttatacatattccagatgtcatgat
attggattgggaaaataacaaatctatttggatttggtgcaaggataggttccataacta
aattaacaatagtagtaa-ttttttttcagttatctgtatgac---tgtacttggatctt
ttgtatatcgctatcgccgcaatcactacaataattacaagtattattgatagcattgtt
attactactatcataattaaattatcgacattcatggatgttgaataatcgttatcatca
ttttgtaattgtgacatcatactagataaatcatttgtgagattgttgtgggaagcgggc
acggaagatgcattatcattattatttaacgcctcccattcggattcacaaatgttacgc
acgttcaacgttttatggaaactataattttgtgaaaacagataacaagaaaactcgtca
tcgttcaaatttttaacgatagtaaaccgattaaacgtcgagctaatttctaacgctagc
gactctgttggatatgggtttccagatatatatcttttcagttcccctacgtatctataa
tcatctgtaggaaatggaagatatttccatttatctactgttcctaatatcatatgcggt
ggtgtagaaccattaagcgcgaaagatgttatttcgcatcgtattttaacttcgcaataa
tttctggttagataacgcactctaccagtcaagtcaatgatattagcctttacagatata
ttcatagtagtcgtaacgatgactccatcttttagatgtgatactcctttgtatgtacca
gaatcttcgtacctcaaactcgatatatttaaacaagttaatgatatattaacgcgtttt
atgaatgatgatatataaccagaagttttatcctctgtggctagcgctataaccttatca
ttataataccaactagtgtaattaatatgtgacacgacagtgtgggtacaaatatgtaca
ttatcgtctacgtcgtatttgatacatccgcattcagccaacaaatataaaattacaaaa
actctaacgacgttcgtacacatcttgatgcggtttaataaatgttttgatttcaattta
ttgtaaaa-aagattcggttttatactgttcgatattctcattgcttatattctcatcta
tcatctccacacagtcaaatccatggttaacatgtacctcatcaaccggtaaaagactat
cggattcttctatcatcataactcgagaatatttaatttggtggtcattattaatcaagt
caattatcttatttttaacaaacgtaagtattttactca-ttttttataaaaacttttag
aaatatacagactctatcgtgtgtctatatcttctttttatatccaatgtatttatgtct
gatttttcttcatttatcatatataatggtccaaattctacacgtgcttcggattcatcc
agatcattaaggttcttataatcgcaacatccttctcttccatcttctacatcttccttc
ttattcttagcgtcacagaatctaccacagcaggatcccatgacgagagtcacattaaac
taattcattttcaattataatatactgattagtaatgacaattaaaataaaaatattctt
cataaccggtaagaaagtaaaaagttcacattgaaactatgtcagtagttatacatcatg
agatgatatactctattttggtggaggattatatgatataattcgtggataatcattctt
aagacacatttcttcattcgtaaatcttttcacattaaatgagtgtccatattttgcaat
ttcttcatatgatggcggtgtacgtggacgaggctgctcctgttcttgtagtcgccgact
gtcgtgtttgcgtttagatccctccattatcgcgattgcgtagtgagtactatttatacc
ttgtaattaaatttttttattaattaaacgtataaaaacgttccgtatctgtatttaaga
gccagatttcgtctaatagaacaaatagctacagtaaaaataactagaataatcgctaca
cccactagaaaccacggatcgtaatacggcaatcggttttcgataataggtggaacgtat
attttatttaaggacttaacaattgtctgtaaaccacaatttgcttccgccgatcctgta
ttaactatctgtaaaagcatatgttggccgggaggagccgaacattctccgatattcaat
ttttgtatatctataatgttattaacctccgcatacgcattacagttcttttctagcttg
gatactacactaggtacatcatctaaatctattcctatttcctcagcgatagctcttcta
tccttttccggaagtaatgaaatcacttcaataaatgattcaaccatgagtgtgaaacta
agtcgagaattactcatgcatttgttagttattcggagcgcgcaatttttaaactgtcct
ataacctctcctatatgaatagcacaagtgacattagtagggatagaatgttgagctaat
ttttgtaaataactatctataaaaagattatacaaagttttaaactctttagtttccgcc
atttatccagtctgagaaaatgtctctcataataaatttttccaagaaactaattgggtg
aagaatggaaacctttaatctatatttatcacagtctgttttggtacacatgatgaattc
ttctaatgctgtactaaattcgatatctttttcgatttctggatatgtttttaataaagt
atgaacaaagaaatggaaatcgtaataccagttatgttcaactttgaaattgttttttat
tttcttgttaatgattccagccacttgggaaaagtcaaagtcgtttaatgccgatttaat
acgttcattaaaaacaaactttttattctttagatgaattattattggttcattggaatc
aaaaagtaagatattatcgggtttaagatctgcatgtaaaaagttgtcacaacagggtag
ttcgtagattttaatgtataacagagacatctgtaaaaagataaactttatgtattgtac
caaagatttaaatcctaatttgatagctaactcggtatctactttatctgccgaatacag
tgctaggggaaaaattataatatttcctctttcgtattcgtaattagttctcttttcatg
ttcgaaaaagtgaaacatgcggttaaaatagtttataacattaatattactgttaataac
tgccggataaaagtgggatagtaatttcacgaatttgatactgtcctttctctcgttaaa
cgcctttagaaaaactttagaagaatatctcaatgagagttcctgaccatccatagtttg
tatcaataatagcaacatatgaagaacccgcttatacagagtatgtaaaaatgttaattt
atagtttaatcccatggcccacgcacacacgattaattttttttcatctccctttagatt
gttgtatagaaatttgggtactgtaaactccgccgtagtttccatgggactatataattt
tgtggcctcgaatacaaattttactacatagttatctatcttaaagactataccatatcc
tcctgtagatatgtgataaaaatcgtcgtttataggataaaatcgtttatctttttgttg
gaaaaaggatgaattaatgtaatcattctcttctatctttagtagtgtttccttattaaa
attcttaaaataatttaacaatctaactgatggagcccaattttggtgtaaatctaattg
ggacattatgttgttaaaatataaacagtctcctaatataacagtatctgataatctatg
gggagacatccattgatattcaggggatgaatcattggcaacacccatttattgtacaaa
aagccccaatttacaaacgaaagtccaggtttgatagagataaactattaactattttgt
ctctgtttttaacacctccacagtttttaatttctttggtaatgaaattattcacaatat
cagtatcttctttatctaccagagattttactaacttgataaccttggctgtctcattca
atagggtagtgatatttgtatgtatgatattgatatctttttgaattgtttcttttagaa
gtgattctttgatggtatcagcatacgaattacaataatgcagaaactcagttaacatgc
atgaattatagtaagccaattccaattgttgcctgtattgtattagagtattaatatgcg
caatgatgtccttgcgtttctctgatagaatgcgagcagcgattttggcgttatcatttg
acgatatttctggaatgacgaatcctgtttctactaacttcttggtaggacaaagtgaaa
caatcaagaaaatagcttctcctcctatttgtggaagaaattgaactcctctagatgatc
tactgacgatagtatctccttgacagatattggaccgaactacggaagtacctggaatgt
aaagccctgaaaccccctcattttttaagcagattgttgccgtaaatcctgcactatgcc
caagatagagagctcctttggtgaatccatcactatgtttcagtttaaccaagaaacagt
cagttggtctaaaatttccatctctatctaatacagaatccaacttgatgtcagggacta
tgaccggtttaatgttatatgtaacattgagtaaatccttaagttcataatcatcgttgt
catcagttatgtacgatccaaacaatgtttctaccggcatggtggatacgaagatgctat
ccatcagaatgtttccctgattagtattttctatatagctattcttctttaaacgatttt
ccgaatcagtaactatgttcatttttttaggagtaggacgtctagccagtatggaagagg
attttctagatactctcttcaacatctttgatctcaatggaatgcaaaaccccatggtgt
aacaaccaacgataaaaataatattgttttttcactttttataattttaccatctgactc
atggattcattaatatctttacaagagctactaacgtataattctttataactgaactga
gatatatacaccggatctatggtttccataattgagtaaatgaatgctcggcaataacta
atggcaaatgtatagaacaacgaaattatactagagttgttaaagttaatattttctatg
agttgttccaataaattatttgttgtgactgcgttcaagtcataaattatcttgatacta
tccagtaaacagtctttaagttctggaatattatcatcccattgtaaagcccctagttcg
actatcgaatatcctgctctgatagcagtttcaatatcgacggacgtcaatactgtaata
aaggtggtagtattgtcatcatcgtgataaactacgggaatatggtcgttagtaggtacc
gtgactttacacaacgcgatatataactttccttttgtaccatttttaacgtagttggga
cgtcctgcagggtattgttttgaagaaatgatatcgagaacagatttgatacgatatttg
ttggattcctgattattcactataatataatctagacagatagatgattcgataaataga
gaaggtatatcgttggtaggataatacatccccattccagtattctcggatactctattg
atgacactagttaagaacatgtcttctattctagaaaacgaaaacatcctacatggactc
attaaaacttctaacgctcctgattgtgtttcgaatgcctcgtacaaggatttcaaggat
gccatagattctttgaccaacgatttagtattgcgtttagcatctgatttttttattaaa
tcaaatggtcggctctctggtttactaccccaatgataacaatagtcttgtaaagataaa
ccgcaagaaaatttatacgcatccatccaaataaccctagcaccgtcggatgatattaat
gtattattatagattttccatccacagttattgggccagtatactgttagcaacggtata
tcgaatagattactcatgtaacctactagaatgatagttcgtgtactagtcataatatct
ttaatccaatctaagaaatctaaaattagatcttttacactattaaagttaacaaaggta
ttacccgggtacgtggatatcatatatggtattggtccattatcagtaatggctccataa
actgatacggcgatggtttttatatgtgtttgaactaatgaggacgaaattcgcgcccac
aattcatctctagatatgcatttaatatcgaacggtaacacatcaatctcgggacgcgta
tatgtttctaaattcttaatccaaatataatgatgacctatatgccctattatcatactg
tcaactatagtatacctagagaactttcgatacatctgctgtttcctgtaatcgctaaat
tttacaaatctataacatgctaaaccttttgacgacagccattcattaatttctgatatg
gaatctgtattctcaataccgtatcgttctaaagccagtgctatatctccctgttcgtgg
gaacgctttcgtataatatcgatcaatggataatatgaagtttttggagaataatatgat
tcatgatctatttcgtccataaacaatctagacataggaattggaggcgatgatcttaat
tttgtgcaatgggtcaatcctataacttctaatattgtaatattcatcatcgacataaca
ctatctatgttatcatcgtatattagtataccacgaccttcttcatttcgtgccaaaatg
atatacagtcttaaataattacgcaatatctcaatagtttcataattgttagctgttttc
atcaaggtttgtatcctgtttaacatgatggcgttctataacgtctctattttctatttt
taatttttttaaatttttaacgatttactgtggctagatacccaatctctctcaaatatt
tttttagcctcgcttacaagctgtttatctatactattaaaactgacgaatccgtgattt
tggtaatgggttccgtcgaaatttgccgaagtgatatgaacatattcgtcgtcgactatt
aacaattttgtattattctgaatagtgaaaaccttcacagatagatcattttgaacacac
aacgcatctagacttctggcggttgccatagaatatacgtcgttcttatcccaattacca
actagaagtctgatcttaactcctctattaatggctgcttctataatggagttgtaaatg
tcaggccaatagtagctattaccgtcgacacgtgtagtgggaactatggccaaatgttca
atatctatactagtcttagccgacttgagtttatcaataactacatcagtgtctagatct
ctagaatatcccaataggtgttctggagaatcagtaaagaacactccacctataggattc
ttaatatgatacgcagtgctaactggcagacaacaagccgcagagcataaattcaaccat
gaattttttgcgctattaaaggctttaaaagtatcaaatcttctacgaagatctgtggcc
agcggaggataatcagaatatacgcctaacgttttaatcgtatgtatagatcctccagta
aatgacgcgtttcctacataacatctttcatcatcagacacccaaaaacaaccgagtagt
agtcccacattattttttttatctatattaacggttataaaatttatatccggggagtga
ctttgtagctctcccagatttcttttccctcgttcatctagcaaaactattattttaatc
cctttttcagatacctcttttagtttatcaaaaataagcgctcccctagtagtactcaga
ggattacaacaaaaagatgctatgtatatatatttcttagctagagtgataatttcgtta
aaacattcaaatgttgtcaaatgatcggatctaaaatccatattttctggtagtgtttct
accagcctacattttgctcccgcaggtaccgatgcaaatggccacatttagttaacataa
aaacttatatatcctgttctatcaacgattctagaatatcatcggctatatcgctaaaat
tttcatcaaagtcgacatcacaacctaactcagtcaatatattaagaagttccatgatgt
catcttcgtctatttctatatccgtatccattgtagattgttgaccgattatcgagttta
aatcattactaatactcaatccttcagaatacaatctgtgtttcattgtaaatttatagg
cggtgtatttaagttggtagattttcaattatgtatcaatatagcaacagtagttcttgc
tcctccttgattttagcatcctcttcattattttcttctacgtacataatcatgtctaat
acgttagacaacacaccgacgatggtggccgccacagacacgaatatgactagaccgatg
accatttaaaaaatactctctagctttaacttaaactgtatcgatcattcttttagcaca
tgtataatataaaaacattattctatttcgaatttaggcttccaaaaatttttcatccgt
aaaccgataataatatatatagacttgttaatagtcggaataaatatattaatgcttaaa
ctatcatcatctccacgattagagatacaatatttacattctttttgctgtttcgaaact
ttatcaatacacgttaatacaaacccaggaaggagatattgaaactgaggctgttgaaaa
tgaaacggcgaatacaataattcagataatgtaaaatcatgattccgtattctgatgata
ttagaactgctaatggatgtcgatggtatgtatctaggagtatctattttaacaaagcat
cgatttgctaatatacaattatccttttgattaattgttattttattcatattcttaaaa
ggtttcatatttatcaattcttctacattaaaaatttccatttttaatttatctagcccc
gcaatactcctcattacgtttcattttttgtctagaatacccattttgttcatcttggta
catagattatccaattgagaagcgcatttagtagttttgtacattttaagtttattaacg
aatcgtcgaaaactagttatagttaacattttattatttgataccctgatattaataccc
ctgccgttactattatttataactgatgtaacccacgtaacattggaattaattatcgat
agtaatgcatcgacacttccaaaattgtctattataaactcaccgataatttttttattg
catgttttcatattcattaggattatcaaatctttaatcttattacgattgtatgcgttg
atattacaagacgtcattctaaaagacggaggatttccatcaaatgccagacaatcacgt
acaaagtacatggaaataggttttgttctattacgcatcatagattcatataaaacaccc
gtagaaatactaatttgttttactctataaaatactattgcatctatttcatcgttttgt
ataacgtctttccaagtgtcaaattccaattttttttcattgatagtaccaaattcttct
atctctttaactacttgcatagataggtaattacagtgatgcctacatgccgttttttga
aactgaatagatgcatctagaagcgatgctacactagtcacgatcaccactttcatattt
agaatatatgtatgtaaaaatatagtagaatttcattttgtttttttctatgctataaat
gaattctcattttgtatccgcacatactccgttttatatcaataccaaagaaggaagata
tctggttctaaaagccgttaaagtatgcgatgttagaactgtagaatgcgaaggaagtaa
agcttcctgcgtactcaaagtagataaaccctcatcacccacgtgtgagagaagaccttc
gtccccgtccagatgcgagagaatgaataaccctggaaaacaagtcccgtttatgagaac
ggacatgttacaaaatatgtttgctgctaatcgcgacaacgtaacgtcaagacttttgaa
ctaaaatacaattatatctttttcgatattaataaatccgtgtctcccgggttttttatc
tctttcagtatgtgaatagataggtattttatctctattcatcatcgaatttaagagatc
cgataaacattgtttgtattctccagatgtcagcatctgatacaacaatatatgtgcgca
taaacctctggcacttatttcatgtaccttccccttatcactaaggagaatagtatttga
gaaatatgtatacatgatattatcatgtattagatatacagaatttgtaacactctcgaa
atcacacgatgtgtcggcgttaagatctaatatatcactcgataacacattttcatctag
atacactagacattttttaaagctaaaatagtctttagtagtaacagtaactatgcgatt
attttcatcgatgatacatttcatcggcatattattacgcgtaccatcaaagactatacc
atgtgtatatctaacgtattctagcatagttgccatacgtacattaaacttttcaggatc
tttggatagatcttccaatctatctatttgagaaaacatttttatcatgttcaatagttg
aaacgtcggatccactatatagatattatctataaagattttaggaactatgttcatggt
atcctggcgaatattaaaactatcaatgatatgattatcgttttcatcttttatcaccat
atagtttctaagatatgggattttacttaatataatattatttcccgtaataaattttat
tagaaatgccaaatctataagaaaagtcctagaattagtctgaagaatatctatatcacc
gtaccgtatatttggattaattagatatagagaatatgatccgtaacatatacaactttt
attatgacgtctaagatattcttccatcaacttattaacatttttgactagggaagatac
attatgacgtcccattacttttgccttgtctattacagcgacgttcatagaatttagcat
atctcttgccaattcttccattgatgttacattataagaaattttagatgaaattacatt
tggagctttaatagtaagaactcctaatatatccgtgtatgtggtcactaatacagattg
tagttctataatcgtaaataatttacctatattatatgtttgagtttgtttagaaaagta
gctaagtatacgatcttttatttctgatgccgatgtatcaacatcgaaaaaaaatctttt
tttattcttttttactaacgatacgaatatgtctttgttaaaaacagttattttctgaat
atttctagcttgtaattttaacatatgatattcgttcacactaggtactctgcctaaata
ggtttctataatctttaatgtaatattaggaagagtattctgatcaggattcctattcat
tttgaggatttaaaactctgattattgtctaatatggtctcaacacaaactttttcacag
agtgatagagtttttgataactcgtttttcttaagaaatataaaactactgtctccagag
ctcgctctatcttttattttatctaattcgatacaaactcctgatactggttcagaaagt
aattcattaattttcagtcctttatagaagatatttaatatagataatacaaaatcttca
gttcttgatatcgatctgattgatcctagaactagatatattaataacgtgctcattagg
cagtttatggcagcttgataattagatatagtatattccagttcatatttattagatacc
gcattgcccagattttgatattctatgaattcctctgaaaataaatccaaaataactaga
cattctattttttgtggattagtgtactctcttccctctatcatgttcactactggtgtc
cacaatgataaatatctagagggaatataatatagtccatatgatgccaatctagcaatg
tcgaataactgtaattttattcttcgctcttcattatgaattgaatcttgaggtataaac
ctaacacaaattatatcattagacttttcgtatgtaatgtctttcatgttataagttttt
aatcctggaatagaatctattttaatgaggcttttaaacgcagcgttctccaacgagtca
aagcataatactctgttggttttcttatattcaatattacgattttcttctttgaatgga
ataggtttttgaattagtttataattacaacataatagataaggaagtgtgtaaatagta
cgcggaaaaaacataatagctcccctgttttcatccatggttttaagtaaatgatcactg
gcttctttagtcaatggatattcgaacattaaccgtttcatcatcattggacagaatcca
tatttcttaatgtaaagagtgatcaaatcattgtgtttattgtaccatcttgttgtaaat
gtgtattcggttatcggatctgctcctttttctattaaagtatcgatatcgatctcgtct
aagaattcaactatatcgacatatttcatttgtatacacataaccattactaacgtagaa
tgtataggaagagatgtaacgggaacagggtttgttgattcgcaaactattctaatacat
aattcttctgttaatacgtcttgcacgtaatctattatagatgccaagatatctatataa
ttattttgtaagatgatgttaacaatgtgatctatataagtagtgtaataattcatgtat
ttcgatatatgttccaactctgtctttgtgatgtctagtttcgtaatatctatagcgtcc
tcaaaaaatatattcgcatatattcccaagtcttcagttctatcttctaaaaaatcttca
acgtatggaatataataatctattttacctcttctgatgtcattaatgatatagtttttg
acactattttccgtcaattgattcttattcactatgtctaaaaaccggatagcgtcccta
ggacgaactactgccattaatatctctattatagcttctggacataaatcatctattata
ccagaattaatgggaactattccgtatctatctaacatagttttaagaaagtcagaatct
aagacctgatgttcatatattggttcatacatgaaatgatctctattgatgatagtgact
atttcattctctgaaaattggtaactcattctatacacgctttccttgttgataaaggat
agtatatactcaatggaatttgtaccaacaaactgttctcttatgaatcgtatatcatca
tctgaaatgatcatgtaaggcatacatttaacaataagagacttgtctcctgttatcaat
atactattcttgtgataatttatgtgtgcggcaaatttgtccacgttctttaattttgtt
atagtagatatcaaatccaatggagatacagttcttggcttaaacagatatagtttttct
ggaacgaattctacaacattattataaaggactttgggtatataagtgggatgaaatcct
attttaattaatgcgatagccttgtcctcgtgcagatatccaaacgcttttgtgatagta
tggcattcattgtctagaaacgctctacgaatatctgtaacagatatcatctttagagaa
tactagtcgcgttaatagtactaaaatttgtattttttaatctatctcaataaaaaatta
atatgtatgattcaatgtataactaaactactaactgttattgataactagaatcagaat
ctaatgatgacataactaagaagtttatctacagccaatttagctgcattatttttagca
tctcgtttagattttccatctgccttatcgaatactcttccgtcaatgtctacacaggca
taaaatgtaggagagttactaggccccactgattcaatacgaaaagaccaatctctccta
gttatttgacagtactcattaataacggtgacagggttaacacctttccaataaataatt
tttttaaccggaataacatcatcaaaagacttatgatcctctctcattgatttttcgcgg
gatacatcatctattatagcatcagcatcagaatctgtaggccgtgtatcagcatccatt
gtcgtagaccaacgaggaggagtatcgttggagctgtaaaccatagcactacgttgaaga
tcatacagagctttattaacttctcgcttctccatattaagttgtttagttagttgtaca
gcagtagctccttagtccaatgtttttaataaccgcacacaatctctgtgtcagaacgct
cgtcaatatagatcttagaaatttttttagagagaactaacgcaactagcaataaaactg
atcttattttatca-ttttttttattcatcatcctctggtggttcgtcgttcctatcgaa
tgtagctctgattaacccgtcatctataggtgatgctggttctggagattctggaggaga
tggattattatctggaagaatctctgttatttccttgttttcatgtatcgattgcgttgt
aacattaagattgcgaaatgctctaaatttgggaggcttaaagtgttgtttacaatctct
acacgcgtgtctaactaatggaggttcgtcagcggctctagtttgaatcatcatcggtgt
agtattcctacttttacagttaggacacggtgtattgtatttctcgtcgagaacgttaaa
ataatcgttgtaactcacatcctttattttatctatattgtattctactcctttcttaat
gcattttataccgaacaagagatagcgaaggaattctttttcggtaccgctagtaccctt
aatcatatcacatagtgttttatattctaaatgtgtggcaatggacggtttatttctata
cgatagtttgtttttggaatcctttgagtattctataccaatattattctttgattcgaa
tttagtttcttcgatattagattttgtattacctatattcttgatgtagtactttgatga
tttttccatggcccattctattaagttttccaagttggcatcatccacatattgtgatag
taattctcggatatcagtagtgactaccgccattgatatttgttcatttgatgagtaact
actaatgtatacattttccatttataacacttatgtattaactttgtttatttatatttt
ttcattattatgttgatattaataatcgtattgtggttatatggctacaatttcataatg
agttgaagtcagtgtcctatgatcaatgacgatagctttactctgaaaagaaagtatcaa
atcgatagtgcagagtcaacaatgaaaatggataagacgatgacaaagtttcagaataga
gtcaaaatggtaaaagaaataaatcagacgataagagcagcacaaactcattacgagaca
ttgaaactaggatatataaaatttaagggaatgatt-----aggactactactctagaag
atatagcaccatc---tattccaaataatcagaaaacttataaactattctcgtacattt
cagtcattggcaaagcatcacagaatccgagtaagatgatatatgctcgctgctttacat
gtttcccaatttgtttggagatgaccatagattcatttgttatagaatgcatcc------
------------------------------------------------------------
------------------------------------------------------------
------------------------------------------------------------
------------------------------------------------------------
-------aacattgttcatgatatagttgaatcatgtatgcctgttcgtatgcctgtggc
taagatactgtgtaaagaaatggtaaataaatactttgagaatctttaagagtgcattga
ctttgttagtgaataggcattccatctttctccaatactaattcaaattgttaaattaat
aatggaatagtataaatagttattagtgataagatagtaaaaataattattagaatagta
gtgtagtatcatagataactctcttctataaaaaatggattttattcgtagaaagtatct
tatatacacagtagaaaataatatagattttttaaaggatgatacattaagtaaagtaaa
caattttaccctcaatcatgtactagctctcaagtatctagttagcaattttcctcaaca
tgttattactaaggatgtattagctaataccaatttttttgtgttcatacatatggtacg
atgctgtaaagtatacgaagcggttttacgacacgcatttgatgcacccacgttgtacgt
taaagcattgactaagaattatttatcgtttagtaacacaatacagtcgtacaaggaaac
cgtgcataaactaacacaagatgaaaaatttttagaggttgccgaatacatggacgaatt
aggagaacttataggcgtaaattatgacttagttcttaatccattatttcacggagggga
acccatcaaagatatggaaatcatttttttaaaactgtttaagaaaacagacttcaaagt
tgttaaaaaattaagtgttataagattacttatttgggcatacctaagcaagaaagatac
aggcatagagtttgcggataatgatagacaagatatatatactctatttcaacaaactgg
tagaatagtccatagcaatctaacagaaacgtttagggattatatctttcccggagataa
gactagctattgggtgtggttaaacgaaagtatagctaatgatgcggatatcgttattaa
tagacccgccattaccatgtatgataaaattcttagttatatatactctgagataaaaca
gggacgcgttaataaaaacatgcttaagttagtttatatctttgagcctgaaaaagatat
cagagaacttctgctagaaatcatatatgatattcctggagatatcctatctattattga
tgcaaaaaacgacgattggaaaaaatattttattagtttttacaaagctaattttattaa
cggtaatacatttattagtgatagaacgtttaacgatgacttattcagagttgttgttca
aatagatcccgaatatttcgataatgaacgaattatgtctttattctatacgagtgctgc
ggacattaaacgatttgatgagttagatattaataacagttatatatctaatataattta
tgaggtgaacgatatcacattagatacaatggatgatatgaagaagtgtcaaatctttaa
cgaggatacgttgtattatgttaaggaatacaatacatacctgtttttgcacgagtcgga
tcccatggtcatagagaacggaatactaaagaaactgtcatctataaaatccaagagtag
acggctgaacttgtttagcaaaaacattttaaaatattatttagacggacaattggctcg
tctaggtcttgtgttagatgattataaaggagacttattagttaaaatgataaaccatct
caaatctgtggaggatgtatccgcattcgttagattttctacagataaaaaccctagtat
tcttccatcgctaatcaaaactattttagctagttataatatttccatcatcgtcttatt
tcaaaggtttttaagagataatctatatcatgtagaagaattcttggataaaagcatcca
tctaaccaagacggataagaaatatatacttcaattgataaggcacggtagatcatagaa
caaaccaaatatattattaataatttgtatatacatagatataattatcacatattaaaa
aataacacatttttgataaatggaaaccgttgcaacaattcagactcccaccaaattaat
gaataaagaaaatgcagaaatgattttggaaaaaattgttaatcatatagctatgtatat
tagtgacgaatcaatatattcagaaaataatcctgaatatattgattttcgtaacagata
cggagactatagatctctcattataaaaagtgatcacgagtttgtaaagctatgtaaaga
tcatgcagagaaaagttctccagaaacgcaacaaatgattatcaaacacatatacgaaca
atatcttattccagtatctgaagtactattaaaacctataatgtccatgggtgacatatt
tacatataacggatgtaaagacaatgaatggatgctagaacaactctctaccctaaactt
taacaatctctacacatggaactcatgtagcataggcaatgtaacgcgtctgttttatac
attttttagttatctgatgaaagataaactaaatatataagtataatcccattctaatac
tttaacctgatgtattattacctgcatcttattagaatattaacctaactaaaagacata
aaaagcggtaggatataaatattatggccgcaaccgttccgcgttttgacgatgtgtaca
aaaatgcacaaagaagaattctagatcaagaaacattttttagtagaggtctaagtagac
cgttaatgaaaaacacatatctatttgataattacgcgtatggatggataccagaaactg
caatttggagtagtagatacgcaaacctagatgctagtgactattatcccatttcgttgg
gattacttaaaaagtttgaatttctcatgtctctatataaaggtcctattcccgtatatg
aagaaaaagtaaatactgaattcattgctaatggatctttctccggtagatacgtatcat
atcttagaaagttttctgcccttccaacaaacgagtttattagttttttattattgacct
ccatccctatctataatatcttattctggtttaaaaacacacagtttgatattactaaac
acacattattcagatacgtctatacagataataccaaacaccttgcgttggctaggtata
tacatcaaacaggagactataagcctttgtttagtcgtctcaaagagaattatatattta
ccggtcccgttccaataggtatcaaagatatagatcaccctaatcttagtagagcaagaa
gtccatccgattatgagacattagctaatattagtactatattgtactttaccaagtatg
atccagtattaatgtttttattgttttacgtacctgggtattcaattactacaaaaatta
ctccagccgtagaatatctaatggataaactgaatctaacaaagagcgacgtacaactgt
tgtaaattatt-ttatgcttcgtaaaatgtaggtcttgaaccaaacattctttgaaaaaa
tgagatgcataaaactttattatccaatagattaactatttcagacgtcaatcgtttaaa
gtaaacttcgtaaaatattctttgattgctgccgagtttaaaacttctatcgataattgt
ttcatatgttttaatatttacaagttttttggtccatggtacattagctggacagatata
tgcaaaataatatcgttctccaagttctatagtctctggattgtttttattatattcagt
aaccaaatacatattagggttatctgcggatttataatttgagtgatgcattcgactcaa
cataaataattctagaggagacgatctactatcaaattcggatcgtaaatctgtttctaa
agaacggagaatatctatacatacctgattagaattcatccgtccttcagacaacatctc
agacagtctggtcttgtatgtcttaatcatattcttatgaaacttggaaacatctcttct
agtttcactagtacctttattaattctctcaggtacagattttgaattcgacgatgccga
gtatttcatcgttgtatatttcttcttcgattgcataatcaaattcttatataccgcctc
aaactctattttaaaattattaaacaatactctactattaatcagtcgttctaactcctt
tgctatttctatggacttatctacatcttgactgtctatctctgtaaacacggagtcggt
atctccatacacgctacgaaaacgaaatctataatctataggcaacgatgttttcacaat
cggattaatatctctatcgtccatataaaatggattacttaatgtattggcaaaccgtaa
cataccgttggataactctgctccatttagtaccgattctagatacaatatcattctacg
tcctatggatgtgcaactcttagccgaagcgtatgagtatagagcactatttctaaatcc
catcagaccatatactgagttggctactatcttgtacgtatattgcatggaatcatagat
ggccttttcagttgaactggtagcctgttttaacatctttttatatctggctctctctgc
caaaaatgttcttaatagtctaggaatggttccttctattgatctatcgaaaattgctat
ttcagagatgaggttcggtagtctaggttcacaatgaaccgtaatatatctaggaggtgg
atatttctgaagcaagagttgattatttatttcttcttccaatctattggtactaacaac
gacaccgactaatgtttccggagatagatttccaaagatacacacattaggatacagact
gttataatcaaagattaatacattattactaaacattttttgttttggagcaaatacctt
accgccttcataaggaaacttttgttttgtttctgatctgactaagatagttttagtttc
caacaatagctttaacagtggacccttgatgattgtactcgctctatattcgaataccat
ggattgaggaagcacatatgttgccgcaccagcgtctgtttttgtttctactccataata
ctcccacaaatactgacacaaacaagcatcatgaatacagtatctagccatatctaaagc
tatgtttagattataatccttatacatctgagctaaatcaatgtcatcctttccgaaaga
taatttatatatatcattaggtaaagtaggacatgatagtacgactttaaatccattttc
ccaaatatctttacgaattactttacatataatatcctcatcaacagtcacgtaattacc
tgtggttaaaacctttgcaaatgtatcggctttgcctttcgcgtccgtagtatcgtcacc
gatgaacgtcatttctctaactcctctatttaatactttacccatgcaactgaacgcgtt
cttggatatagaatccaatttgtacgaatccaatttttcagatttttgaatgaatgaata
tagatcgaaaaatatagttccattattgttattaacgtgaaacgtagtattggccatgcc
gcatactcccttatgactagactgatttctctcataaatacagagatgtacagcttcctt
tttgtctggagatctaaagataatcttctctcctgttaataactctagacgattagtaat
atatctcagatcaaagttatgtccgttaaaggtaacgacgtagtcgaacgttagttccaa
caattgtttagctattcgtaacaaaactatttcagaacatagaactagttctcgttcgta
atccatttccattagcgactgtatcctcaaacatcctctatcgacggcttcttgtatttc
ctgttccgttaacatctcttcattaatgagcgtaaacagtaatcgtttaccacttaaatc
gatataacagtaacttgtatgcgagattgggttaataaatacagaaggaaacttcttatc
gaagtgacactctatatctagaaataagtacgatcttgggatatcgaatctaggtatttc
tttagcgaaacagttacgtggatcgtcgcaatgataacatccattgttaatctttgtcaa
atattgctcgtccaacgagtaacatccgtctggagatatcccgttagaaatataaaacca
actaatattgagaaattcatccatggtggcattttgtatgctgcgtttctttggctcttc
tatcaaccacatatctgcgacggagcattttctatctttaatatctagattataacttat
tgtctcgtcaatgtctatagttctcatctttcccatcggcctcgcattaaatggaggagg
agataatgactgatatatttcgtccgtcactacgtaataaaagtaatgaggaaatcgtat
aaatacggtctcgccatttcgacatctggatttcagatataaaaatctgttttcaccgtg
actttcaaaccaattaatacacctaacatccatttctagaatttagaaatatattttcat
ttaaatgaatcccaaacattggggaagagccgtatggaccattatttttatagtactttc
gcaagcgggtttagacggcaacatagaagcgtgtaaacgaaaactatatactatagtcag
cactcttccatgtcctgcatgtagacgacacgcgactatcgctatagaggacaataatgt
catgtctagcgatgatctgaattatatttattattttttcatcagattatttaacaattt
ggcatttgatcccaaatacgcaatcgatgtgtcaaaggttaaacctttataaacttaacc
cattataaaacttatgattagtcacgactgaaataaccgcgtgattattttttggtataa
ttctacacggcatggtttctgtgactatgaattcaacacctgttatcttagtgaaatctt
taacaaacagcaagggttcgtcaaagacataaaactcattgtttacgatcgaaatagacc
ccctatcacacttaaaataaaaaatatccttatcctttaccaccaaataaaattctgatt
ggtcaatgtgaatgtattcacttaacagttccacaaatttatttattaactccgaggcac
atacatcgtcggtattttttatgacaaactttactcttccagcatccgtttctaaaaaaa
tattaacgagttccatttatatcatccaatattattgaaatgacgttgatggacagatga
tataaataagaaggtacagtacctttgtccaccatctcctccaattcatactctattttg
tcattaactttaatgtgtgaaaacagtacgccacatgcttccatgacagtgtgtaacact
ttggatacaaaatgtttgacattagtataattgtccaagactgtcaatctataatagata
gtagctataatatattctatgatggtattgaagaagatgacaaccttggcatattgatca
tttaacacagacatggtatcaacaaatagcttaaatgaaagagaatcagtaattggaata
agcgtcttctcgatgtagtgtccgtataccaacatgtctgatattttgatgtattccatt
aaattatttagttttttctttttattctcgttaaacagaatttctgtcaatggaccccaa
catcgttgacctattaagttttgattgatttttccgtgtaaggcgtatctagtcagatcg
tatagcctatccaataatccatcgtctgtgcgtagatcacatcgtacactttttaatttt
ctatagaagagtgacagacatctgaagcaattacagacagcaatttctttattctctaca
gatgtaagatacttgaagacattcctatgatgatgcagaattttggataacacggtattg
atggtatctgttaccataattcctttgactgatagtgtcaaagtacaagatttccaatct
tttgcaattttcagtaccattatctttgttttgatatctatatcagacagcatggtacgt
ctgacaacacagggattaagacggaaagatgaaatgattctctcaacatcttcaatagat
accttgctattttttttggcattatctatatgtgagagaatatcctctagagaatcagta
tcctttttgatgatagtggatctcaatgacatgggacgtctaaaccttcttattctatca
ccagattgcatggtgatttgtcttctttcttttatcatgatgtaatctctaaattcatcg
gcaaattgtctatatctaaaatcataatatgagatgtttacctctacaaatatctgttcg
tccaatgttagagtatctatatcagttttgtattccaaattaaacatggcaacggattta
attttatattcctctattaagtcctcgtcgataataacagaatgtagataatcatttaat
ccatcgtacatggttggaagatgctcgttgacaaaatctttaattgtcttgatgaaggtg
ggactatatctaacatcttgattaataaaatttataacattgtccataggatactttgta
actagttttatacacatctcttcattggtaagtttagacagaatatcgtgaacaggtggt
atattatattcatcagatatacgaagaataatgtccaaatctatattgtttaatatatta
tatagatgtagtgtagctcctacaggaatatctttaactaagtcaatgatttcatcaaca
gttagatctattttaaagttaatcatataggcattgatttttaaaaggtatgtagccttg
actacattctcattaattaaccattccaagtcactgtgtgtaagaagattatattctatc
ataagcttgactacatttggtcccgataccattaaagaattcttatgatataaggaaaca
gcttttaggtactcatctactctacaagaattttggagagccttaacgatatcagtgacg
tttattatttcaggaggaaagaacctaacattgagaatatctgaattaatagcttccaga
tacagtgattttggcaatagtccgtgtaatccataatccagtaacacgagctggtgcttg
ctagacaccttttcaatgtttaatttttttgaaataagctttgataaagccttcctcgca
aattccggatacatgaacatgtcgccaacatgattaagtattgtttttcattatttttat
attttctcaacaagttctcaataccccaatagataatagaatatcacccaatgcgtccat
gttgtctatttccaacaggtcgctatatccaccaatagaagttttcccaaaaaagattct
aggaacagttctaccaccagtaatttgttcaaaatagtcacgcaattcattttcgggttt
aaattctttaatatctacaatttcatacgctcctcttttgaaactaaacttatttagaat
atccagtgcgtttctacaaaaaggacatgtaaacttgacaaaaattgtcactttgttatt
ggccaacctttgttgtacaaattcctcggccatttttaatatttaagtgatacaaaacta
tctcgacttatttaactctttagtcgagatatatggacacagatagctatatgataacca
actacagaagacaaacgctataaaaaacataattacgacgagcatatttataaatatttt
tattcagtattacttgatatagtaatattaggcacagtcaaacattcaaccactctagat
acattaactctctcattttctttaacaaattctgcaatatcttcgtaaaaagattcttga
aactttttagaatatctatcgactctagatgaaatagcgttcgtcaacatactatgtttt
gtatacataaaggcgcccattttaacagtttctagtgacaaaatgctagcgatcctagga
tcctttagaatcacatagattgacgattcgtctctcttagtaactctagtaaaataatca
tacaatctagtacgcgaaataatattatccttgacttgaggagatctaaacaatctagtt
ttgagaacatcgataagttcatcgggaattacatacatactatctttaatagaactcttt
tcatccagttgaatggattcgtccttaaccaactgattaatgagatcttctattttatca
ttttctagatgatatgtatgtccattaaagttaaattgtgtagcgcttctttttagccta
gcagccaatactttaacatcactaatatcgatatacaaaggagatgatttatcgatggta
ttaagaattcgtttttcgacatccgtcaaaaccaattcctttttgcctgtatcatccagt
ttgccattctttgtaaagaaattattttctactagactattaataagactgataaggatt
cctccataattgcacaatccaaactttttcacaaaactagactttacgagatctacagga
atgcgtacttcaggtttcttagcttgtgattttttcttttgcggacattttctagttacc
aactcatctaccatttcattgattttagcagtgaaataagctttcaatgcacgggcactg
atactattgaaaacgagttgatcttcaaattccgccatttaagttcaccaaacaactttt
aaatacaaatatatcaatagtagtagaataagaactataaaaaaaataataattaaccaa
taccaaccccaacaacctgtattattagttgatgtgacagttttctcatcacttagaaca
gatttaacaatttctataaagtctgtcaaatcatcttcctgagaacccataaatacacca
aatatagcagcgtacaacttatccatttatacattgaatattggcttttctttatcgcta
tcttcatcatattcatcatcaatatcaacaagtcccagattacgaaccagatcttcttct
acattttcagtcattgatacgcgttcactatctccagagagtccgataacgttagccact
acttctctatcaatgattagtttcttgagcgcgaatgtaatttttgtttccgttccggat
ctatagaaaactacaggtgtaataattgccttggctaattgtctttctcttttactgagt
gattctagttcaccttctatagatctgagaatggatgattctccagtcgaaacatattct
accatggctccgtttaatttgttgatgaagatggattcatccttaaatgttttctctgta
atagtttccgccgaaagactatgcaaagaatttggaatgcgttccttgtgcgtaatgttt
ccatagacagcttctagaagttgatacaacataggactagccgcggtaacttttattttt
agaaagtatccatcgcttctatcttgtttagatttatttttataaagtttagtctctcct
tccaacataataaaagtggaagtcatctgactagataaactatcagtaagttttatagag
atagatgaacaattagcgtattgagaagcatttagtgtaacgcattcgatacattttgca
ttagatttactaatcgattttgcatactctataacacccgcacaagtctgtagagaatcg
ctagatgctgtaggtcttggtgaagtttcaactctcttcttgattaccttactcatgatt
aaacctaaataattgtactttgtaatataatgatatatattttcactttatctcatttga
gaataaaaatgtttttgttaaccactgcatgatgtacagatttcggaatcgcaaaccact
tgtggttttattttatccttgtccaatgtgaattgaatgggagcggatgcgggtttcgta
cgtagatagtacattcccgtttttagaccgagactccatccgtaaaaatgcatactcgtt
agtttggaataactcggatctgctatatggatattcatagattgactttgatcgatgaag
gctcccctgtctgcagccatttttatgatcgtcttttgtggaatttcccaaatagtttta
taaactcgcttaatatcttctggaaggtttgtattctgaatggatccaccatctaccata
atcctattcttgatctcatcattccataattttctctcggttaaaactctaaggagatgc
gggttaactacttggaattctccagacaatactctccgagtgtaaatattactggtatac
ggttccaccgactcattatttcccaaaatttgagcagttgatgcagtcggcataggtgcc
accaataaactatttctaagaccgtatgttctgattttatcttttagaggttcccaattc
caaagatccgacggtacaacattccaaagatcatattgtagaataccgttactggcgtac
gatcctacatatgtatcatatggtccttccttctcagctagtttacaactcgcctctaat
gcaccgtaataaatggtttcaaagatcttcttatttagatcttgtgcttccaggctatca
aatggataatttaagagaataaacgcgtccgctaatccttgaacaccaataccgataggt
ctatgtctcttattagagatttcagcttctggaataggataataattaatatctataatt
ttattgagatttctgacaattactttgaccacatccttcagtttgagaaaatcaaatcgc
ccatctattacaaacatgttcaatgcaacagatgccagattacacacggctacctcatta
gcatccgcatattgtattatctcagtgcaaagattactacacttgatggttcctaaattt
tgttgattactctttttgttacacgcatccttataaagaatgaatggagtaccagtttca
atctgagattctataatcgctttccagacgactcgagcctttattatacatttgtatctc
ctttctctttcgtatagtgtatacaatcgttcgaactcgtctccccaaacattgtccaat
ccaggacattcatccggacacatcaacgaccactctccgtcatccttcactcgtttcata
aagagatcaggaatccaaagagctataaatagatctcttgttctatgttcatcgtttcct
gtattctttttaagatcgaggaacgccataatatcagaatgccacggttccaagtatatg
gccataactccaggccgtttgtttcctccctgatctatgtatctagcggtgttattataa
actctcaacattggaataataccgtttgatataccattggtaccggagatatagcttcca
ctggcacgaatattactaattgatagacctattccccctgccattttagagattaatgcg
catcgttttaacgtgtcatagatgccttctatgctatcatcgatcatgttaagtagaaaa
cagctagacatttggtgacgagtagttcccgcattaaataaggtaggagaagcgtgcgta
aaccatttttcagaaagtagattgtacgtctcaatagctgagtctatatcccattgatga
attcctactgcgacacgcattaacatgtgctgaggtctttcaacaattttgttgtttatt
ttcaacaagtaggatttttccaaagttttaaaaccaaaatagttgtatgaaaagtctcgt
tcgtaaataataaccgaattgagcttatccttatatttgttaactatatccatggtaata
cttgaaataatcggagaatgtttcccatttttaggattaacatagttgaataaatcctcc
atcacttcactaaatagtttttttgtttccttgtgtagatttgatatggctattctggcg
gctagaatggcataatccggatgttgtgtagtacaagtggctgctatttcggctgccaga
gtgtccaattctaccgttgttactccattatatattccttgaataaccttcatagctatt
ttaataggatctatatgatcagtgtttaagccatagcacaattttctaatacgagacgtg
attttatcaaacatgacattttccttgtatccatttcgtttaatgacaaacatttttgtt
ggtgtaataaaaaaaaattatttaatttttcattaatagggatttgacgtatgtagcgta
caaaattatcgttcctggtatatagataaagagtcctatatatttgaaaatcgttacggt
tcgattaaactttaatgattgcattgtgaatatatcattaggatttaactccttgactat
catggcggtgccagaaattaccatcaaaagcattaatacagttatgcagatcgcagttag
aacggttatagcatccaccatttatatctaaaaattagatcaaagaatatgtgacaacgt
cctagttgtatactgagaattgacgaaacaatgtttcttacatatttttttcttattagt
aaccgacttaatagtaggaactggaaaactagacttgattattctataagtatagatacc
cttccaaataatgttctctttgataaaagttccagaaaatgtagaattttttaaaaagtt
atcttttgctattactaatatcgtggttagacgcttattattaatatgagtgatgaaatc
cacaccgcttctagaaatcgcttttatttccacattagatggtaaatccaatagtgaaac
tatctttttaggaatgtatggactcgcgtttagaggagtgaacgtcttcggagtagtaaa
ggatgattcgtcaaatgaataaacaatttcacaaatggatgttaatgtattagtaggaaa
ttttttgacgctagtggaattgaagattctaatggatgatgttctacctatttcatccga
taacatgttaatttccaataccaacggttttaatatttcgatgatatacggtagtctctc
tttcggacttatatagcttattccacaatacgagtcattatatactccaaaaaacaaaat
aactagtataaaatctgtatcgaatgggaaaaacgaaattatcgatataggtatagaatc
cggaacattgaacgtattaatacttaattctttttcagtggtaagaaccgataggttatt
gacattgtatggttttaaatattctataacttgagacttgatagatattaatgacgaatt
gaaaattatttttatcaccacgtgtgtttcaggatcatcgtcgacgccagttaaccaacc
gaatggagtaaaataaatatcattaatatatgctctagatattagtatttttattaatcc
tttgattatcatcttctcgtacgcgaatgattccatgatcaagagtgatttgagaacatc
ctccggagtattaatgggtttagtaaacagtccatcgttgcaataataaaagttgtccaa
gttaaaggatattatgcattcgtttaaagatatcacctcatctaacggagacaatttttt
ggtaggttttagagactttgaagctacttgtttaacaaagttattcatcgtcgtctacta
ttctatttaattttgtagttaatttatcacatatcacattaattgactttttggtccact
tttccatacgtttatattcttttaatcctgcgttatccgtttccgttatatacagggata
gatcttgcaagttaaatagaatgctcttaaataatgtcatttttttatccgctaaaaatt
taaagaatgtataaacttttttcaaagatttaaaacttttaggtggagttctggtacaca
atatcataaacaaactaataaacatcccacattcagattccaacaattgattaacttcca
cattaatacagcctattttcgctccaaatgtacattcgaaaaatctgaataaaacatcaa
tatcgcaatttgtattatccaatacagaatgtctgtgattcgtgttaaaaccatcggaaa
aagaatagaaataaaaattattataatggtggaattcagttggaatattgcctccggagt
cataaaaggatactaaacattgttttttatcgtaaattacacatttccaatgagacaaat
aacaaaatccaaacattacaaatctagaggtagaacttttaattttgtctttaagtatat
acgataagatatgtttattcataaacgcgtcaaatttttcatgaatagctaaggagttta
agaatctcatgtcaaattgtcctatataatccacttcggatccataagcaaactgagaga
ctaagttcttaatacttcgattgctcatccaggctcctctctcaggctctattttcatct
tgacgacctttggattttcaccagtatgtattcctttacgtgataaatcatcgattttca
aatccatttgtgagaagtctatcgccttagatactttttcccgtagttgaggtttaaaga
aatacgctaacggtatactagtaggtaactcaaagacatcatatatagaatggtaacgcg
tcgttaactcgtcggttaactctttcttttgatcgagttcatcgctactattgggtctgc
tcaggtgccccgactctactagttccaacatcataccgataggaatacaagacactttgc
cagcggttgtagatttatcatatttctccaccacatatccgttacaatttgttaagaatt
tagatacatctatattgctacataatccagctagtgaatatatatgacataataaattgg
taaatcctagttctggtattttactaattactaaatctgtatatctttccatttatcatg
gaaaagaatttaccagatatcttcttttttccaaactgcgttaatgtattctcttacaaa
tattcacaagatgaattcagtaatatgagtaaaacggaacgtgataatttctcattggct
gtgtttccagtgataaaacatagatggcataacgcacacgttgtaaaacataaaggaata
tacaaagttagtacagaagcacgtggaaaaaaagtatctcctccatcactaggaaaaccc
gcacatataaacctaatgtcgaagcaatatatatatagtgagtatgcaataagctttgaa
tgttatagttttctaaaatgtataacaaatacagaaatcaattcgttcgatgagtatata
ttaagaggactattagaagctggtaatagtttacagatattttccaattccgtaggtaaa
cgaatagatactataggtgtactagggaataagtatccatttagcaaaattccattggcc
tcattaactcctaaagcacaacgagagatatttttagcgtggatttctcatagacctgta
gttttaactggaggaaccggagtgggtaagacgtcacaggtacccaagttattgctttgg
tttaattatttatttggtggattctcttctctagataaaatcactgactttcacgaaaga
ccagtcattctatctcttcctaggatagctttagttagattgcatagcaataccatttta
aaatcattgggatttaaggtactagatggatctcctatctctttacggtacggatctata
ccggaagaattaataaacaaacaaccaaaaaaatatggaattgtattttctacccataag
ttatctctaacaaaactatttagttatggcactattattatagacgaagttcatgagcat
gatcaaataggagatattattatagcagtagcgagaaaacatcatacgaaaatagattct
atgtttttaatgactgccacgttagaggatgacagggaacgtctaaaaatatttttacct
aatcccgcatttatacatattcctggagatacactgtttaaaattagcgaggtatttatt
cataataagataaatccatcttccagaatggcatatatagaagaagaaaagagaaattta
gttactgctatacagatgtatactccttctgatggatcatccggtatagtctttgtggca
tccgttgcacagtgtcacgaatataaatcatatttagaaaaaagattaccgtatgatatg
tatattattcatggtaaggtcttagatatagacgaaatattagaaaaagtgtattcatca
cctaatgtatcgataattatttctactccttatttggaatccagcgttactatacgcaat
gttacacacatttatgatatgggtagagtttttgtccccgctccttttggaggatcacaa
caatttatttctaaatctatgagagatcaacgaaaaggaagagtaggaagagttaatcct
ggaacatacgtatatttctatgatctgtcttatatgaaatctatacagcgaatagattca
gaatttctacataattatatattgtacgctaataagtttaatctaacactccccgaagat
ttgtttataatccctacaaatttggatattctatggcgtacaaaggaatatatagactcg
ttcgatattagtacagaaacatggaataaattattatccaattattatatgaagatgata
gagtatgctaaactttatgtactaagtcctattctcgctgaggagttggataactttgag
aggacgggagaattaactagtattgtacaagaagccattttatctctaaatttacgaatt
aagattttaaaatttaaacataaagatgatgatacgtatatacacttttgtagaatatta
ttcggtgtctataacggaacaaacgctactatatattatcatagacctctaacgggatat
atgaatatgatttcagatactatatttgttcctgtagataataactaaaaatcaaaatct
aatgaccacatctttttttagagatgaaaaattttccacatctccttttgtagacacgac
taaacattttgcagaaaaaagtttattattatttagataatcgtatacttcatcagtgta
gatagtaaatgtgaacagataaaaggtattcttgctcaatagattggtaaattccataga
atatattaatcctttcttcttgagatcccacatcatttcaaccaaagacgttttatccaa
tgatttacctcgtactataccacatacaaaactagattttgcagtgatgtcgtacctggt
attcctaccaaacaaaattttacttttagttcttttagaaaattctaaggtagaatctct
atttgtcaatatgtcatctatggaattaccactagcaaaaaatgatagaaatatatattg
atacatcgcagctggttttgatctactatactttaaaaacgaatcagattccataattgc
ttgtatatcatcagctgaaaaactatgttttacacgtattccttcggcatttctttttaa
tgatatatcttgtttagacaatgataaagttatcatgtccatgagagacgcgtctccgta
tcgtataaatatttcattagatgttagacgcttcattaggggtatacttctataaggttt
cttaattagtccatcattggttgcgtcaagaactactatctgatgttgttgggtatctct
agtgttacacatggccttactaaagtttgggtaaataactatgatatctctattaattat
agatgtatatatttcattcgtcaaggatattaatatcgacttactatcgtcattaatacg
tgtaatgtaatcatataaatcatgcgatagccaaggaaaattcaaatagatgttcatcat
ataatcgtcgctataattcatattaatactttgacattgactaatttgtaatatagcctc
gccacgaagaaagctctcgtattcagtttcatcgataaaggataccgttaaatataactg
gttgccgatagtctcatagtctattaagtggtaagtttcgtacaaatacagaatccctaa
aatattatctaatgtgggattaatccttaccataactgtataaaatggagccggagtcat
aactattttaccgtttgtacttactggaatagatgaaggaataatctccggacatgatgg
taaagacccaaatgtctgtttgaagaaatccaatgttccaggtcctaatctcttgacaaa
aattacgatattcgatcccgatatcctttgcattctatttaccagcatatcacgaactat
attaagattatctatcatgtctattctcccaccgttatataaatcgcctccgctaagaaa
cgttagtatatccatacaatggaatacttcatttctaaaatagtattcgttttctaattc
tttaatgtgaaatcgtatactagaaagggaaaaattatctttgagttttccattagaaaa
gaaccacgaaactaatgttctgattgcgtctgactccgtcgctgaattaatagatttaca
ccaaaaactcatataacttctagatgtagaagcattcgctaaaaaattagtagaatcaaa
ggatataagtagatgttccaacaagtgagcaattcccaagatttcatctatatcattctc
gaatccgaaattagaaattcccaagtagatatcctttttcatccgatcattgatgaaaat
acgaactttattcggtaagacgatcatttactaaggagtaaaataggaagtaacgttcgt
atatcgttatcgtcgtataaattaaaggtgtgttttttgccattaagagacattataatt
ttaccaatattggaattataatataggtgtatttgagcactagaaacggtcgatgcatcg
gtaaatatagctgtatctaatgttctagtcggtatttcttcatttcgctgtctaatgata
gcgttttctctatctgtttccattacagctgcctgaagtttattggtcggataatatgta
aaataataagaaatacatacgaataacaaaaataaaataagatataataaagatgccatt
tagagatctaattttgttcaacttgtccaaattcctacttacagaagatgaggaatcgtt
ggagatagtatcttccttatgtagaggatttgaaatatcttacgatgacttaatatcgta
ctttccagataggaaataccataaatatatttctaaggtatttgaacatgtagatttatc
ggaggaattaagtatggaattccatgatacaactctgagagatttagtatatcttagatt
gtacaagtattccaagtatatacggccgtgttataaattaggagataatctaaaaggtat
agttgttataaaggacagaaatatatatattagagaagcaaatgatgacttgatagaata
tctcctcaaggaatacactcctcagatttatacatattctaatgagcgagttcccatagc
tggttcaaaattaattctttgtggattttctcaagttacatttatggcgtatacaacgtc
gcatataacaacaaataaaaaggtagatgttctcgtttccaaaaaatgtatagatgaact
agtcgatccaataaattatcaaatacttcaaaatttatttgataaaggaagcggaacaat
aaacaaaatactcaggaagatattttattcggtaacaggtggccaaactccataggtagc
tttttctatttcggattttagaatttccaaattcaccagcgatttatcggttttggtgaa
atccaaggatttattaatgtccacaaatgccatttgttttgtctgtggattgtatttgaa
aatggaaacgatgtagttagatagatgcgcggcgaagtttcctattagggttccgcgctt
cacgtcacccaacatacttgaatcaccatcctttaaaaaaaatgataagatatcaacatg
gagtatatcatactcggattttaattcttctactgcctcactgacattttcacaaatact
acaatacggtttaccgaaaataatcagtacgttcttcatttatgggtatcaaaaacttaa
aatcgttactgctggaaaataaatcactgacgatattagatgataatttatacaaagtat
acaatggaatatttgtggatacaatgagtatttatatagccgtcgccaattgtgtcagaa
acttagaagagttaactacggtattcataaaatacgtaaacggatgggtaaaaaagggag
gacatgtaaccctttttatcgatagaggaagtataaaaattaaacaagacgttagagaca
agagacgtaaatattctaaattaaccaaggacagaaaaatgttagaattagaaaagtgta
catccgaaatacaaaatgttaccggatttatggaagaagaaataaaggcagaaatgcaat
taaaaatcgataaactcacatttcaaatatatttatctgattatgataacataaaaatat
cattgaatgagatactaacacatttcaacaataatgagaatgttacattattttattgtg
atgaacgagacgcagaattcgttatgtgtctagcggctaaaacacagttctctaccacag
gagaatggccgttaataataagtaccgatcaggatactatgctattcgcgtctgctgata
atcatcctaagatgataaaaaacttaactcaactgtttaaatttgttccctcggcagagg
ataactatttagcaaaattaactgcattagtgaatggatgtgatttctttcctggactct
atggggcatctataacacccaacaacttaaacaaaatacaattgtttagtgattttacaa
tcgataatatagtcactagtttggcaattaaaaattattatagaaagactaactctaccg
tagacgtgcgtaatattgttacgtttataaacgattacgctaatttagacgatgtctact
cgtatattcctccttgtcaatgcactgttcaagaatttatattctccgcattagatgaaa
aatggaatgaatttaaatcatcttatttagagagcgtgccgttaccctgccaattaatgt
acgcattagaaccacgtaaggagattgatgtttcagaagttaaaactttatcatcttata
tagatttcgaaaatactaaatcagatatcgatgttataaaatctatatcctcgatttttg
gatattctaacgaaaactgtaacaccatagtgttcggcatctataaggataatttactac
tgagtataaataattcattttactttaacgatagtctgttaataaccaatactaaaagtg
ataatataataaatataggttactagattaaaaaatggtgttccagctcgtgtgttctac
atgcggcaaagatatttctcacgaacgatataaattgattatacgaaaaaaatcattaaa
ggatgtactagtcagtgtaaagaacgaatgttgtaggttaaaattatctacacaaataga
acctcaacgtaacttaacagtgcaacctctattggatataaactaatggatccggttaat
tttatcaagacatatgcgcctagaggttctattatttttattaattatgccatgtcatta
actagtcatttgaatccatcgatagaaaaacatgtgggtatttattatggtacgttatta
tcggaacacttggtagttgaatctacctatagaaaaggagttagaatagtcccattggat
agattttttgaaggatatcttagtgcaaaagtatacatgttagagaatattcaagttatg
aaaatagcagctgatatgtcgttaactttagtaggtattccatatggatttggtcatgat
agaatgtattgttttaaattggtagctgaatgttataaaaatgccggtattgatacatcg
tctaaacgaatattaggtaaagatatttttctgagccaaaactttacagatgataataga
tggataaagatatatgattctaataatttaacattttggcaaattgattaccttaaaggg
tgagttaatatgcataactactcctccgttgttttttccctcgttctttttcttaacgtt
gtttgccatcactctcataatgtaaagatattctaaaatggtaaacttttgcatatcgga
tgcagaaattggtataaatgttgtaattgtattatttcccgtcaatggactagtcacagc
tccatcagttttatatcctttagagtatttctcactcgtgtctagcattctagagcattc
catgatctgtttatcgttgatattggccggaaagatagattttttattttttattatatt
actattggcaattgtagatataacttctggtaaatatttttctaccttttcaatctcttc
tattttcaagccggctatatattctgctatattgttactagtatcaataccttttctggc
taagaagtcatatgtggtattcactatatcagttttaactggtagttccattagcctttc
cacttctgcagaataatcagaaattggttctttaccagaaaatccagctactataatagg
ctcaccgatgatcattggcaaaatcctatattgtaccagattaatgagagcatatttcat
ttccaataattctgctagttcttgagacattgatttatttgatgaatctatttggttctc
tagatactctaccatttctgccgcatacaataacttgttagataaaatcagggttatcaa
agtgtttagtgtggctagaatagtgggcttgcacgtattaaagaatgctgtagtatgagt
aaaccgttttaacgaattatatagtctccagaaatctgtggcgttgcatacatgaactga
atgacatcgaagattgtccaatatttttaatagctgctctttgtccattatttctatatt
tgactcgcaacaattgtagataccattaatcactgattcctttttcgatgccggacaata
gcacaattgtttagctttggactctatgtattcagaattaatagatatatctctcaatac
agattgcactatacattttgaaactatgtcaaaaattgtagaacgacgctgttctgtagc
catttaactttaaataatttacaaaaatttaaaatgagcatccgtataaaaatcgataaa
ttgcgccaaattgtggcatatttttcagagttcagcgaagaagtgtctataaatgtagac
tcgacggatgaattaatgtatatttttgccgccttgggcggatctgtaaacatttgggcc
attatacctctcagtgcatcagtgttctaccgcggagccgaaaatattgtgtttaacctt
ccagtgtccaaggtaaaatcgtgtttgtgtagttttcacaatgatgctatcatagatata
gaacctgatctggaaaataatctagtaaaactttctagttatcatgtagtaagtgtcgat
tgtaacaaggaactgatgcctattaggacagatactactatttgtctaagtatagatcaa
aagaaatcttacgtatttaattttcacaagtatgaagaaaaatgttgtggtagaaccgtc
attcatctagaatggttgttgggctttatcaagtgtattagtcagcatcagcatttggct
attatgtttaaagatgacaatattattatgaagactcctggtaatactgatgcgttttcc
agggaatattctatgactgaatgttctcaagaactacaaaagttttctttcaaaatagct
atctcgtctctcaacaaactacgaggattcaaaaagagagtcaatgtttttgaaactaga
atcgtaatggataatgacgataacattctaggaatgttgttttcggatagagttcaatcc
tttaagattaacatctttatggcgtttttagactaatactttcaatgagataaatatggg
tggcggagtaagtgttgagctccctaaacgggatccgcctccgggagtacccactgatga
gatgttattaaacgtggataaaatgcatgacgtgatagctcccgctaagcttttagaata
tgtgcatataggaccactaacaaaagataaagaggataaagtaaagaaaagatatccaga
gtttagattagtcaacacaggacccggtggtctttcggcattattaagacaatcatataa
tggaaccgcacccaattgctgtcgcacttttaatcgtactcattattggaagaaggatgg
aaagatatcagataagtatgaagagggtgcagtattagaatcgtgttggcccgacgtcca
cgacactggaaaatgcgatgttgatttattcgactggtgtcagggggatacgttcgatat
gaacatatgccatcagtggatcggttcagcctttaataggagtgatagaactgtagaggg
tcgacaatcgttaataaatctgtataataagatgcaaacattatgtagtaaagatgctag
tgtaccaatatgtgaattatttttgcatcatttacgcgcacacaatacagaagatagcaa
agagatgatcgattatattctaagacaacagtcggcggactttaaacagaaatatatgag
atgtagttatcccactagagataagttagaagagtcattaaaatatgcggaacctcgaga
atgttgggatccagagtgttcgaatgccaatgttaatttcttactaacacgtaattataa
taatttaggactttgcaatattgtacgatgtaatacgagcgtgaataacttacagatgga
taaaacttcctcattaagattatcatgtggattaagcaatagtgatagattttctactgt
tcccgtcaatagagcaaaagtagttcaacataatattaaacattcgttcgacctaaaatt
gcatttgatcagtttattatctctcttggtaatatggatactaattgtagctatttaaat
gggtgccgcagcaagcatacagacgactgtgaatacactcagtgaacgtatctcgtctaa
attagaacaagaagcgaacgctagtgctcaaacaaaatgtgatatagaaatcggaaattt
ttatatccgacaaaaccatggatgtaacatcactgttaaaaatatgtgctctgcggacgc
ggatgctcagttggatgctgtgttatcagccgctacagaaacatatagtggattaacacc
ggaacaaaaagcatacgtaccagctatgtttactgctgcgttaaacattcagacgagtgt
aaacactgttgttagagattttgaaaattatgtgaaacagacttgtaattctagcgctgt
tgtcgataacaaattaaagatacaaaacgtaattatagatgaatgttacggagccccagg
atctccaacaaatttggaatttattaatacaggatctagcaaaggaaattgtgccattaa
ggcgttgatgcaattgactactaaggccactactcaaatagcacctagacaagttgctgg
tacaggagttcagttttatatgattgttatcggtgttataatattggcagcgttgtttat
gtactatgccaagcgtatgctgttcacatccaccaatgataaaatcaaacttattttagc
caataaggaaaacgtccattggactacttacatggacacattctttagaacttctccgat
gattattgctaccacggatatacaaaactgaaaatatattgataatattttaatagatta
acatggaagttatcgctgatcgtctagacgatatagtgaaacaaaatatagcggatgaaa
aatttgtagattttgttatacacggtctagagcatcaatgtcctgctatacttcgaccat
taattaggttgtttattgatatactattatttgttatagtaatttatatttttacggtac
gtctagtaagtagaaattatcaaatattgttggtgttggtggcgctagtcatcacattaa
ctatttttttattactttatactataatagtactagactgacttctaacaaacatctcac
ctgccataaataaatgcttgatattaaagtcttctatttctaacactattccatctgtgg
aaaataatactctgacattatcgctaattgatacatcggtaagtgatatgcctataaagt
aataatcttctttgggcacatataccagtgtaccaggttctaacaacctatttactggtg
ctcctgtagcatactttttttttaccttgagaatatccattgtttgcttggtcaatagtg
atatgtgattttttatcaaccactcaaaaaagtaattggagtgttcatatcctctacggg
ctattgtctcatgaccgtgtatgaaatttaagtaacacgactgtggtagatttgttctat
agagccggttgccgcaaatagatagaactaccaatatgtctgtacaaatgttaaacatta
attgattaacagaaaaaacaatgttcgttctgggaatagaaaccagattaaaacaaaatt
cattagaatatatgccacgtttatacatagaatataaaataactacagtttgaaaaataa
cagtatcatttaaacatttaacttgcggggttaatctcacaactttactgtttttgaact
gttcaaaatatagcatagatccatgagaaatacgtttagccgcctttaatagaggaaatc
caaccgcctttctggatctcaccaacgacgatagttctgaccagcaactcatttcttcat
catccacctgttttaacatataataggcaggagatagatatccatcattgcaatattcct
tctcgtaggcacacaatctaatattgataaaatctccattctcttctctgtatttattat
cttgtctcggtggctgattaggctgtggtctatcgttgttgaatctattttggtcattaa
atctttcatttcttcctggtatatttctatcacctcgtttggttggatttttgtctatat
tatcgtttgtaacatcggtacgggtattcatttatcacaaaaaaaacttctctaaatgag
tctactactagaaaacctcatcgaagaagataccatattttttgcaggaagtatatctga
gtatgatgatttacaaatggttattgctggtgcaaaatccaaatttccaagatctatgct
ttctatttttaatatagtacctagaacgatgtcaaaatatgagttggagttgattcataa
cgagaatatcacaggggcaatgtttaccacaatgtataatataagaaacaatttgggtct
aggcgatgataaactaactattgaagccattgaaaactatttcttggatcctaacaatga
ggttatgcctcttatcattaataatacggatatgactaccgtcattcctaaaaaaagtgg
taggagaaagaataagaacatggttatcttccgtcaaggatcatcacctatcttgtgtat
tttcgaaactcgtaaaaagattaatatttataaagaaaatatggaatccgtatcgactga
gtatacacctatcggagacaacaaggctttgatatctaaatatgcgggaattaatatcct
gaatgtatattctccttccacgtccatgagattgaatgccatttacggattcaccaataa
aaataaactagagaaacttagtactaataaggaactagaatcgtatagttctagccctct
tcaagaacccattaggttaaatgattttctgggactattggaatgtgttaaaaagaatat
tcctctaacagatattccgacaaaggattgattactataaatggagaatgttcctaatgt
atactttaatcctgtgtttatagagcccacgtttaaacattctttattaagtgtttataa
acacagattaatagttttatttgaagtattcgttgtattcattctaatatatgtattttt
tagatctgaattaaatatgttcttcatgcctaaacgaaaaatacccgatcctattgatag
attacgacgtgctaatctagcgtgtgaagacgataaattaatgatctatggattaccatg
gataacaactcaaacatctgcgttatcaataaatagtaaaccgatagtgtataaagattg
tgcaaagcttttgcgatcaataaatggatcacaaccagtatctcttaacgatgttcttcg
cagatgatgattcattttttaagtattttgctagtcaagatgatgaatcttcattatctg
atatattgcaaatcactcaatatctagactttctgttattattattgatccaatcaaaaa
ataaattagaagctgtgggtcattgttatgaatctctttcagaggaatacagacaattga
caaaattcacagactctcaagattttaaaaaactgtttaacaaggtccctattgttacag
atggaagggtcaaacttaataaaggatatttgttcgactttgtgattagtttgatgcgat
tcaaaaaagaatcagctctagctaccaccgcaatagatcctgttagatacatagatcctc
gtcgtgatatcgcattttctaacgtgatggatatattaaagtcgaataaagttgaaaaat
aattaattctttattgttatcatgaacggcggacatattcagttgataatcggccccatg
ttttcaggtaaaagtacagaattaattagacgagttagacgttatcaaatagctcaatat
aaatgtgtgactataaaatattctaacgataatagatacggaacgggactatggacacat
gataagaataattttgcagcattggaagtaactaaactatgtgatgtcttggaagcaatt
acagatttctccgtgataggtatcgatgaaggacagttctttccagacattgttgaattc
tgtgagcgtatggcaaacgaaggaaaaatagttatagtagccgcgctcgatgggacattt
caacgtagaccgtttaataatattttgaatcttattccattatctgaaatggtggtaaaa
ctaactgcagtgtgtatgaaatgctttaaggaggcttccttttctaaacgattaggtaca
gaaaccgagatagaaataataggaggtaatgatatgtatcaatctgtgtgtagaaagtgt
tacatcgactcataatattatattttttatctaaaaaactaaaaataaacattgattaaa
ttttaatataatacttaaaaatggatgttgtgtcgttagataaaccgtttatgtattttg
aggaaattgataatgagttagattacgaaccagaaagtgcaaatgaggtcgcaaaaaaac
tgccgtatcaaggacagttaaaactattactaggagaattattttttcttagtaagttac
agcgacacggtatattagatggcgccaccgtagtgtatataggatctgctccaggtacac
atatacgttatttgagagatcatttctataatttaggagtgatcatcaaatggatgctaa
ttgacggccgccatcatgatcctattctaaatggattgcgtgatgtgactctagtgactc
ggtttgttgatgaggaatatctacgatccatcaaaaaacaactacatccttctaagatta
ttttaatttctgatgtgcgatccaaacgaggaggaaatgaacctagtactgcggatttac
taagtaattatgctctacaaaatgtcatgattagtattttaaaccccgtggcgtctagtc
ttaaatggagatgcccgtttccagatcaatggatcaaggacttttatatcccatacggta
ataaaatgttacaaccttttgctccttcatattcagctgaaatgagattattaagtattt
ataccggtgagaatatgagactgactcgagttaccaaatcagacgctgtaaattatgaaa
aaaagatgtattaccttaataagatagtccgcaacaaagtagttattaactttgattatc
ctaatcaggaatatgactattttcacatgtactttatgttgaggaccgtatactgcaata
aaacatttcctactactaaagcaaagatactatttctacaacaatctatatttcgtttct
taaatattccaacgatatcaactgaaaaagttagtcatgaaccaatacaacgtaaaatat
ctagcaaagattctatgtctaaaaacagaaatagcaagagatccgtacgcggtaataaat
agaaacgtactactgagatatactaccgatatagagtataatgatttagttactttaata
accgttagacataaaattgattctatgaaaactgtgtttcaggtatttaacgaatcatcc
ataaattatactccggttgatgatgattatggagaaccaatcattataacatcgtatctt
caaaaaggtcataacaagtttcctgtaaattttctatacatagatgtggtaatatctgac
ttatttcctagctttgttagactagatactacagaaactaatatagttaatagtgtacta
caaacaggcgatggtaaaaagactcttcgtcttcctaaaatgttagagactgaaatagtt
gtcaagattctctatcgtcctaatataccattaaaaattgttagatttttccgcaataac
atggtaactggagtagagatagccgatagatctgttatttcagtcgctgattaatcaatt
agtagagatgagagataagaacattataataatcaataatatatcttatatctgtttaga
aaaatgctaatattaaaatagctaacgctagtaatccaatcggaagccatttgatatcta
taatagggtatctaatttcctgattcagatagcgtacggctatattctcggtagctactc
gtttggaatcacaaacattatgtacatctaatttactatctgtaatggaaacgtttccca
atgaaatggtacaatcagatacattacatcttgatatatttttttttaaagaggctggta
acaacgcatcgcttcgtttacatggctcgtaccaacaataatagggtaatcttgtatcta
ttcctatccgtactatacttttatcaggataaatacatttacatcgtatatcgtctttgt
tagcatcacagaatgcataaatttgttcgtccgtcatgataaaaatttaaagtgtaaata
taactattatttttatagttgtaataaaaagggaaatttgattgtataccttcggttctt
taaaagaaactgacttgataaaaatggctgtaatctctaaggttacgtatagtctatacg
atcaaaaagagattaatgctacagatattatcattagtcatattaaaaatgacgacgata
tcggtaccgttaaagatggtagactaggtgctatggatggggcattatgtaagacttgtg
ggaaaacggaattggaatgtttcggtcactggggtaaagtaagtatttataaaactcata
tagttaagcctgaatttatttcagaaattattcgtttactgaatcatatatgtattcatt
gcggattattgcgttcacgagaaccgtattccgacgatattaacctaaaagagttatcgg
gacacgctcttaggagattaaaggataaaatattatccaagaaaaagtcatgttggaaca
gcgaatgtatgcaaccgtatcaaaaaattactttttcaaagaaaaaggtttgtttcgtca
acaagttggatgatattaacgttcctaattctctcatctatcaaaagttaatttctattc
atgaaaagttttggccattattagaaattcatcaatatccagctaacttattttatacag
actactttcccatccctccgttgattattagaccggctattagtttttggatagatagta
tacccaaagagacaaatgaattaacttacttattaggtatgatcgttaagaattgtaact
tgaatgctgatgaacaggttatccagaaggcggtaatagaatacgatgatattaaaatta
tttctaataacactaccagtatcaatttatcatatatcacatccggcaaaaataatatga
ttagaagttatatcgtcgctcggcgaaaagatcagacc-gctagatccgtaattggtccc
agtacatctatcaccgttaatgaggtaggaatgcccacatatattagaaatacacttaca
gaaaagatatttgttaatgcctttacagtggataaagttaaacaactattagcatcaaac
caagttaaattttactttaataaacgattaaaccaattaacaagaatacgtcaaggaaag
tttatcaaaaataaaatacatttattgcctggtgattgggtagaagtagctgttcaagaa
tatacaagtattatttttggaagacaaccgtctctacatagatacaacgtcatcgcttca
tctatcagagctaccgaaggagatactatcaaaatatctcccggaattgccaactctcaa
aatgctgatttcgacggagatgaagaatggatgatattggagcaaaatcctaaagccgta
gttgaacaaagtattcttatgtatccgacgacgttactcaaacacgatattcatggagcc
cccgtttatggatctattcaagatgaaatcgtagcagcgtattcattgtttaggatacaa
gatctttgtttagatgaagtattgaacatcttggggaaatatggaagagagttcgatcct
aaaggtaaatgtaaattcagcggtaaagatatctatacttacttgataggtgaaaagatt
aattatccgggtctcttaaaggatggtgaaattattgcaaacgacgtagatagtaatttt
gttgtagctatgaggcatctgtcattggctggactcttatccgatcataaatcgaacgtg
gaaggtatcaactttattatcaagtcatcttatgtttttaagagatatctatctatttac
ggttttggggtgacattcaaagatctgagaccaaattcgacgttcactaataaattggag
gctatcaacgtagaaaaaatagaacttatcaaagaagcatacgccaaatatctcaaagat
gtaagagacgggaaaatagttccattatctaaagctttagaggcggactacttggaatcc
atgttatccaacttgacaaatcttaatatcagagagatagaagaacatatgagacaaacg
ctgatagatgatccagataataacctcctgaaaatggccaaagcgggttataaagtaaat
cccacagaactaatgtatattctaggtacttatggacaacagaggatagatggcgaacca
gcagagactcgagtattgggtagagtcttaccttactatcttccagactctaaggatcca
gaaggaagaggttatattcttaattctttaacaaaaggattaacgggttctcaatattac
ttttcgatgctggttgcaagatctcaatctactgatattgtctgtgaaacatcacgtacc
ggaacactggctagaaaaatcattaaaaagatggaggatatggtggtcgacggatacgga
caagtagttataggtaatacgctcatcaagtacgcagccaattataccaaaattctaggc
tcagtatgtaaacctgtagatcttatctatccagatgagtccatgacttggtatttggaa
attagtgctttgtggaataaaataaaacagggattcgtttactctcagaaacagaaactt
gcaaagaagacattggcgccgtttaatttcctagtattcgtcaaacccaccactgaggat
aatgctattaaggttaaggatctgtacgatatgattcataacgtcattgatgatgtgaga
gagaaatacttctttacggtatctaatatagattttatggagtatatattcttgacgcat
cttaatccttctagaattagaattacaaaagaaacggctattactatctttgaaaagttc
tatgaaaaactcaattatactctaggtggtggaactcctattggaattatttctgcacag
gtattgtctgagaagtttacacaacaagccctgtccagttttcacactactgaaaagagt
ggtgctgtaaaacaaaaacttggtttcaacgagtttaataacttgactaatttgagtaag
aataagaccgaaattatcactctggtatccgatgatatctctaaacttcaatctgttaag
attaatttcgaatttgtatgtttgggagaattaaatccagacatcactcttcgaaaagaa
acagatagatatgtagtagacataatagtcaatagattatacatcaagagagcagaaata
accgaattagtcgtcgaatatatgattgaacgatttatctcctttagcgtcattgtaaag
gaatggggtatggagacattcattgaggacgaggataatattagatttactgtctaccta
aatttcgttgaaccggaggaattgaatcttaataagtttatgatggttcttccaggtgcc
gccaacaagggcaagattagtaaattcaagattcctatctctgactatacgggatataac
gacttcaatcaaacaaaaaagctcaataagatgactgtagaactcatgaatctaaaagaa
ttgggttctttcgatttggagaacgtcaacgtgtatcctggagtatggaatacatacgat
atcttcggtattgaggccgctcgtggatacttgtgcgaagccatgttaaacacctatgga
gaaggtttcgattatctgtaccagccttgtgatcttctcgctagtttactatgtgctagt
tacgaaccagaatcagttaataaattcaagttcggtgcagctagtactcttaagagagct
acgttcggagataataaagcattgttaaacgcggctcttcataaaaagtcagaacctatt
aacgataatagtagctgccacttttttagcaaggtccctaatataggaactggatattac
aaatactttatcgacttgggtcttctcatgagaatggaaaggaaactatctgataagata
tcttctcaaaagatcaaggagatagaagaaacagaagacttttaattcttatcaataaca
tatttttctatgatctgtcttttaaacgatggattttccacaaatgcgcctctcaagtcc
ctcatagaatgatacacgtataaaaaatatagcataggtgatgactccttatttttagac
attagatatgccaaaatcatagctccgcttctatttactcccgcaacacaatgaaccaac
acgggctcgtttcgttgatcacatttagataagaaggcggtcacgtcgtcaaaatattta
ctaatatcagtagttgtatcatctaccaacggtatatgaataatattaatattagagtta
ggtaatgtatatttatccatcgtcaaatttaaaacatatttgaacttaacttcagatgat
ggtgcatccatagcatttttataatttcccaaatacacattatttgttactcttgtcatt
atagtgggagatttggctctgtgcatatctccagttgaacgtagtagtaagtatttatac
aaacttttcttatccatttataacgtacaaatggataaaactactttatcagtaaacgca
tgcaatttagaatacgttagagaaaaggctatagtaggcgtacaagcagccaagacatca
acacttatattttttgttattatattggcaattagtgcgctattactctggtttcagaca
tctgataatccagtctttaatgaattaacgagatatatgcgaattaaaaatacggttaac
gattggaaatcattaacggatagcaaaacaaaattagaaagcgatagaggtagacttcta
gccgctggtaaggatgatatattcgaattcaaatgtgtggatttcggcgcctattttata
gctatgcgattggataagaaaacatatctgccgcaagctattaggcgaggtactggagac
gcgtggatggttaaaaaggcggcaaaagtcgatccatctgctcaacaattttgtcagtat
ttgatagaacacaagtctaataatgttattacttgtggtaatgagatgttaaatgaatta
ggttatagcggttattttatgtcaccgcattggtgttccgatcttagtaatatggaataa
gtgttagataaatgcggtaacaaatgttcctgtaaggaaccataacagtttagatttaac
attaaagatgagcataaacataataaacaaaattacaatcaaacctataacattaatatc
aaacaatccaaaaaatgaaatcagtggagtagtaaacgtgtacataactcctggataacg
tttagcagctaccgttcctattctagaccaaaaatttggtttcatggtttcgaagcggtg
ttctgcaacaagacgaggatcgtgttctacatatttggcagagttatccattatttgcct
gttaatcttcatttcgttttcgattctggctatttcaaaataaaatcccgatgatagacc
tccagactttataatttcatctacgatgttcagcgccgtagtaactctaataatataggc
ggataagctaacatcataccctcctgtatatgtgaatatggcatgatctttgtctattac
aagctcggttttaactttatttcctgtaataatttctctcatctgtaggatatctatttt
cttgtcatgtattgccttcaagacgggacgaagaaacgtaatatcctcaataacgttatc
gttttctataataactacatattctacatttttattttctagctcggtaaaaaatttaga
atcccatagggctaaatgtctagcgatatttcttttcgtttcctctgtacacatagtgtt
acaaaaccctgaaaagaagtgagtatacttgtcatcatctctaatatttcctccagtcca
ttgtataaacacataatccttgtaatgatctggatcatcattgactatcacaacgtctct
tttttcttgcataacttcattgtccttcacatcatcgaacttctgatcattaatatgctc
atgaacattaggaaatgtttctgatggaggtctatcaataactggcacaacaataacagg
agttttcgccgccaccatttagttattgaaattaatcatatacaactctctaatacgagt
tatattttcgtctatccattgtttcacattgacatatttcgacaaaaagatataaaatgc
gtattccaatgcttctctgtttaatgaattactaaaatatacaaacacgtcactgtctgg
taataaatgatatcttagaatattgtaacaatttattttgtattgcacatgttcgtgatc
tatgagttcttcttcgaatggcataggatctccgaatctgaaaacgtataaataggagtt
agaataataatatttgagagtattggtaatgtataaactctttagcggtataattagttt
ttttctctcgatttctatttttagatgtgatggaaaaatgactaattttgtagcattagt
atcatgaactctaatcaaaatcttaatatcttcgtcacatgttagctctttgaagttttt
aagagatgcatcagttggttttacagatggagtaggtgcaacaattttttgtttaatgca
tgcatgtattggagccattgtcttaactataatggtgcttgtatcgaaaaactttaatgc
ggataacggaagctcttcgccgcgactttctacgtcgtaattgggttctaatgccgatct
ctgaatggatactagttttctaagttctaatgtgattctctgaaaatgtaaatccaattc
ctccggcattatagatgtgtatacatcggtaaataaaactatagtatccaacgatccctt
ctcgcaaattctagtcttaaccaagaaatcgtatataactacggagatggcgtatttaag
agtggattcttctaccgttttgttcttggatttcatataagaaactataaagtccgcact
actgttaagaatgatcactaacgcaactatatagttcaaattaagcatcttggaaacata
aaataactctgtagatgatacttgactttcgaataagtttgcagacaaacgaagaaagaa
cagacctctcttaatttcagaagaaaactttttttcgtattcctgacgtctagagtttat
atcaataagaaagttaagaattagtcggttaatgttgtatttcattacccaagtttgaga
tttcataatattgtcaaaagacatgataatattaaagataaagcgctgactatgaacgaa
atagctatatggttcgctcaagaatatagtcttgttaaacgtggaaacgataactgtatt
tttaatcacgtcagcggcatctaaattaaatataggtatatttattccacacactctaca
atatgccacaccatcttcataataaataaattcgttagcaaaattattaattttagtgaa
atagttagcgtcaactttcatagcttccttcaatctaatttgatgctcacatggcgcgaa
ttctactctaacatcccttttccatgcctcaggttcatcgatctctataatatctagttt
cttgcgtttcacaaacactggctcgtctctcgcgatgagatctgtatagtaactatgtaa
atgataactagatagaaagatgtagctatatagatgacgatcctttaagagaggtataat
aactttaccccaatcagatagactgttgttatggtcttcggaaaaagaatttttataaat
ttttccagtattttctaaatatacgtacttgatatctaagaaatccttaataataatagg
aatggataatccgtctattttataaagaaatacatatcgcatattatacttttttttgga
aattggaataccgatgtgtctacataaatacgcaaagtctaaatattttttagagaatct
tagttggtccaaattcttttccaagtacggtaatagatttttcatattgaacggtatctt
cttgatctctggttctaattccgcattaaatgatgaaactaagtcactatttttataact
aacgattacatcacctctaacatcatcatttaccaggatactgatcttcttttgtcgtaa
atacatgtctaatgtgttaaaaaaaagatcatacaagttatacgtcatttcatctgtagt
attcttgtcattgaaggataaactcgtactaatctcttctttaacagtctgttcaaattt
atatcctatatacgaaaaaatagcaaccagtgtttgatcatccgcgtcaatattctgttc
tatcgtagtgtataacaatcttatatcttcttctgtgatagtcgatacgttataaaggtt
gataacgaaaatatttttatttcgtgaaataaagtcattgtaggattttggacttatatt
cgtgtctagtagatatgattttatttttggaatgatctcaattaaaatagtctctttaga
gtccatttaaagttacaaacaactaggaaattggtttatgatgtataatttttttagttt
ttatagattctttattctatacttaaaaaatgaaaataaatacaaaggttcttgagggtt
gtgttaattgaaagcgagaaataatcataaattatttcattatcgtgatatccgttaagt
ttgtatcgtaatggcgtggtcaattacgaataaagcggatactagtagtttcacaaagat
ggctgaaatcagagctcatctaagaaatagcgctgaaaataaagataaaaacgaggatat
tttcccggaagatgtaataattccatctactaagcccaaaaccaaacgaaccactactcc
tcgtaaaccagcggctactaaaagatcaaccaaaaaggataaagaaaaggaggaagtgga
ag---------aagtaattatagaggaatatcatcaaacaactgaagaaaattctccacc
tccgtcatcatctcctggagtcggcgacattgtagaaagcgtggccgctgtagagctcga
tgatagcgacggggatgatgaacctatggtacaagttgaagctggtaaagtaaatcatag
tactagaagcgatctctctgacctaaaggtggctaccgacaatatcgttaaagatcttaa
gaaaattattactagaatctctgcagtatcgactgttctagaggatgttcaagcagctgg
tatctctagacaatttacttctatgactaaagctattacaacactatctgatctagtcac
cgagggaaaatctaaagttgttcgtaaaaaagttaaaacttgtaagaagtaaatgcgtgc
acttttttataaagatggtaaactgtttaccgataataattttttaaatcctgtatcaga
cgataatccagcgtatgaggttttgcaacatgttaaaattcctactcatttaacagatgt
agtagtatatgaacaaacgtgggaagaggcattaactagattaatttttgtgggaagtga
ttcaaaaggacgtagacaatacttttacggaaaaatgcatatacagaatcgcaatgctaa
aagagatcgtatttttgttagagtatataacgttatgaaacgaattaattgttttataaa
caaaaatataaagaaatcgtccacagattccaattatcagttggcggtttttatgttaat
ggaaactatgttttttattagatttggtaaaatgaaatatcttaaggagaatgaaacagt
agggttattaacactaaaaaataaacacatagaaataagtcccgatgaaatagttatcaa
gtttgtaggaaaggacaaagtttcacatgaatttgttgttcataagtctaatagactata
taaaccgctattgaaactgactgatgattctaatcccgaagaatttctgttcaacaaact
aagtgaacgaaaggtatatgaatgtatcaaacagtttggtattagaatcaaggatctccg
aacgtatggagtcaattatacgtttttatataatttttggacaaatgtaaagtccgtatc
tcctcttccatcaccaaaaaagttgatagcgttaactatcaaacaaactgctgaagtggt
aggtcatactccatcaatttcaaaaagagcttatatggcaacgactattttagaaatggt
aaaggataaaaattttttagacgtagtatctaaaactacgttcgatgaattcctatctat
agtcgtagatcacgttaaatcatctacggatggatgataatagatctttacacaaataat
tacaagaccgat------aaatggataaacggatgaaatctctcgctatgacagctttct
tcggagagctaaacacgttagatattatggcattgataatgtctatatttaaacaccatc
caaacaataccattttttcagtggataaggatggtcaatttatgattgatttcgaatacg
ataattataaggcttctcaatatttggatctgaccctcactccgatatctggaaatgaat
gcaagactcacgcatctagtatagccgaacaattggcgtgtgtggatattattaaagagg
atattagcgaatatatcaaaactactccccgtcttaaacgatttataaaaaaataccgca
atagatcatatactcgtatcagtcgagatacagaaaagcttaaaatagctctagctaaag
gcatagattacgaatatataaaagacgcttgttaataagtaaatgaaaaaaaactagtcg
tttataataaaacacgatatggataccaacatagtatcatcttctactattgcgacgtat
atagacgctttagcgaagaatgcttcagaattagaacagaggtctaccgcatacgaaata
aataatgaattggaactagtatttattaaaccgccattgattacgttgacaaatgtagta
aatatctccacgattcaggaatcgtttattcgatttaccgttactaataaggaaggtatc
aaaattagaactaagattccattatctaaggtacatggtctagatgtaaaaaatgtacag
ttggtagatgctatagataacatagtttgggaaaagaaatcattagtgacggaaaatcgt
cttcacaaagaatgcttgttgagactatcgacagaggaacgtcatatatttttggattac
aagaaatatggatcctctatccgactagaattagtcaatcttattcaagcaaaaacaaaa
aactttacgatagactttaagctaaaatattttctaggatctggtgctcaatctaaaagt
tctttattacacgctattaatcatccaaagtcaaggcctaatacatctctggaaatagaa
tttacacctagagacaatgaaacagttccatatgatgaactaataaaggaattgacgact
ctctcgcgtcatatatttatggcttctccagagaatgtaattctttctccacctattaac
gcacctataaagacttttatgttgcctaaacaagatatagtaggtctggatctggaaaat
ctatatgccgtaactaagactgatggcattcctataactatcagagttacatcaaaaggg
ttgtattgttattttacacatcttggttatattattagatatccagttaagagaacaata
gattccgaagtagtagtctttggtgaggcagttaaggataagaactggaccgtatatctc
attaagctaatagagcccgtaaatgcaatcagtgatagactagaagaaagtaagtatgtt
gaatctaaactagtggatatttgtgatcggatagtattcaagtcaaagaaatacgaaggt
ccgtttactacaactagtgaagtcgtcgatatgttatctacatatttaccaaagcaacca
gaaggtgttattctgttctattcaaagggacctaaatctaacattgattttaaaatcaaa
aaggagaatactatagaccaaactgcaaatgtagtatttaggtacatgtccagtgaacca
attatctttggagagtcgtctatctttatagagtataagaaatttaccaacgataaaggc
tttcctaaagaatatggttctggtaagattgtgttatataacggcgttaattatctaaat
aatatctattgtttggaatatattaatacacataatgaagtgggtattaagtccgttgtt
gtacctattaagtttatagcagaattcttagtcaatggagaaatacttaaacctagaatc
gataaaaccatgaaatatattaactcagaagactattatggaaatcaacataatatcata
gtcgaacatttaagagatcaaagcatcaaaataggagatgtctttaacgaggataaacta
tcggatgttggacatcaatacgctgccaacaacgataaatttagattaaatccagaagtt
agttattttactaataaacgaactagaggaccgttgggaattttatcaaactacgtcaag
actcttcttatttctatgtattgttccaaaacatttttagacgattccaacaaacgaaag
gtattagcgattgattttggaaacggtgctgacctggaaaaatacttttatggagagatt
gcgttattggtagcgacggatccggatgctgatgctatagctagaggaaatgaaagatac
aacaaattaaattctggaattaaaaccaagtactacaaatttgactacattcaggaaact
attcgatctgatacatttgtctctagtgtcagagaagtattctattttggaaagtttaat
atcattgactggcagttcgctattcattattcttttcatccaagacattatgctacagtc
atgaataacttatccgaactaactgcttctggaggcaaggtattaattactaccatggat
ggagacaaattatcaaaattaaccgataaaaagacttttataattcataagaatctacct
agtagcgaaaactatatgtctgtagaaaaaatagctgatgatagaatagtggtatataat
ccatcaacaatgtctactccaatgactgaatacattatcaaaaagaacgatatagtcaga
gtgtttaacgaatacggatttgttcttgtagataatgttgatttcgctacaattatagaa
cgaagtaaaaagtttattaatggcgcatctacaatggaagatagaccgtctacaagaaac
tttttcgaactaaatagaggagccattaaatgtgaaggtttagatgtcgaagacttactt
agttactatgttgtttatgtcttttctaagcggtaaataataatatggtatgggttctga
tatccccgttctaaatgcattaaataattccaatagagcgatttttgttcctataggacc
ttccaactgtggatactctgtattattaatagatatattaatacttttgtatggtaacag
aggttctacgtcttctaaaaataaaagttttataacatctggcctgttcataaataaaaa
cttggcgattctatatatactcttattatcaaatctagccattgtcttatagatgtgagc
tactgtaggtgtaccatttgattttctttctaatactatatatttctctcgaagaagttc
ttgcagatcatctgggaataaaatactactgttgagtaaatcagttattttttttatatc
gatattgatggacatttttatagttaaggataataagtatcccaaagtagataacgacga
taacgaagtatttatacttttaggaaatcacaatgactttatcagatcaaaattaacaaa
attaaaggagcatgtatttttttctgaatatattgtgactccagatacatatggatcttt
atgcgtcgaattaaatgggtctagttttcagcacggtggtagatatatagaggtggagga
atttatagatgctggaagacaagttagatggtgttctacatccaatcatatatctgaaga
tatacacactgataaatttgtcatttatgatatttatacgtttgattcgttcaagaataa
acgattggtatttgtacaggtgcctccatcattaggagatgatagctatttaactaatcc
gttattgtctccgtattatcgtaattcagtagccagacaaatggtcaatgatatgatttt
taatcaagattcatttttaaaatatttattagaacatctgattagaagccactatagagt
ttctaaacatataacaatagttagatacaaggataccgaagaattaaatctaacaagaat
atgttataatagagataagtttaaggcgtttgtattcgcttggtttaacggcgtttcgga
aaatgaaaaggtactagatacgtataaaaaggtatctgatttgatataatgaattcagtg
actatatcacacgcaccatatactattacttatcacgatgattgggaaccagtaatgagt
caattggtagagttttataacgaagtagccagttggttgctacgagacgagacgtcgcct
attcctgataagttctttatacaattgaaacagccgcttagaaataaacgagtatgtgtg
tgtggtatagatccgtatccaaaagatggaactggtgtaccgttcgaatcaccaaatttt
acaaaaaaatcaattaaggagatagcttcatctatatctagattaaccggagtaattgat
tataaaggttataaccttaatataatagacggggttataccctggaattattacttaagt
tgtaagttaggagaaacaaaaagtcacgcgatttactgggataagatttccaagttactg
ctgcagcatataactaaacacgttagtgttctttattgtttgggtaaaacagatttctcg
aatatacgggcaaagttagaatccccggtaactaccatagtgggatatcatccagcggcc
agagaccaccaattcgagaaagatcgatcatttgaaattatcaacgttttactggaatta
gacaacaagacacctataaattgggctcaagggtttatttattaatgctttagtgaaatt
ttaacttgtgttctaaatggatgcggctattagaggtaatgatgttatctttgttcttaa
gactataggtgtcccgtcagcatgcagacaaaatgaagatccaagattcgtagaagcatt
taaatgcgacgagttagaaagatatattgataataatccagaatgtacactattcgaaag
tcttagggatgaggaagcatactctatagtcagaattttcatggatgtagatttagacgc
gtgtctagacgaaatagattatttaacggctattcaagattttattatcgaggtgtcaaa
ctgtgtagctagattcgcatttacagaatgcggtgccattcatgaaaatgtaataaaatc
catgagatctaatttttcattgactaagtctacaaatagagataaaacaagttttcatat
tatctttttagacacgtataccactatggatacattgatagctatgaaacgaacactatt
agaattaagtagatcatctgaaaatccactaacaagatcgatagacactgccgtatatag
gagaaaaacaactcttcgggttgtaggtactaggaaaaatccaaattgcgacactattca
tgtaatgcaaccacctcacgataatatagaagattacctattcacttacgtggatatgaa
caacaatagttattacttttctctacaacgacgattggaggatttagttcctgataagtt
atgggaaccagggtttatttcgttcgaagacgctataaaaagagtttcaaaaatattcat
taattctataataaactttaatgatctcgatgaaaataattttacaacggtaccactggt
catagattatgtaacaccttgtgcattatgtaaaaaacgatcgcataaacatccgcatca
actatcgttggaaaatggtgctattagaatttacaaaactggtaatccacatagttgtaa
agttaaaattgttccgttggatggtaataaactgtttaatattgcacaaagaattttaga
cactaactctgttttattaaccgaacgaggagaccatatagtttggattaataattcatg
gaaatttaacagcgaagaacccttgataacaaaactaattctatcaataagacatcaact
acctaaggaatattcaagcgaattactctgtccgaggaaacgaaagactgtagaagctaa
catacgagacatgttagtagattcagtagagaccgatacctatccggataaacttccgtt
taaaaatggtgtattggacctggtagacggaatgttttactctggagatgatgctaaaaa
atatacgtgtactgtatcaaccggatttaaatttgacgatacaaaattcgtcgaagacag
tccagaaatggaagagttaatgaatatcattaacgatatccaaccattaacggatgaaaa
taagaaaaatagagagctgtatgaaaaaacattatctagttgtttatgtggtgctaccaa
aggatgtttaacattcttttttggagaaaccgcaactgggaagtcgacaaccaaacgttt
gttaaagtctgctatcggtgacctgtttgtcgagacgggtcaaacaattttaacagatgt
attggataaaggacctaatccatttatcgctaatatgcatttaaaaagatctgtattctg
tagcgaactacctgattttgcatgtagtggatcaaagaaaattagatctgataatattaa
aaagttgacagaaccttgtgtcattggaagaccgtgtttctccaataaaattaataatag
aaaccatgcgacaatcattatcgatactaattacaaacctgtctttgataggatagataa
cgcattaatgagaagaatcgccgtcgtgcgattcagaacacacttttctcaaccttctgg
tagagaggctgctgaaaataatgacgcgtacgataaagtcaaactattagacgagggatt
agatggtaaaatacagaataatagatatagattcgcatttctatacttgttggttaaatg
gtacaaaaaatatcatattcctattatgaaactatatcctacaccggaagagattccgga
ctttgcattctatctcaaaataggtactctgttggtatctagctctgtaaagcatattcc
attaatgacggacctctccaaaaagggatatatattgtacgataatgtggttactcttcc
gttgactactttccaacagaaaatatccaagtattttaattctagactatttggacacga
tatagagagcttcatcaatagacataagaaatttgccaatgttagtgatgaatatctgca
atatatattcatagaggatatttcatctccgtaaatatatgccatatatttatagaagat
atcacatatctaaatgaataccggaatcatagatttatttgataatcatgttgatagtat
accaactatattacctcatcagttagctactttagattatctagttagaactatcataga
tgagaacagaagcgtgttattgttccatattatgggatcgggtaaaacaataatcgcttt
gttgttcgccttggtagcttccagatttaaaaaggtttacattttagtaccgaacatcaa
catcttaaaaattttcaattataatatgggtgtagctatgaacttgtttaatgacgaatt
catagctgagaatatctttattcattccacaacaagtttttattctcttaattataacga
taacgtcattaattataacggattaagtcgctacaataactctatttttatcgttgatga
ggcacataatatttttgggaataatactggagaacttatgaccgtgataaaaaataaaaa
caagattccttttctactattgtctggatctcccattactaacacacctaatacgctggg
tcatattatagatttaatgtccgaagagacgatagattttggtgagattattagtcgtgg
taagaaagtaattcagacacttcttaacgaacgcggagtgaatgtactcaaggatttgct
taaaggaagaatatcatattacgaaatgccggacaaagatctaccaacaataagatatca
cggacgtaaatttctagatactcgagtagtatattgtcacatgtctaaacttcaagagag
agattatatgattactagacggcagctatgttatcatgaaatgtttgataaaaatatgta
taacgtgtcaatggtagtattgggacaacttaatctgatgaataatttagatacgttatt
tcaggaacaggataaggaattgtacccaaatctgaaaataaataatggagtgttatacgg
tgaagaattggtaacgttaaacattagttccaaatttaagtactttatcaatcggataca
gacactcaagggaaaacactttatatacttctctaattctacatatggtggattggtaat
taaatatatcatgctcagtaatggatattctgaatataatggttctcagggaactaatcc
acatatgataaacgacaaaccaaaaacatttgctatcgttactagtaaaatgaaatcgtc
tttagaggatctattagatgtgtataattctcctgaaaacgatgatggcagtcaattgat
gtttttgttttcgtcaaacattatgtctgaatcctatactctgaaagaggtaaggcatat
ttggtttatgactatcccggatactttttctcaatacaaccaaattcttggacgatctat
tagaaaattctcttacgccgatatttctgaacccgttaatgtatatcttttagcagccgt
atattcagatttcaatgacgaagtgacgtcattaaacgattatacacaggatgaattgat
taatgttttaccctttgacatcaaaaagctgttgtatctaaaatttaagactaaagaaac
gaatagaatatactctattcttcaagagatgtctgaaacgtattctcttccaccacatcc
atcaattgtaaaagttttattgggagaattggtcagacaatttttttataataattctcg
tattaagtataacgactccaagttacttaaaatggttacatcagttataaaaaataaaga
agacgctaggaattacatagatgatattgtaaacggtcacttctttgtatcgaataaagt
atttgataaatctcttttatacaaatacgaaaacgatattattacagtaccgtttagact
ttcctacgaaccatttgtttggggagttaactttcgtaaagaatataatgtggtatcttc
tccataaaactgatgagatatataaagaaataaatgtcgagctttgttaccaatggatat
cttccagttacattggaaccacatgagttgacgttagacataaaaactaatattaggaat
gccgtatataaggcgtatctccatagagaaattagtggtaaaatggccaagaaaatagaa
attcgtgaagacgtggaattacctctcggcgaaatagttaataattctgtagttataaac
gttccgtgtgtaataacctacgcatattatcacgttggggatatagtcagaggaacatta
aacatcgaagatgaatcaaatgtaactattcaatgtggagatttaatctgtaaactaagt
agagattcgggtactgtatcatttagcgattcaaagtactgcttttttcgaaatggtaat
gcgtatgataacggcatcgaagtctccgccgttctaatggaggctcaacaaggtaccgaa
tctagttttgtttttctcgcgaatatcgttgactcataagaaagagaatagcggtgagta
taaatacgaatactatggcaataattgcgaatgttttattcccttcgatatatttttgat
aatatgaaaaacatacctctctcaaatcagacaaccatttcataaaatagttctctcgca
ctggtgaggtggttgcagctcgtataatctccccagaataatatacttgcgtgtcgtcgt
tcaatttatacggatttctataattctctgttatataatgaggtttaccctcatgattag
acgacgacaatagtgttctgaatttagatagttgatcagaatgaatgtttattggtgttg
gaaaaattatccatgctgcgtctgcagagtggttgatagttgttcctagatatgtaaaat
aatccaacgtactaggtagcaaattgtctagataaaatactgaatcaaatggcgcagaca
tattagcggatctaatggaatccaattgattgactatcttttgaaaatatacatttttat
gatctgatacttgtaagaatatagcaataatgataattccatcatcgtgtttttttgcct
cttcataagaactatattttttcttattccaatgaaccagattaatctctccagagtatt
tgtatacatctatcaagtgattggatccataatcgtcttcctttccccaatatatatgta
ttgttgataacacatattcattggggagaaaccctccacttatatatcctcctttaaaat
taatccttactagttttccagtattctggatagtggttggtttcgactcattataatgta
tgtctaacgtcttcaatcgcgcgtcagaaattgcttttttagtttctatattaataggag
atagttgttgaggcatagtaaaaatgaaatgataactgtctagaaatagctcttagtatg
ggatttacaatggatgaggaagtgatatttgaaactcctagagaattaatatctattaaa
cgaataaaagatattccaagatcaaaagacacgcacgtgtttgctgcgtgtataacaagt
gacggatatccgttaataggagctagaagaacttcattcgcattccaggcgatattatct
caacaaaattcagattctatctttagagtatccactaaactattacggtttatgtactac
aatgaactaagagaaatctttagacggttgagaaaaggttctatcaacaatatcgatcct
cacttcgaagagttaatattattgggtggtaaactagataaaaaggaatctattaaagat
tgtttaagaagagaattaaaagaggaaagtgatgaacatataacagtaaaagaattcgga
aatgtaattctaaaacttacaacgagtgataaattatttaataaagtatatataggttat
tgcatggcatgttttattaatcaatcgttggaggatttatcacatactagtatttacaat
gtagaaattagaaagattaaatcgttaaatgattgtattaacgacgataaatacgaatat
ctgtcttatatttataatatactaattaatagtaaatgagcttttacagatctagtataa
ttagtcagattattaagtataatagacgactagctaagtctattatttgcgaggatgact
ctcaaattattacactcacggcattcgttaaccaatgcctatggtgtcataaacgagtat
ccgtgtccgctattttattaactactgataacaaaatattagtatgtaacagacgagata
gttttctctattctgaaataattagaactagaaacatgtatagaaagaaacgattatttc
tgaattattccaattatttgaacaaacaggaaagaagtatactatcgtcatttttttctc
tagatccagctactgctgataatgatagaataaacgctatttatccgggtggtataccca
aaaggggtgagaacgttccagagtgtttatccagggaaatcaaagaagaagttaatatag
acaattcttttgtattcatagacactcgtttttttattcatggtatcatagaagatacca
ttattaacaaattttttgaggtaattttctttgttggacgaatatctctaacgagtgatc
aaattattgatacctttaaaagtaatcatgaaataaaggatctaatatttttagatccaa
attcaggtaatggactccaatacgaaattgcaaaatatgctctagatactgcaaaactta
aatgttacggtcatagaggatgttattatgaatcattaaaaaaattaactgaggatgatt
gattagaaaatataaattaatttaccatcgtgtatttttataacgggattgtctggcata
tcatgtagatagttaccgtctacatcgtatactctaccatctacgcctttaaatcctcta
tttattgatattaatctattagaattggaataccaaatattagtaccctcaattagttta
ttggtaatattttttttagacgatagatcgatggctcttgaaaccaaggttttccaaccg
gactcattgtctatcggtgagaagtctttttcattagcatgaatccattctaatgatgta
tgtttaaacactctaaacaattgtacaaattcttttgatttgttttgaatgatttcaaat
aggtcttcgtctacagtaggcataccattagataatctagccattataaagtgcacgttt
acatatctacgttctggaggagtaagaacgtgactattgagacgaatggctcttcctact
atctgacgaagagacgcctcgttccatgtcatatctaaaatgaagatatcattgattgag
aagaaactaataccctcgcctccgctagaagagaatacgcatgttttaatgcattctccg
ttagtgtttgattcttggttaaactcagccaccgccttgattctagtatcttttgttcta
gatgagaactctatattagagataccaaagactttgaaatatagtaataagatttctatt
cctgactgattaacaaatggttcaaagactagacatttaccatgggatgctaatattccc
aaacatacatctataaatttgacgcttttctcttttaattcagtaaatagagagatatca
gccgcaatagcatcccctcccaatagttctccctttttaaaggtgtctaatgcggattta
gaaaattctctatctcttaatgaatttttaaaatcattatatagggttgctatctcttgt
gcgtattctcccggatcacgattttgtctttcaggaaagctatcgaatgtaaacgtagta
gccatacgtctcagaattctaaatgatgatataccagtttttatttctgcgagtttagcc
ttttgataaatctcttcttgcttttttgacatattaacgtatcgcattaatactgttttc
ttagcgaatgatgcagacccttccacatcatcaaaaatagaaaactcgttattaactatg
tacgaacataggcctcctagtttggagactaattctttttcatcgactagacgtttattc
tcaaatagcgattggtgttgtaaggatcctggtcgcagtaagttaaccaacatggtgaat
tcttgcacactattaacgataggtgtagccgataaacaaatcatcttatggttttttaac
gcaatggtcttagataaaaaattatatactgaccgagtaggacggatcttaccatcttct
ttgattaatgatttagaaatgaagttatgacattcatcaatgatgacgcatattctactc
ttggaattaatagttttgatattagtaaaaaatttatttctaaaattttgatcatcgtaa
ttaataaaaatacaatccttcgttatctctggagcgtatctgagtatagtgtttatccaa
ggatcttctatcaaagccttttttaccaataagataattgcccaattcgtataaatatcc
ttaagatgtttgagaatatatacagtagtcattgttttaccgacacctgtttcatggaac
aataaaagagaatgcatactgtctaatcctaagaaaactcttgctacaaaatgttgataa
tccttgaggcgtgctacgtctgaccccatcatttcaacgggcatattagtagttctgcgt
aaggcataatcgatataggccgcgtgtgatttactcatttatgagtgataagtaataact
atgttttaaaaatcacagcagtagtttaactagtcttctctgatgtttgttttcgatact
ttttgaatcagaagtcatactagaataaagcagcgagtgaacgtaatagagagcttcgta
tactctattcgaaaactctaagaacttattaatgaattccgtatccactggatcgtttaa
aatactaaattgaacagtgttcacatccttccaagacgaagacttagtgacggacttaac
atgagacataaataaatccaaattttttttataaacatcactagccaccataatggcgct
atctttcaaccaactatcgcttacgcattttaacagtctaacatttttaaagagactaca
atatattctcatagtatcgattacacctctaccgaatagagtgggaagtttaataataca
atatttttcgtttacaaaatcaaataatggtcgaaacacgtcgaaggttaacatcttata
atcgctaatgtatagattgttttcagtgagatgattattagatttaatagcatctcgttc
acgtttgaacagtttattgcgtgcgctgaggtcggcaactacggcatccgctctagtact
cctcccataatactttacgctattaatctttaaaatttcatagactttatctagatcgct
ttctggtaacatgatatcatgtgtaaaaagttttaacatgtcggtcggcattctatttag
atcattaactctagaaatctgaagaaagtaattagctccatattccagactaggtaatgg
gcttttacctaaagacaagttaagttctggcaatgtttcataaaatggaagaaggacatg
tgtcccctcccggatattttttacaatttcatccatttacaactctatagtttgttttca
ttattattagttattatctcccataatcttggtaatacttacaccttgatcataagatac
cttatacaggtcattacatacaactaccaattgtttttgtacataatagattggatgatt
gacatccatggtggaataaactactcgaacagatagtttatctttccccctagatacatt
ggccgtaatagttgtcggcctaaagaatatctttggtgtaaagttaaaagttagggttct
tgttccattattgctttttgtcagtagttcgttataaattctcgagatgggcccgttctc
tgaatatagaacatcatttccaaatctaacttctagtctagaaataatatcggtcttatt
tttaaaatctattcccttgatgaatggatcgttaataaacaaatccttggcctttgattc
ggctgatctattatctccgttatagacgttacgttgactagtccaaatacttacaggaat
agatgtatcgatgatgttgatagtatgtgatatgtgagcaaagactgttctcttggtggc
gtcgctatatgttccagtaatggcggaaaactttttagaaatgttatatataaaagaatt
ttttcgggttccaaacattaacagattagtatgaagataaacactcatattatcaggaac
attatcaatttttacataaacatcggcatcttgaatagaaacaacaccatcttctggaac
ctctacgatctcggcagattccggataaccagtcggtggaccatcactaacaataactag
atcatccaacaatctactcacatatgcgtctatataatctttttcatcttgtgagtaccc
tggatacgaaataaatttgttatcagtatttccataataaggtttagtataaacagagag
agatgttgctgcatgaacttcggttactgtcgccgttggttggtttatttgacctattac
tctcctaggtttctctataaatgatggtttaatttgtacattcttaaccatatatccaat
aaagctcaattcaggaacataaacaaattctttgttgaacgtttcaaagtcgaacgaaga
gtcacgaataacgatatcggatactggattgaaggtcaccgttacggtaatttttgaatc
ggatagtttaagactactgaatgtatcttccacatcaaacggagttttaatataaacgta
tactgtagatggttctttaatagtgtcattaggagttagaccaatagaaatatcattaag
ttcactagaatatccagaatgtttcaaagcaattgtattattgatacaattattatataa
ttcttcgccctcaatttcccaaataacaccgttacacgaagagacagatacattattaat
acatttatatccaacatatggtacgtaaccgaatcttcccatacctttaacttctggaag
ttccaaactcagaaccaaatgattaagcgcagtaatatactgatccctaatttcgaagct
agcgatagcctgattgtctggcccatcgtttgtcataactccggatagagaaatatattg
cggcatatataaagttggaatttgactatcaactgcgaagacattagaccgtttaataaa
gtcatccccaccgatcaaagaattaatgatagtattattcattttctatttaaaatgg-a
aaaagcttacaataaactccgtagagaaatatctataatttgtgagttttccttaaagta
acagcttccgtaaacaccgtctttatctcttagtaagtttattgtatttatgaccttttc
cttatcttcatagaatactaaaggcaataaagaaatttttggttcttctctaagagctac
gtgagacttaaccatagacgccaacgaatccctacatattttagaacagaaatacccaac
ttcaccacccttgaatgtctcaatactaataggtctaaaaaccaaatcttgattacaaaa
ccaacacttatcaattacactatttgtcttaatagacatatctgccatagatttataata
ctttggtagtatacaagcgagtgcttcttctttagcgggcttaaagactgctttaggtgc
tgaaataaccacatctggaagacttactcgcttagccatttaattacggaactatttttt
tatacttctaatgaacaagtagaaaacctctcatctacaaaaacatactcgtgtccataa
tcctctaccatagtaacacgttttttagatctcatatgtgctaaaaagttttcccatact
aattggttactattatttttcgtataatttttaacagtttgaggttttagatttttagtt
acagaagtgatatcgaatattttatccaaaaagaatgagtaattaattgtcttagaagga
gtgttttcttggcaaaagaataccaagtgcttaaatatttctactacttcattaatcttt
tctgtactcagattcagtttctcatcttttacttgattgattatttcaaagactaactta
taatcctttttatttattctctcgttagccttaagaaaactagatacaaaatttgcatct
acatcatccgtggatatttgatttttttccatgatatccaatagttccgagataatttct
ccagaacattgatgagacaataatctccgcaatacatttctcaaatgaataagtttatta
gacacgtggaagtttgactttttttgtacctttgtacatttttgaaatacagactcgcaa
aaaatacaatattcatatccttgttcagatactataccgttatgtctacaacagctacat
aatcgtagattcatgttaacactctacgtatctcgtcgtccaatattttatataaaaaca
ttttatttctagacgttgtcagaaaatcctgtaatatttttagtttttttggttgtgaat
aaagtatcgccctaataatattggtaccgtcttccgacaatatagtagttaaattatccg
agcatgtagaagaacaccgcttaggcggattcagtacaatgttatatttttcgtaccaac
tcatttaaatatcataatctaaaatagttctgtaatatgtctagcgctaatatattgatc
ataatcctgtgcataaattaagatacaacaatgtcttgaaatcatcgacatggcttcttc
catagttagaagatcatcgtcaaagttagcaacgtgattcatcaacatttgctgttttga
ggcagcaaatactgaaccatcaccattcaaccattcataaaaaccatcgtctgaatccat
tgataatttcttgtactggtttttgagagctcgcatcaatctagcatttctagctcccgg
attgaaaacagaaagaggatcgtacatccagggtccattttctgtaaatagaatcgtata
atgtcccttcaagaagatatcagacgatccacaatcaaagaattggtctccgagtttgta
acagactgcggactttaacctatacatgataccgtttagcatgatttctggtgatacgtc
aatcggagtatcatctattagagatctaaagccggtgtaacattctccaccaaacatatt
cttattctgacgtcgttctacataaaacatcattgctccattaacgataacaggtgaatg
aacagcactacccatcacattagttcccaatggatcaatgtgtgtaactccagaacatct
tccatagcctatgttaggaggagcgaacaccactcttccactattgccatcgaatgccat
agaataaatatccttggaattgatagaaatcggactgtcggatgttgttatcatcttcat
aggattaacaacgatgtatggtgcagcctgaagtttcatatcgtaactgatgccgttcat
aggtctagccacagaaaccaacgtaggtctaaatccaactatagacaaaatagaagctaa
tatctgttcctcatctgtcataacttgagagcatccagtatgaataatcttcattagatg
gggatctaccgcatcatcatcgttacaataaaaaattcccattctaatgttcataattgc
ttttctaatcatggtatgaatgtttgctctctgaatctctgtggaaattagatctgatac
acctgtaatcactatcggattatcctccgtaagacgattaaccaacaacatataattata
agactttactcttctaaattcataaagttgctggattagactatatgtgtctccatgtac
atacgcgttctcgagcgcaggaagtttaataccgaatagtgccatcagaataggatgaat
gtagtaattagtttctggttttctataaataaaagacaaatcttgtgaactagacatatc
ggtaaaatgcatggattggaatcgtgtagtcgacagaagaatatgatgattagatggaga
gtatattttatctaactctttgagttggtcaccgattctaggactagctcgagaatgaat
aagtactaagggatgagtacatttcacagaaacactggcgttgttcaacgtactctttac
atgggaaaggagttgaaatagctcgtttctatttgtcctgacaatatttagtttattcat
aatattaagcatatcctgaatagtaaagttagatgtgtcatacttgttagtagttagata
tttagcaattgcattcccatcatttctcaatctcgtactccaatcatgtgtggatgctac
ttcgtcgatggaaaccatacaatcctttttgataggctgttgagattgatcatttcctgt
acgtttaggtttggtacgttgatttctagcccctgctgatataaagtcatcgtctacaat
ttgggataatgaattacatacactacaagacaaagatttatcagaagtgtgaatatgatc
ttcatctaccaaagaaagagtttgattagtataactagattttagtcccgcgttagatgt
taaaaaaacatcgctattgaccacggcttccattatttatattcgtagtttttactcgaa
agcgtgattttaatatccaatcttattacttttggaatcgttcaaaacctttgactagtt
gtagaatttgatctattgccctacgcgtatactcccttgcatcatatacgttcgtcacca
gatcgtttgtttcggcctgaagttgacgcatatctttttcaacactcgacatgagatcct
taagggtcatatcgtctagattttgttgagatgctgctcctggatttggattttgttgtg
ctgttgtacatactgtaccaccagtaggtgtaggagtacatacagtggccacaataggag
gttgaagaggtgtaaccgttggagtagtacaagaaatacttccatccgattgttgtgtac
atgtggttgttggtaacgtctgagaaggttgggtagatggcggtgtcgtcatcttttgat
ctttattaaatttagagataatatcctgaacagtattgctcggcgtcaacgctggaagga
gtgtactcgccggcgcatcagtatctgtagacaaccaatcaaaaagattagacatatcag
atgatgtattagtttgttgacgtggttttagtacaggagcagtactactaggtagaagaa
taggagccggtgtaggtgtcggaaccggctgtggagttatatgaatagttggttgtagcg
gttgggtaggctgtctgctggcggccatcatattatctctagctagttgttctcgcaact
gtctttgataatacgactcttgagactttagtcctatttcaatcgcttcatcctttttcg
tatccggatccttttcttcagaataatagattgacgactttggtgtagaggattctgcca
gcccctgtgagaacttgttaaagaagtccatttaaggctttaaaattgaattgcgattat
aagattaaatggcagacacggacgatattatcgactatgaatccgatgatctcaccgaat
acgaggatgatgaagaagatggagagtcactagaaactagtgatatagatcccaaatctt
cttataagattgtagaatcaacatccactcatatagaagatgcgcattccaatcttaaac
atatagggaatcatatatctgctcttaaacgacgctatactagacgtataagtctatttg
aaatagcgggtataatagcagaaagctataacttgcttcaacgaggaagattacctctag
tttcagaattttctgacgaaacgatgaagcaaaatatgctacatgtaattatacaagaga
tagaggagggttcttgtcctatagtcatcgaaaagaacggagaattgttgtcggtaaacg
attttgataaagatggtctaaaattccatctagactatattatcaaaatttggaaacttc
aaaaacgatattagaatttatacgaatatcgttctctaaatgtcacaatcaagtctctca
tattcagcagtttattgtcgtactttatatcgtgttcattaacgatattttgcaaaatag
taatgattctatcttccttcgatagatattcttcagagattattgtcttatattctttct
tgttatccgatatgaatttgataagactttgaacattattaatacccgtctgtttaattt
tttctatagatattttagttttggtagattctatggtgtctgttaataggcatccaacat
cgacattcgacgtcaattgtctataaatcagagtataaattttagaaataacattagcaa
attgttgtgcgttgatgtcgttattctgaaacagtatgattttaggtagcattttcttaa
caaagagaacgtatttattgttactcagttgaacagatgatatatccagattactaacgc
atctgattccatataccaaactttcagaagaaatggtgtacaattgtttgtattcattca
atgtctccttttcagaaattagtttagagtcgaatactgcaataattttcaagagatagt
tttcatcagataagattttatttagtgtagatatgataaaactattgttttgttggagaa
cttgatacgccgcattctctgtagtcgacgctctcaaatgggaaacaatctctattattt
ttttggaatcggatactatatcttcggtatcttgacgcagtctagtatacatagagttaa
gagaaattagagtttgtacattaagcaacatgtctctaaatgtggctacaaacttttctt
tttccacatcatctagtttattatataccgatttcacaacggcaccagatttaaggaacc
agaatgaaaaactctgataactacaatatttcatcatagttacgattttatcatcttcta
tagttggtgtgataacacatacctttttctccaagactggaaccaacgtcataaaaatgt
ttaaatcaaaatccatatcaacatctgatgcgctaagaccagtctcgcgttcaagattat
ctttactaatggtgacgaactcatcgtatagaactctaagtttgtccattatttatttac
agatttagttgtttaatttatttgtgctcttccagagttgggatagtatttttctaacgt
cggtattatattattaggatctacgttcatatgtatcataatattaatcatccacgtttt
gataaatctatctttagcttctgaaataacgtatttaaacaaaggagaaaaatatttagt
tacggcatcagacgcgataacattttttgtaaatgtaacgtatttagacgacagatcttc
gttaaaaagttttccatctatgtagaatccatcggttgttaacaccattcccgcgtcaga
gtgaataggagtttgaatagtttgttttggaaatagatccttcaataacttatagttggg
tgggaaaaaatcgattttatcactagactctttcttttttactatcattacctcatgaac
tatttcttgaatgagtatatgtattttctttcctatatcggtcgcgttcattggaaaata
tatcatgtcgttaactataagaatatttttatcctcgtttacaaactgaataatatcaga
tatagttcgtaaacgaactatatcatcaccagcacaacatctaactatatgatatccact
agtttcctttagccgtttattatcttgttccatattagcagtcattccatcatttaagaa
ggcgtcaaagataatagggagaaatgacattttggattctgttacgactttaccaaaatt
aaggatatacggacttactatctttttctcaacgtcgatttgatgaacacacgatgaaaa
tgtacttcgatgagattgatcatgtagaaaacaacaagggatacaatatttccgcatatc
atgaaatatattaagaaatcccactttattatatttccccaaaggatcaatgcatgtaaa
cattataccgttatcattaataaagacttctttctcatcggatctgtaaaagttgttact
gatttttttcattccaggatctagataattaataataatgggttttctattcttattctt
tgtattttgacatatcctagaccagtaaacagtttccactttggtaaaatcagaagactt
ttgaacgctattaaacatggcattaatggcaataactaaaaatgtaaaatatttttctat
gttaggaatatggtttttcactttaatagatatatggttttttgccaaaatgatagatat
ttttttatccgatgatagtaaaatattattagtcgccgtctctataaaaatgaagctagt
ctcgatatccaattttattctagaattgataggagtcgccaaatgtaccttatacgttat
atctcccttgatgcgttccatttgtgtatctatatcggacacaagatctgtaaatagttt
tacgttattaatcatcacggtatcgccatcgctagataatgctaatgtactatccaagtc
ccaaatggagagatttaactgttcatcgtttagaataaaatgattacctgtcatattaat
aaagtgttcatcgtatctagataacaacgacttataattaatgtccaagtcttgaactcg
ctgaatgatcttttttaacccagttagttttagattggtacgaaatatattgttaaactt
tgattctacagtaatgtccaaatctagttgtggaaatacttccatcaacattgtttcaaa
cttgataatattattatctacatcttcgtacgatccaaattccggaatagatgtatcgca
cgctctggccacccagataaccaaaaagtcacacgctccagaatatacattgtataaaaa
gctatcgttttttagtagtgtttttttctgagtatatacgaaaggattaaaaatagtatt
atcaacgtaactatattccaaattattcttatgagaatagataataatatcgtccttaat
atctaacaaatttcctaaatatccctttaattgagtcattcgaagcgttaataaaatatg
tctcttaactatttccggccgttgtatatttaaatgacttcgtaagaaataatatatagg
cgacttctcatctatgtaatcatatggagtgagatatagggctcgttctacctcctgccc
cttacccacctgtaataccaattgcggactcactatatatcgcatatttatatcgtgggg
taaagtgaaaatctactaccgatgatgtaagtcttacaatgttcgaaccagtaccagatc
ttaatttggaggcctccgtagaactaggggaggtaaatatagatcaaacaacacctatga
taaaggagaatagcggttttatatcccgtagtagacgtctattcgtccatagatctaagg
atgatgagagaaaactagcactacgattctttttacaaagactttattttttagatcata
gagagattcattatttgttcagatgcgtcgacgctgtaaaagacgtcactattaccaaaa
aaaataacattatcgtggcgccttatatagcacttttaactatcgcatcaaaaggatgca
aacttacagaaacaatgattgaagcattctttccagaactatataatgaacatagtaaga
aattcaaattcaactctcaagtatccatcatccaagaaaaactcggataccagtctggaa
actatcacgtttatgattttgaaccgtattactctacagtagctctggctattcgagatg
aacattcatctggcatttttaatatccgtcaagagagttatcttgtaagttcattatctg
aaataacatatagattttatctaattaatctaaaatctgatcttgttcaatggagtgcta
gtacgggcgctgtaattaatcaaatggtaaatactgtattgattacagtgtatgaaaaat
tacaactggccatagaaaatgattcacaatttacatgttcattggctgtggaatcagaac
ttccaataaaattacttaaagatagaaatgaattatttacaaaattcattaacgagttaa
aaaagaccagttcattcaagataagcaaacgtgataaggatacgctattaaaacatttta
cttatgactggagttagaatttatagacaacacatttcgtttatcattgttactattact
attactattactattactatcattattagtattcttcttgtcatcttgttcagaaatata
cagcaatgctatacctaatactaaatacattatcatgcttgcaatggctctaacaacaac
gaaccaaaatgaatttggtcgtagcttttgttcacaaaaatacataaagaaatgtctaca
taaatctatggcgccattggctacttgaaatagcgccagtcctcctacagattttaatat
agctgtataacatgacatttattcatcatcaaaagagacagagtcaccatctgtcatatt
tagattttttttcatgtgttcaaagtatcctctactcatttcattataatagtttatcat
gcttagaattttaggacggatcaatgagtaagacttgactagatcgtcagtagtaatttg
tgcatcatctattctgcatccgcttcgtcgaataatgtatagcatcgctttgagattctc
catagctatcaagtctttatataatgacatggaaatatctgtgaatgctttatacttctc
caacatcgatgccttaacatcatcacatactttagcattgaaaatacgttctattgtgta
gatggatgtagcaagatttttaaacaacaatgccatcttacatgatgattgtctcaagtc
tccaatcgtttgtttagaacgattagctacagagtccaatgcttggctaactagcatatt
attatctttagaaattgtattcttcaatgaggcgtttatcatatctgtgatttcgttagt
catattacagtctgactgggttgtaatgttatccaacatatcacctatggatacggtaca
cgtaccagcatttgtaataatcctatctaagatgttgtatggcattgcgcagaaaatatc
ttctcctgtaatatctccactctcgataaatctactcagattattcttaaatgccttatt
ctctggagaaaagatatcagtgtccatcatttcattaatagtatacgcagaaaagatacc
acgagtatcaattctatccaagatacttatcggttccgagtcacagataattgtttcctc
tccttcgggagatcctgcatagaaatatctaggacaatagtttctatactgtctgtaact
ctgataatctctaaagtcactaactgataccatgaaattgagaagatcaaacgctgaagt
aatcaatttttctgcctcgtttttactacaactagttttcatcaatgtagtgacgatgta
ttgtttagttactcttggtctaatactgatgatagagatattattgcttcccataatgga
tcttctagtagtcaccttaaagcccattgatgcgaatagcagatagataaagtcttggta
tgactcctttctaatatagtacggactacctttgtcacccaactttatacccacataagc
cataacaacctctttaatagccgtttcatgaggtttatcagccatgagcctgagtagttg
aaagaatcgcatgaatcccgtctcagaaagtcctatatgcatgatagatttatctttcct
gggaaactctcgtatagttatagatgaaatactcttcaaagtttctgaaataagattagt
aacagtcttacctccgactactctgggtaacaaacatactctaataggtgttttctctgc
ggagataatatcagaaaggatagagcaataagtagtattattgtgattataaagaccgaa
tacataacaggtagaatttataaacatcatgtcctgaagggttttagacttgtattcctc
gtaatctataccgtcccaaaacatggatttggtaactttgatagccgtagatctttgttc
cttcgctaacaggttaaagaaattaataaagaatttgttgtttctatttatgtccacaaa
ttgcacgtttggaagcgccacggttacattcactgcagcattttgaggatcgcgagtatg
aagtacgatgttattgtttactggtatatctggaaagaaatctaccagtctaggaataag
agattgatatcgcatagaaatagtaaagtttataatctcatcattgaagattactctgtt
accattgtaataaattggtactctatcataatcatcgacaaagtactgttcatacatgat
gagatgtttatatgttggcatagtagtgagatcgacgtttggtaatggcaatgtattaag
attaactccataatgtctagcagcatctgcgatgttataagtgatgtcaaagcggggttg
atcttgtgctgttatatattgtctaacacctataagattatcaaaatcttgtctgcttaa
tacaccgttaacaatttttgccttgaattcttttattggtgcattaataacatccttata
gaggatgttaaacaaataagtattatcaaagttaagatctgggtatttcttttctgctag
aacatccattgagtcggagccatctggtttaatataaccaccgataaatctagctctgta
ttctgtatccgtcaatctaatattaagaaggtgttgagtgaaaggtggaagatcgtaaaa
gctgtgagtattaataatagggttagtttccgaactaatgttaattggatgattaataat
atctatatttccagcgttaagtgtaacattaaacagttttaattcacgtgacgtggtatc
aattaaataattaatgcccaatttggatatagtagcctgaagctcatcttgtttagttac
ggatcctaatgagttattaagaaatacatcgaacggatgaacgaaggttgttttaagttg
gtcacatactttgtaatctagacatagatgtggaagaacggtagaaactatacgaaatag
atattcagagtcctctaattgatcaagagtaactattgacttaataggcatcatttattt
agtattaaatgacgaccgtaccagtgacagatatacaaaacgacttaattacagagtttt
cagaagataattatccatctaacaaaaattatgaaataactcttcgccaaatgtctattc
taactcacgttaacaacgtggtagatagagaacataatgccgccgtagtgtcatctccag
aggaaatatcatcacaacttaatgaagatctatttccagatgatgattcaccggccacta
ttatcgaacgagtacaacctcatactactattattgacgatacgccacctcctacttttc
gtagagagttattgatatcggaacaacgtcaacaacgagaaaaaagatttaatattacag
tatcaaaaaattctgaagcaataatggaatctagatctatgataacttctatgccaacac
aaacaccatccttgggagtagtttatgataaagataaaagaattcagatgctagaggatg
aagtggttaatcttagaaatcaacgatctaatacaaaatcatctgataatttagataatt
ttaccagaatactatttggtaagactccgtataaatcaaccgaagttaataagcgtatag
ccatcgttaattatgcaaatttgaacgggtcccccttatcagtcgaggacttggatgttt
gttcggaggatgaaatagatagaatctataaaacgattaaacaatatcacgaaagtagaa
aacgaaaaattatcgtcactaacgtgattattattgtcataaacattattgagcaggcat
tgctaaaactcggatttgaagaaatcaaaggactgagtaccgatatcacttcagaaatta
tcgatgtggagatcggagatgactgcgatgctgtagcatcaaaactaggaatcggtaaca
gtccggttcttaatattgtattgtttatactcaagatattcgttaaacgaattaaaatta
tttaatttaatacattcccatatccagacaacaatcgtctggattaatctgttcctgtcg
tctcataccggacgacatattaatctttttattagtgggcatctttttagatggtttctt
tttcccagcattaactgattcgatacctagaagatcgtgattgatttctccgaccattcc
acgaacttctaattggccgtctctaacggtaccataaactattttaccagcattagtaac
agcttggacaatctgaccatccattgcgttgaatgatgtagttgctgttgttctacgtct
aggagcaccagaggtatttttagagctcttggatgttgatgtagaagacgaggattttga
ttttggtttacatgtaatacattttgaactctttgattttgtatcacatgcgccggcagt
cacatctgtttgagaattaagattattgttgcctcctttgacggctgcatctccaccgat
ctgcgctagtagatttttaagctgtggtgtaatcttattaactgtttcaatataatcatc
gtaactacttctaacggctaaattttttttatccgccatttagaagctaaaaatattttt
atttatgcagaagatttaactagattatacaatgaactaatatgatccttttctagatta
tttacgaacttggtatttcttgtttctggaggaggagaatttaaattcggacttggattc
ggattttgtgggttcttgatcttattatacagcgtgtataggatggcgacggtaactgct
acacaaataccgatcaacagaagaataccaatcatttattgacaataacttcactatgat
caagtatgtaataatcatcttttcactaagtaagtagtaataatgattcaacaatgacac
gatatatggacgataataatttagttcatggaaatatcgctatgattggtgtgaatgact
ccgctaactctgtggggtgcacagtgctttccccacatagaataaattagcattccgact
gtgataataataccaagtataaacgccataatactcaatactttccatgtacgagtggga
ctggtagacttactaaagtcaataaaggcgaagatacacgaaagaatcaaaagaatgatt
ccagcgattagcacgccagaaaaataatttccaatcataagcatcatgtccatttaacta
ataaaaattttaaatcgccgaataaacaaagtggaatataaaccatataaaaacaatagt
ttgtactgcaaaaataatatctatttttgttttcgaagatatggtaaaattaaatagtag
tacacagcatgttataactaacagcagcaacggctcgtaattacttatcatttactagac
gaaaaggtggtgggatattttcttgctcaaataatacgaatatatcacccatccatttta
tacgatgtttatatactctaatctttaatagatctatagatgacgggtttaccaataata
tagattttatcgattcatctaatttaaacccttccttaaacgtgaatgatctattatctg
gcataatgatgaccctacctgatgaatctgacaatgtactgggccatgtagaataaatta
tcaacgaattatcgtctacgaacatttatatcatttgttttaattttaggacgtgaataa
atagatataaaatagaaaataacagatattacaaccagtgttatggacgcacccaaccat
gtaggcagttttattttatcgtttactacaggttctcctggatgtacgtcaccaactgca
gacgtagttctagtacaattagacgtaagttccgcttgggaattttttaacgctaaagag
ttaacgttgatcgtacacccaacgtatttacatctagttctttgaacatcttgattataa
tataaccattttctatctctagattcgtcagtgcactcatgtaaccaacataccctaggt
cctaaatatttatctccggaattagattttggataattcgcgcaccaacaatttctattt
cctttatggtcgttacaaaagacgtataatgccgtatccccaaaagtaaaataatcagga
cgaataattctaataaactcagaacaatatctcgcatccatatgtttggagcaaatatcg
gaataagtagacatagccggtttccgttttacacgtaaccattctaaacaattggggttt
ccaggatcgtttctacaaaaaccagtcatgaaatcgtcacaatgttctgtcttgtaatta
ttattaaatatttttggacagtgtttggtatttgtcttagaacaacattttgccacgcta
tcactatcacccaggagataatccttttttataaaatgacatcgttgcccggatgctata
taatcagtagcatattttaaatccttaatatattcaggagttacctcgttctgataatag
attaatgatccaggacgaaatttgaaagaactacatggttctccatgaattaatacatat
tgtttagcaaattcaggaactataaaactactacaatgatctatcgacataccatctatc
aaacaaaatttgggtttaatttctcctggagacgtttcataataatacatataactttct
tcggcaaacctaacagctctattatattcaggataattaaaatctaataccatatatttg
tctcgtatatctgctattcctgtctctattttgattctattaagagtaacagctgccccc
attcttaataatcatcagtatttaaactgttaaatgttggtatatcaacatctatcttat
ttcccgcagtataaggtttgttgcaggtatactgttcaggaatgggtacatttatacttc
ttttatagtcctgtctttcgatgttcatcacaaatgcaaagaacagaataaacaaaataa
tgtaagaaataatattaaatatctgtgaattcgtaaatacattgattgccataataatta
cagcagctacaatacacacaatagacattcccacagtgttgccattacctccacgataca
tttgagttactaagcaataggtaataactaagctagtaagaggcaatagaaaagatgaga
taaatatcatcaatatagagattagaggagggctatatagagccaagacgaacaaaatca
aaccgagtaacgttctaacatcattatttttgaagattcccaaataatcattcattattc
ctccataatcgttttgcatcatacccccatctttaggcataaacgattgctgctgttcct
ctgtaaataaatctttatcaagcactccagcacccgcagagaagtcatcaagcatattgt
aatatcttaaataactcatttatatattaaaaaatgtcactattaaagatggagtataat
ctttatgccgaactaaaaaaaatgacttgtggtcagaccataagtctttttaatgaagac
ggcgatttcgtagaagttgaaccaggatcatcctttaagtttctaatacctaagggattt
tactcctctccttgtgtaaagacgagtctagtattcgagacattaacaacgaccgataat
aaaattactagtatcaatccaacaaatgcgccaaagttatatcctcttcaacgcaaagtc
gtatctgaagtagtttctaatatgaggaaaatgatcgaattaaaacgtcctctatacatc
actcttcacttggcatgtggatttggtaagactattaccacgtgttatcttatgaccaca
cacggcagaaaaaccatcatttgcgtacccaataaaatgttaatacatcaatggaagaca
caggtagaggcagtcggattggaacataagatatctatagatggagttagtagtctatta
aaggaactaaagactcaaagtccggatgtattaatcgtagtcagtagacatctgacaaac
gatgcattttgtaaatatatcaataagcattatgatttgtttatcttggatgaatcacat
acgtataatctgatgaacaatacagcagttacaagatttttagcgtattatcctccgatg
atgtgttattttttaactgctacacctagaccagctaaccgaatttattgtaatagtatt
attaatattgccaagttatccgatctaaaaaaaactatctatacagtagatagttttttt
gagccatattccacagacaatattagaaatatggtaaaacgactagatggaccgtctaat
aaatatcatatatataccgagaagttattatctgtagacgagcctagaaaccaacttatt
cttgataccctggtagaagaattcaagtcaggaactattaatagaattttagttattact
aaactacgtgaacatatggtattcttctacaaacgattattagatcttttcggaccagag
gttgtatttataggagacgcccaaaatagacgtactccagatatggtcaaatcgattaag
gaactaaatagatttatattcgtatccaccttattttattccggcactggtttagatatt
ccgagtttggattctttgttcatttgctcggcagtaatcaacaatatgcaaatagagcaa
ttactagggagggtatgtcgagaaacagaactattagataggacggtatatgtatttcct
aacacatccatcaaagaaataaagtacatgataggaaatttcgtgcaacgaattattagt
ctgtctgtagataaactcggatttaaacaagaaagttatcagaaacatcaggaatctgaa
cccgcttccgtaccaacatcctccagagaagaacgtgtattaaatagaatatttaactcg
caaaatcgttaagaagtttaagagacgatccacatgctgagcaggccagtgtattacccc
tcatagtattaatataatccaatgatacttttgtgatgtctgaaatcttaaccaatttag
actgacaggcagaacacgtcatacaatcatcatcgtcatcgataactgtagtcttgggct
tctttttgcgactcttcattccggaacgcatattggtgctatccatttaggtagtaaaaa
ataagtcagaatatgccctataacacgatcgtgcaaaacctggtatatcgtctctatctt
tatcacaatatagtgtatcaacatctttattattgacctcgtttatcttggaacatggaa
tgggaacatttttgttaacggccatctttgccttaattccagatgttgtaaaattataac
taaacagtctatcatcgacacaaatgaaattcttgtttagacgtttgtagtttacgtatg
cggctcgttctcgtctcattttttcagatattgcaggtactataatattaaaaataagaa
tgaaataacataggattaaaaataaagttatcatgacttctagtgctgatttaactaact
taaaagaattacttagtctgtacaaaagtttgagattttcagattctgtggctatagaga
agtataattctttggtagaatggggaacatctacttactggaaaataggcgtacaaaagg
taactaatgtcgagacgtccatatctgattattatgatgaggtaaaaaataaaccgttta
atattgatccggggtattatattttcttaccagtatattttggaagcgtctttatttatt
cgaagggtaaaaatatggtagaacttggatctggaaactcttttcaaataccggatgaga
ttcgaagtgcgtgtaacaaagtattagatagtgataacggaatagactttctgagatttg
ttttgttaaacaatagatggataatggaagacgctatatcaaaataccagtctccagtta
atatatttaaactagctagtgagtacggattaaacatacccaactatttagaaattgaaa
tagaggaagacacattatttgacgatgagttatactctattatggaacgctctttcgatg
atacatttccaaaaatatctatatcgtatattaagttgggagaacttaagcggcaagttg
tagactttttcaaattctcattcatgtatattgagtcaatcaaggtagatcgtataggag
ataatatttttattcctagcgttataacaaaatcaggaaaaaagatattagtaaaagatg
tagaccatttaatacgatccaaggttagagaacatacatttgtaaaagtaaaaaagaaaa
acacattttccattttatacgactatgatgggaacggaacagaaactagaggagaagtaa
taaaacgaattatagacactataggacgagactattatgttaatggaaagtatttctcta
aggttggtattgcaggcttaaagcaattgactaataaattagatattaatgagtgtgcaa
ctgtcgatgagttagttgatgagattaataaatccggaactgtaaaacgaaaaataaaaa
accaatcagtatttgatttaagcagagaatgtttgggatatccagaagcggattttataa
cgttagttaataacatgcggttcaaaatagaaaattgtaaggttgtaaatttcaatattg
aaaatactaattgtttaaataacccgagtattgaaactatatatggaaacttcaaccagt
tcgtctcaatctttaataccgttaccgatgtcaaaaaaagattattcgagtgaaataata
tgcgcctttgatataggtgcaaaaaatcctgccagaactgttttagaagtcaaggataac
tccgttagggtattggatatatcaaaattagactggagttctgattgggaaaggcgcata
gctcaagatttgtcacaatatgaatacactacagttcttctagaacgtcagcctagaagg
tcaccgtacgtcaaatttatctattttattaaaggctttttatatcatacatctgctgcc
aaagttatttgcgtctcacctgtcatgtctggtaattcatatagagatcgaaaaaagaga
tctgttgaagcatttcttgattggatggacacattcggattgcgagactccgttccggat
agacgcaaattagacgatgtagcggatagtttcaatttggctatgagatacgtattagat
aaatggaatactaattatacaccttataataggtgtaaatatagaaattacataaaaaaa
atgtaataacgttagtaacgccattatggataatctatttacctttctacatgaaataga
agatagatatgccagaactatttttaactttcatctaataagttgtgatgaaataggaga
tatatatggtcttatgaaagaacgcatttcctcagaggatatgtttgacaatatagtata
taataaagatatacatcctgccattaagaaactagtttattgcgacatccaacttactaa
acatattattaatcagaatacgtatccggtatttaacgattcttcacaagtgaaatgttg
tcattatttcgatataaactcagataatagcaatattagctctcgtacagtagagatatt
tgagagtgaaaagtcatctcttgtatcatatattaaaactaccaataagaagagaaaggt
caattacggcgaaataaagaaaactgtacatggaggcactaatgcaaattacttttccgg
taaaaagtctgatgagtatctgagcactacagtcaggtccaacattaatcaaccttggat
caaaaccatttctaagagaatgagagtagatatcattaatcactctatagtaacgcgtgg
aaaaagctctatattacaaactatagaaattatttttactaatagaacatgtgtgaaaat
attcaaggattctactatgcacattattctatccaaggacaaggatgaaaagggatgtat
aaacatgattgataaattattctatgtatattataatttatttctgttgttcgaggatat
catccaaaacgattactttaaagaagtagctaatgttgtaaaccatgtactcatggctac
ggcattagatgagaaattattcctaattaagaaaatggctgaacacgatgtttatggagt
tagcaatttcaaaatagggatgtttaacctgacatttattaagtcgttggatcataccgt
tttcccctctctgttagatgaggatagcaaaataaagttttttaaggggaaaaagctcaa
tattgtagcattacgatctctggaggattgtacaaattacgtgactaaatccgagaatat
gatagaaatgatgaaggaaagatcgactattttaaatagcatagatatagaaacggaatc
ggtagatcgtctaaaagaattgcttctaaaatgaaaaaaaacactgattcagaaatggat
caacgactcgggtataagtttttggtgcctgatcctaaagccggagttttttatagaccg
ttacatttccaatatgtatcgtattctaattttatattgcatcgattgcatgaaatcttg
accgtcaagcggccactcttatcgtttaagaataatacagaacgaattatgatagaaatt
agcaatgttaaagtgactcctccagattactcacctataattgcgagtattaaaggtaag
agttatgacgcattagccacgttcactgtaaatatctttaaagaggtaatgaccaaagag
ggtatatccatcactaaaataagtagttatgagggaaaagattctcatttgataaaaatt
ccgctactaataggatatgggaataaaaatccacttgatacagccaagtatcttgttcct
aatgtcataggtggagtctttatcaataaacaatctgtcgaaaaagtaggaattaatcta
gtagaaaagattacaacatggccaaaatttagggttgttaagccaaactcattcactttc
tcgttttcctccgtatcccctcctaatgtattaccgacaagatatcgccattacaagata
tctctggatatatcacaattggaagcgtcgaatatatcatcgacaaagacatttataacg
gtcaatattgttttgctgtctcaatatttatctagagtgagtctagaattcattagacgt
agtttatcatacgatatgcctccagaagttgtctatctagtaaacgcgataatagatagt
gctaaacgacttaccgaatctattactgactttaatattgatacatacattaatgacctg
gtggaagctgaacacattaaacaaaaatctcagttaacgattaacgagtttaaatatgaa
atgctgcataactttttacctcatatgaactatacacccgatcaactaaagggattttat
atgatatctttactaagaaagtttctctactgtatctaccacacttctagatatccagat
agagattcgatggtttgtcatcgcatcctaacgtacggcaaatattttgagacgttagca
catgatgaattagagaattacataggtaacatccgaaacgatatcatgaacaatcacaag
aacagaggcacttacgcagtaaacattcatgtactaacaactcctggacttaatcatgca
ttttctagtctattgagtggaaagttcaaaaagtcagacggtagttatcgaacacatcct
cactattcatggatgcagaatatttctattcctagaagtgttggattttatccggatcaa
gtaaagatttcaaagatgttttctgtcagaaaataccatccaagccaatatctttacttt
tgttcatcagacgttccggaaagaggtcctcaggtaggtttagtatctcaattgtctgtc
ttgagttccattacaaatatactaacgtctgagtatttggatttggaaaagaaaatttgt
gagtatatcagatcatattataaagatgatataagttactttgaaacaggatttccaatc
actatagaaaatgctctagtcgcatctcttaatccaaatatgatatgtgattttgtaact
gactttagacgtagaaaacggatgggattcttcggtaacttggaggtaggtattacttta
gttagggatcacatgaatgaaattcgcattaatattggagcaggaagattagtcagacca
ttcttggttgtggataacggagagctcatgatggatgtgtgtccggagttagaaagcaga
ttagacgacatgacattctctgacattcagaaagagtttccacatgtcatcgaaatggta
gatatagaacaatttacttttagtaacgtatgcgaatcggttcaaaaatttagaatgatg
tcaaaggatgaaagaaagcaatacgatttatgtgactttcctgccgaatttagagatgga
tatgtagcatcttcactagtgggaatcaatcacaattctggacccagagctattcttgga
tgtgctcaagctaaacaagctatctcttgtctgagttcggatatacgaaataaaatagac
aatggaattcatttgatgtatccagagaggccaattgtgattagtaaggctttagaaact
tcaaagattgcggctaattgcttcggacaacatgttactatagcattaatgtcgtacaaa
ggtatcaatcaagaggatggaattatcatcaaaaaacaatttattcagagaggcggtctc
gatattgttacagccaagaaacatcaagtagaaattccattggaaaactttaataacaaa
gaaagagataggtctaacgcctattcgaaattagaaagtaatggattagttagactgaat
gctttcttggaatccggagacgctatggcaagaaatatctcatcaagaactcttgaagat
gattttgctagagataatcagattagctttgatgtttccgagaaatatacagatatgtac
aaatctcgcgttgaacgagtacaagtagaacttactgacaaagttaaggtgcgagtatta
accatgaaagaaaggagacccattctaggagacaaatttactactagaacgagtcaaaag
ggaacagtcgcgtatatcgcagatgaaacggaacttccgtacgacgaaaatggtatcaca
ccagatgtcattattaattctacatccatcttctctagaaaaactatatctatgttgata
gaagttattttaacagccgcatattctactaagccgtacaacaataagggagaaaaccga
cctgtctgttttcctagtagtaacgaaacatctatcgatgcatatatgcaattcgctaaa
caatgttatgagtattcaaatccgaaattgtccgaggaagaattatcggataaaatcttt
tgtgaaaagattctctatgatcctgaaacggataagccttatgaatccaaagtatttttt
ggaccaatttattacttgcgtctgagacatttaactcaggacaaggcaaccgttagatgt
agaggtaaaaagacgaagctcattagacaagcgaatgagggacgaaaacgtggaggaggt
atcaagtttggagaaatggagagagactgtttaatagcacatggtgcagccaatactatt
acagaagttttaaaagactcagaagaggattatcaagatgtgtatatttgtgaaaattgt
ggagacatagcagcacaaatcaaaagtattaatacatgtcttagatgttcaaaacttaat
ctctctcctctcttaacaaaaattgataccacgcacgtatctaaagtatttcttactcaa
atgaacgccagaggcgtaaaagttaaattagatttcgaacgaaggcctccttcgttttat
aaaccattagataaagttgatcttaaaccgtcttttctggtataatattgtttagtagat
actcatcaagattatcaagataagctaattcactaaacatattatcggattcggtattgt
tactcgagaatagagttcgttatgctcctgatattcggaaatctgtggagtttcaggttt
tggtggaagtgtaactgctacttggtgggatactgaaggatatttcagagagttgtggat
gttcgggttcgacatccaccgatggtgtcacgccactaatcggttcggtaacgtctgtgg
atggaggtgctacttctacagaacctgtagcctcagttgtcaacggagatacatcttcaa
tgcgcggaaatgtataatttggtaatggtttctcatgtggatcttaagaagaagaggtaa
gatatctacgaaagataccgatcacg-ttctagttctcttttgtagaactttaacttttt
ctttctcagcatctagttgatattccgacctcttcacgtttcgcatgggttacctccgca
gtttttacaagcgatttcacgttccagatcacgttcagccttcatacgtctctccctctc
tctatcgagtttatcagagcagtctttctgaaggcgatcgaactccataaatttctccaa
cgctttgattgtttccatagatttccgaagtttagcttctaggacggcgattc-------
--------tttttttttctttc---gaattcac-gggtacaaccgtttccattaccacca
tctctacgtttc-ttttctagatcgg----------caatctttctcaacatttcatccc
catgccttttcattcctcgagtctattgtcgtcgaaatatcgttccagctccttttcgac
ctcaataactttagcacgttgtttcatcaagctctctcttgtagtactatcatttttatc
tgattccctgacacgtttaagatcttcatgtaattgagtcagctcttgacgcaatctctt
aactaacttcctctcttgcttcttcgtcatagtacttacaatcactatgggatccattgt
taccacgtctgtactcgacgagctcacgtttaagagattcaatttccagtttgtatcggt
ccatgtctccattgctacacca-cattagatttacaggctgttagttgtcgttcgagatc
agaaatacgtgttttcttggaatggatttcgtcgatgtacttgtcatgattggcatcgaa
acacttattaagttctttttttcaattctacgattttatttctttcgcgagtcaattccc
tcctatagtaactatcagttttgtcagattcacgctctctacgtagactttcttgcaagt
tactaatttgttccctggcattaccgagttcagttttatatgccgaatagagttctgatt
catcctttgagaagatctctagcgatcgttcaagatccctgattctagtctttagcctat
ttacctcctcagaagatgctccgttaccgtttttacaatcgttaagatgtctatcaagat
ccatgattctatctcttttccatatcagcattgatttcattattacgtccgcagtcgttc
aactgtatttcaagatctgagattctagattgtaatctctgtagcatttccacggcattc
actcagttgtctttcaagatctgagattctagattggagtctgctaatctctgtaagatt
tcctcctccgctctcgatgcagtcggtcaacttattctctagttctctaatacgcgaacg
cagtgcatcaacttcttgtgtgtcttcttgattgcgtgtgcattcatcgagtctagattc
gagatctctaacgtgacgtcgttcttcctcaagttctctgtgtactacagaaagcgtgtc
cctatcttgttgatatttagcaatttctgattctagagtactgattctactcacgtatgt
actaatagttgtcttagccttatcaagatcctccttgtatttgtcacattccttgatatc
catacgaagtctggacagttcccattcgacattacgacgtttatcgatttcagctcggag
atcgtcgtcgcgttgttttagccacatacgactaagttcaagttctcgttgacaagatcc
atctacttttccatccctaatagtatccagttccttttctagttctgaccgcatttctcg
ttccatatcaagagattctctcaattctcgtatagtcttcttatcaatttctgatgaatc
tgaaccatcatctgtcccattttgttgcatatccctgagttctttgatctctgttgtaag
tctgtcgattctttcggttttataaacagaatccctttccaaagtcctaatcttactgag
tttatcattaagttcttcattcaattcagtgagttttctcttggcttcttccaagtctgt
tttaaactctccatcatttccgcattcttcctcgcatttatctaaccattcaattagttt
attaatgactagttggtaatcagcgattcctatagccgttcttgtatttgtgggaacata
attaggatcttctaatggattgtatggcttgatagcatcatctttatcattattaggtgg
gggatggacaaccttaattggttggtcctccttatctcctccagtagcatgtggttcttc
aataccagtattagtaataggcttagacaaatgcttgtcgtacgcgggcacttcctcatc
catcaagtatttataatcgggttctgtttcagaatattcttttctaagagacgcgacttc
aggagttagtagaagaactctgtttctgtatctatcaacgctggaatcgatactcaagtt
aaggatagcgaatacctcatcgtcatcatccgtatcttctgaaacgccatcatatgacat
ttcatgaagtctaacgtattgataaacagaatcagatttagtattaaacagatccttgac
ctttttagtaaatgcatatgtatattttagatctccagatttcataatatgatcgcatgc
cttaaatgtcaatgcttccatgatatagtctggaacactaatgggtgacgaaaaagatac
agcaccatatgctacgttgataaatagatctgaaccactaagtagataatgattaatgtt
aaggaagaggaaatattcagtatatagatatgccttagcatcatatcttgtactaaacac
gctaaacagtttattgatgtgatcaatttccaacagaacaattagagcggcaggaatacc
aacaaacatattaccacatccgtattttctatgaatatcacatatcatgttaaaaaatct
tgatagaagagcgaatatctcgtctgacttaatgagatgtagttcagcagcataagtcat
aactgtaaatagaacatactttcctgtagtgttgattctagactccacatcaacaccatt
attaaaaatagttttatatacatctttaatctgctctccgttaatcgtcgaacgttctag
tatacggaaacactttgatttcttatctgtagttaatgacttagtgatatcacgaagaat
attacgaattacatttcttgtttttcttgagagacctgattcagaactcaactcatcgtt
ccatagtttttctacctcagtggcgaaatctttggagtgtttggtacattttttaataag
gttcgtgacctccatttattataaaaaatttttattcaaaacttaactacaatcgggtaa
ttataagatcgtagatctcccatgtggtggaatactaccatctatcgcatgttgatggac
agtaggtaatggccatgggaacagtaatgtttgcatatttatctttcttgctagtattac
tgtatattgtcccaatgtttcaatgtgatgttctaacctatcaactgccactgtatcaca
acaataatgtccgatggaattaagattatgatccaatgtgtttaatatatgattatcaag
tcttatacgatccgcgtcttttttgacaggatcaggctcttctacaggaagaagtttcgg
cctcttataatagtcatgtctgggaaatggtggtctaggatgaggatcaggtatcggagt
gggttttggattataatcatcatcatcatcatcatcat----------------------
-----catca------------------------------------tcgatatttatttt
gctatcttgataatgtcctgtatcagttgcattttcagcactcgactgaatattagcaca
ttcattgtctattattaacgtatttctaaacccaaaatgtatgtgttgaacatcactact
atagttgatgagtcttatagcatgaattcgcttatcgttatcgggtttatcttctgtcac
cttaacaattccttttttattaaactctgcataatcataaccatttctattgtttgttct
aatataaacgagtatagcatcattgctaaatttttcaatagtatcgaaaacagaatatcc
taaaccatataatatatattcaggaacactcaaactaaatgtccaggattctcctaaata
cgtaaactttaatagtgctaaatcattcaaaaatctaccgcttatagatagatagtacat
gaatgcgtatagtagtctacctatctctttattatgaaaaccgacattacgatcatatat
ttcgtgatatacatgtgacccgtttacgttaaaccataaatacatgggtgatcctataaa
catgaatttatttctaattctcagagccatagttaattgaccgtgtaatatttgtttaca
tgcatacttgatacgatcattaataagatttttatcattgctcgttatttcagaatcgta
tatataaggagtaccatcatgattcttaccagatattatacaaaatactatatataaaat
atattgacccacgttagtaatcatgtaaatgtttaatgttttaaattttgtatttaatga
tccatcatcatatgctagcatggtcttgtgatattcattctttaaaatataatattgtgt
tagccattgcattggagctcctaatggagattttctattctcgtccattttaggatatgc
tttcataaagtccctaataacttcgtgaatgatgtttctatgttttctactgatgcatgt
atttgcttcgatttttttatcccatgtttcatctatcatagatttaaacgcagtaatgct
cgcaacattaacatcttgaaccgttggtacaattccgttccataaatttataatgttcgc
catttatataactcattttttgaatatacttttaattgaacaaaagagttaagttactca
tatggatgccgtccagtctgtacatcaatctttttagccagagatatcatagccgctctt
agagtttcagcgtgattttccaacctaaatagaacttcatcgttgcgtttacaacacttt
tctatttgttcaaactttgttgttatattagtaatctttttttccaaattagttagccgt
tgtttgagagtttcctcattatcgtctccataggctttaacaattgcttcgcgtttagtc
tctggatttttagcagcctttgtagagaaaaattcagttgctggaattgcaagatcgtca
tctccggggaaaagagttccgtccatttaaagtacagattttagaaactgacactctgtg
ttatttatatttggcgcaatacatggattataaatatcgatgttaataacatcagaaaat
gtaaagtctatacattgtcgcatcgtgttaaattttctaatggatctagtattattgggt
ccaacttctgcctgaaatccaaatatggaagcggatacaaaaccgtttcctggataaacc
acacatctccacttttgctttacatcagaaattgtgtcattgacatcttgaactctccta
tctaatgccggtgttccacctatagattttgaatactcgaatgctgcatgagtagcattg
aattccttaatattgccataattttcatatattgagtaactctggataaaaagtaaacac
accgcagccgtcgctactacaataaaaaaaattgatagagagttcatttataatctatta
gaagctgataaaatttttttacacgcgtcagacaatgctttaataaatagttcaacatct
acttttgtcatatcgaaccgatggtatgattctaacctagaattacatccgaaaaagttg
actatgttcatagtcattaagtcattaacgaacaacattccagactctggattataagac
gatactgtttcgtcacaatcacccaccttaatcatgtgattatgaatattggctattaga
gtaccttctaagaaatctataatatctttgaaacacgatttaaaatcaaaccacgaatat
acttctacgaagaaagttagtttacccataggagagataactataaatggagatctagat
acaaaatccggatctatgatagttttaacattattatattctctattaaatacctccaca
tctaaaaatgttaattttgaaactatgtcttcgtttattaccgtacctgaactaaacgct
ataagctctattgtttgagaactctttaaacgatattcttgaaatacatgtaacaaagtt
tcctttaactcggtcggtttatctaccatagttacagaatttgtatccttatctataata
taataatcaaaatcgtataaagttatataattatcgtgttcagattgtgatcttttcaaa
tagactaaaaaccccatttctctagtaagtatcttatgtatatgtttgtaaaatatcttc
atggtgggaatatgctctacagcagttagccattcctcattgacagctgtagatgtatta
tacaaaactactccaatgtttaacaagggccattttacgagattattaaatccttgtttg
ataaatgtagccaatgcgggttcgagttcaacgacgattgaattctcttcccgtggatgc
tgcatgatgaacgacgggatgttgttgttctattgatttggaattctttttcgacttttt
gtttatattaaatattttaaaatttatggctgatagtaattcatgtactacggataatgt
agacgtgtattgcatatcgatatctttattattagataaatttatcaataaatgtgagaa
gtttgcctcgttaaggtcttccatttaaatattatataaatatttgtgtttgtattttat
tcgtcttttatgggatagtttttaactagtaaagctgtaattacatactttgtccgtaaa
acataaatataaatacccgcttttatcaaacgttccaaaaagtcggcagctgacattttt
aacatgacatctattttaaatacacttaggtttttagaaaaaacatcattttataattgt
aacgattcaataactaaagaaaagattaagattaaacataagggaatgttatttgtattt
tataagccaaagcattctaccgttgttaaatacttgtctggaggaggtatatatcatgat
gatttggttgtattggggaaggtaacaattaatgatctaaagatgatgctattttacatg
gatttatcatatcatggagtgacaagtagtggagcaatttacaaattgggatcgtctatc
gatagactttctctaaataggactattgttacaaaagttaataacaattataacaattat
aacaattataat---------tgttataataattataattgttataattatgatgataca
ttttttgacgatgatgattgatcactattacacaattttgtttttgtactttctaatata
gtgtttaggttctttttcatatgagaatattgacttactaaaatatctatgtttaacttt
tgttctataacgtccttatcggcggtatcggtacatatacgtaattcaccttcacaaaat
acggagtcttcgataataatagccaatcgattattggatctagctgtctgtatcatattc
aacatgtttaatatatcctttcgtttcccctttacaggcatcgatcgtagcatattttcc
gcgtctgagatggaaatgttaaaactgcaaaaatgcgtaatgttagcccgtcctaatatt
ggtacgtgtctataagtttggcatagtagaataatagacgtgtttaaatgccttccaaag
tttaagaattctattagagtattacattttgatagtttatcacctacatcatcaaaaata
agtaaaaagtgtgctgattttttatgattttgtgcgacagcaatacatttttctatgtta
cttttagttcgtatcagattatattctagagcttcctgactactaacaaaattaatatga
tttggccaaatgtatccatcataatctgggttataaacgggtgtaaacaagaatatatgt
ttatattttttaactagtgtagaaaacagagatagtaaatagatagtttttccagatcca
gatcctcctgttaaaaccattctaaacggcatttttaataaattttctcttgaaaattgt
ttttcttgaaaacaattcataattatatttacagttactaaattaatttgataataaatc
aaaatatggaaaactaaggtcgttagtagggaggagaacaacgaaggcatatcgtgatat
aaataacatttattatcatgatgacaccagaaaacgacgaagagcagacatctgtgttct
ccgctactgtttacggagacaaaattcagggaaagaataaacgcaaacgcgtgattggtc
tatgtattagaatatctatggttatttcactactatctatgattaccatgtccgcgtttc
tcatagtgcgcctaaatcaatgcatgtctgctaacgaggctgctattactgactccgctg
ttgccgttgctgcggcatcatctactcatagaaaggttgcgtctagcactacacaatatg
atcacaaagaaagctgtaatggtttatattaccagggttcttgttatatattacattcag
actataagtcattcgaggatgctaaagcaaactgcgctgcggaatcatcaacactaccca
ataaatccgatgtcttgactacctggctcattgattatgttgaggatacatggggatctg
atggtaatccaattacaaaaactacatccgattatcaagattctgatgtatcacaagaag
ttagaaagtatttttgtacataaataaatgaaatcgcttaatagacaaactgtaagtagg
tttaggaagttgtcggtgccggccgctataatgatgttactctcaaccattattagcggc
ataggaacatttctgcattacagagaagaactgatgcctagtgcttgcgccaatggatgg
atacaatacgataaacattgttatctggataccaacattaaaatgtctacggataatgca
gtttatcagtgtcgcaaattacgagctagattgcctagacctgatactagacatctgaga
gtattgtttagtattttttataaagattattgggtaagtttaaaaaagaccaatgataaa
tggttagatattaataatgataaagatatagatattagtaaattaacaaattttaagcaa
ctaaacagcacgacggattctgaggcgtgttatatatacaagtctggaaaactggttaaa
acagtatgtaaaagtactcaatctgtactatgcgttaaaagattctacaagtgacaacaa
aaaatgaattaatagtaagtcgttaacgtacgccgccatggacgccgcgtttgttattac
tccaatgggtgtgttgactataacagatacattgtatgatgatctcgatatctcaatcat
ggactttataggaccatacattataggtaacataaaaattgtccaaatagatatacggga
tataaaatattccgacatgcaaaaatgctactttagctataagggtaaaatagttcctca
ggattctaatgatttggctagattcaacatttatagtatttgtaccgcatacagatcaaa
aaataccatcatcatagcatgcgactatgatatcatgttagatatagaaggtaaacatca
accattttatctattcccatctattgatgtttttaacgctacaatcatagaagcgtataa
tctgtatacagctggagattatcatctgatcatcaatccttcagataatctgaaaatgaa
attgtcgtttaattcttcattttgtatatcagacggcaatggatggattataattgatgg
gaaatgtaatagtaattttttatcataaaagttgtaaagtaaataataaaacaataaata
ttgaactagtagtatgttgtatattgagcaatcagagatgatgctggtacctcttatcac
ggtgaccgtagttgcgggaacaatattagtatgttatatattatatatttgtaggaaaaa
gatacgtactgtctataatgacaataaaattatcatgacaaaattaaaaaagataaagag
tcctaattccagcaaatctagtaaatcaactgatagcgaatcagactgggaggatcactg
tagtgctatggaacaaaacaatgacgtagataatatttctagaaatgagatattgaacga
tgatagcttcgctggtagtttaatatgggataacgaatccaatatcatggcgcctagcac
agaacacatttacgatagtgttgctggaagcacgctgctaataaataatgatcgtaatga
acagactatttatcagaatactacagtagtaattaatgatacagagactgttgaaatact
taatgaagataccaaacagattcctagctattcttccaatcctttcgtaaattataataa
aaccagtatttgtagcaagtcaaatccgttcattgcagaactcaacaataaatttagtga
taataatccgtttaggagagcacatagtgacgattatcttaataag--------------
-caacaagatcatgaacacgatgatatagaatcatcggttgtatcattggtctgattagt
ttcctttttataaaattgaagtaatatttagtattaattaccgccgatgcattatacaaa
tatggagatattccctgtattcggcatttctaaaattagcaattttattgctaataatga
ctgtagatattatatagatgtagagcatcaaaaaattatatctgatgagatcaatagaca
gatggatgaaacggtacttcttaccaacatcttaagcgtagaagttgtaaatgacaatga
gatgtaccatcttattccccatagactatcgactattatactctgtattagttctgttgg
aggatgtgttatctctatagataatgacgtcaatgacaaaaatattctaacatttcccat
tgatcatgctgtaatcatatccccactgagtaaatgtgtcgtagttagcaagggccctac
aaccatactggttgttaaagcggatatacccagcaaacgattggtaacatcgtttacaaa
cgacatactgtatgtaaacaatctatcactgattaattatttaccgtcgtctgtattcat
tattagacgagtcaccgactatttggatagacacatatgtgatcagatatttgctaataa
taagtggtattccattataactatcgacgataagcaatatcctattccatcaaattgtat
aggtatgtcttctgccaagtacataaattcgagcatcgagcaagatattttgatccatgt
ttgtaacctcgagcatccattcgactcagtctacaaaaaaatgcagtcgtacaattctct
acctatcaaggaacaaatattgtatggtagaattgataatataaatatgagcattagtat
ttcggtggattaatagatttctctagtatgggatcattaatcatctctaaatacatcata
aaaaagctattatcaaatactgtactgaatggattcattcttttctctttttatgaaact
ctgttgtatatctacggataaaactagaagcaaaaaatctgataggaagaataatgatta
tatggaggaacacgattattataaaataacaatagttcctggttcctcttccacgtctac
tagctcgtggtattatacacatgcctagtaatagtctctttgcgttgacggaaagcagac
tagaaataacaggccaaaatgttcagacaccataatagttcccaacccagataataacag
agttccatcaacacattcctttaaactcaatcccaaacccaaaaccgttaaaatgtatcc
agccaattgatagtagataatgaggtgtacagcacatgataatttacacagtaaccaaaa
tgaaaacactttagtaattataagaaatatagacggtaatgtcatcatcaacaatccaat
aatatgcctgagagtaaacattgacggataaaacaaaaatgccccgcataactctatcat
ggcaataacgcaaccaaacacttgtaaaattcctaaattagtagaaaatacaactgatat
cgatgtataagcgatttcgaggaataataagaacaaagtaattcccgtaaagataaacat
caacattgtttggtaatcattaaaccaattagtatgacgttgaattaatttcacagtata
ttttattccagtattatccccgcatgtatacgtacctggtaagatatctttatattccat
aatcaatgagacatcactatccgataacgaatgaagtctagcactagtatgccatttact
taatatggtagtcttggaagttttattataagttaaaatatcatgattgtccaatttcca
tctaatatactttgtcggattatctataatacacggaataatgatggtatcattacatgc
tgtatattctatagtctttgtagatgttataaccacaaaagtacagaggtatatcaacaa
tattctaactcttaacatttttatttatttaaaatgatacctttgttatttattttattc
ttattttgctaacggtatcgaatggcataagtttgaaacgagtgaagaaataatttctac
ttacttaatagattatgtggtaactaacgggtgttattaat-ggggatgtatatacattt
tcaaataatgaactaaacaaaactgggttaactaataacaataattatatcacaacatct
ataaaagtagaggataaggatacattagtagtatgcggaaccaataacggaaatcccaaa
tgttggaaaatagacggttcatactacccaaaacatataggtagaggatacgatcatcaa
aatagcaaagtaacgataatcagtcacaatgaatgtgtactatccgacataaacatatca
aaagaaggaattaaacgatggagaagatttgacggaccatgtggttatgattaaacgagt
taagttttttaagaagccttagaagagaggctattgggtatgagaatccgaaatattaaa
ccagacaaccccatataattttatagctaagaatgccgcgaagaatggaactaataaaaa
cggaaatatttgtagcacaacgaataactcccaaactgcattcatgttacactatataac
aattacaatacatttttatcataacactacttcggttagatgttttagaaaaaaataaat
atcaccgtaccgtt-ttgttgtataaaaataacaattaacaattatcaatttttttcttt
aatattttacgtggttgaccattcttggtggtaaaataatctcttagtgttggaatggaa
tgctgtttaatgtttccacactcatcgtatattttgacgtatgcagtcacatcgtttacg
caatagtcagactgtagttctatcatgcttcctacgttagaaggaggaacagttttaaag
tctcttggttttaatctattgtcattagttttcatgaaatcctttgttttatccacttca
cattttaaataaatgtccactatacattcttctgttaattttactagatcatcatgagtc
atagaattcataggttccgtagtccatggatccaaactagcaaacttcgcgtatacggta
tcgcgattagtgtatacaccaactgtatgaaaattaagaaaacagtttaataaatctaca
gaaatatttaatcctccgtttgatacagatgcgccatatttatggatttcggattcacac
gttgtttgtctaaggggttcgtctagtgttgcttctacatagacttcgattcccatatat
tctttattgtcagaatcacataccgatttatcatacgctggttcacttgtttgaaaacta
aatggtagtagatacatcaaaataataaataataagtacattctgcaatattgttatcgt
aattggaaaattggtattcaagtgagctggattatgtgagtattggattgtatattttat
ttta-------------------------------tattttatattttatattttatttt
atattttgtagtaagaatagaatgct-aatgtcaagtttattcgaatagatgtcttatta
aaaaacatatataataaataacaatggctgaatggcataaaattatcgaggatatctcaa
aaaataataagttcgaggatgccgccatcgttgattacaagactacaaagaatgttctag
cggctattcctaacagaacatttgcaaagattaatccgggtgaagttattcccctcatca
ctaatcataatattctaaaacctcttattggtcagaaattttgtattgtatatactaact
ctctaatggatgagaacacgtatgctatggagttgcttactgggtacgcccctgtatctc
cgatcgttatagcgagaactcataccgcacttatatttttgatgggtaagccaacaacat
ccagacgtgatgtgtatagaacatgtagagatcacgctacccgtgtacgtgcaactggta
attaaaataaaaagtaatattcatatgtagtgtcaattttaaatg------------atg
atgaaatggataatatccatattgacgatgtcaataatgccggtattgacatacagctca
tcgatttttagatttcattcagaggatattgaattatgttatgggaatttgtattttgat
aggatctataataatgtagtaaatataaaatatattcctgagcatattccatatagatat
aattttattaatcgtacgttctccgtagatgaactagatgataatgtcttttttacacat
ggttattttttaaaacacaaatatggttgttcacttaatcctagtttgattgtctcatta
tcaggaaacttaaaatataatgatatacaatgctcagtaaatgtatcgtgtctcattaaa
aatttggcaacgagtacatctactatattaacatctaaacataagacttattctctatat
cggtccacgtgtattgctataataggatacgattctattatatggtataaatatataaat
gacaggtataatgtcatctatgattttactgcaatatgtatgctaatagcgtctacattg
atagtgatcatatacgtgtttaaaaaaataaaaatgaactcttaattatgttatactatt
agaaatggataaaatcaaaattacgattgattcaaaaattggtaatgttgttaccatatc
gtataacttggaaaagataactattgatgtcgcaccaaaaaagaaaaaagaaaaggatgt
attattagcgcaatcagttgctgtcgaagaggcaaaagatgtcaaggtggaagaaaaaaa
tattatcgatattgaagatgacgatgatatggatatagaaaacacgtaatacgatctata
aaaataa-gtattaaatactttttatttacggtactcttgtagt-gtgataccactaatc
gattattttttttaaaaaaaatacttattctgattcttctagccatttccgtgttcgttc
gaatgccacatcgacgtcaaagataggggagtagttgaaatctagttctgcattgttggt
acgcacctcaaatgtagtgttggatatcttcaacgtatagttgttgagtattgatggttt
tctaaatagaattctcttcatatcattcttgtacgcgtacatttttagcatccatcttgg
aatcctagatccttgttctattcccaatggtttcatcaatagaagattaaacatatcgta
agaacacgatggagagtaatcgtagcaaaagtaagcatttcctttaatcgcagatcccgg
atactggatatattttgcagccaacacgtgcatccatgcaacatttcctacatatacccg
gctatgcacagcgtcatcatcgactgtacgatacataatgttaccgtgttgcttacattg
ctcgtaaaagactttcgtcaatttgtctccttctccgtaaattccagtgggtcttaggca
acaagtatacaattttgcgccattcatgattacggaattattggctttcataaccagttg
ctcggccatacgtttactttttgcgtatacatgtcctggtgatatatcataaagggtatg
ctcatgaccgatgaatggattaccgtgtttatttggtcctattgcttccatgctactagt
atagatcaaatacttgattcctaggtccacacaagctgccaatatagtctgtgttccata
atagtttactttcatgatttcattatcagtgtattttccaaatacatccactagagcagc
cgtatgaataatcagatttaccccatctagcgcttctctcaccttatcaaagtcgtttat
atcacattgtatatagtttataaccttaactttcgaggttattggttgtggatcttctac
aatatctatgactcttatttcttgaacatcatctgcgctaattaaaagttttactatata
cctgcctagaaatccggcaccgccagtaaccgcgtacacggccattgctgccactcataa
tatcagactacttattctattttactaaataatggctgtttgtataatagaccacgataa
tatcagaggagttatttacgttgaacaagtccatggaaaagataaagttttaggatcagt
tattggattaaaatccggaacgtatagtttgataattcatcgttacggagatattagtcg
aggatgtgattccataggcagtccagaaatatttatcggtaacatctttgtaaacagata
tggtgtagcatatgtttatttagatacagatgtaaatatatctacaattattggaaaggc
gttatctatttcaaaaaatgatcagagattagcgtgtggagttattggtatttcttacat
aaatgaaaagataatacattttcttacaattaacgagaatggcgtttgatatatcagtta
atgcgtctaaaacaataaatgcattagtttacttttctactcagcaaaataaattagtca
tacgtaatgaagttaatgatatacactacactgtcgaatttgatagggacaaagtagttg
atacgtttatttcatataatagacataatgactccatagagataagaggggtgcttccag
aggaaactaatattggtcgcgtggttaatacgccggttagtatgacttacttgtataata
agtatagttttaaaccgattttagcagaatatataagacacagaaatactatatccggca
acatttattcggcattgatgacgctagatgatttggttattaaacagtatggagacattg
atctattatttaatgagaaacttaaagtagactccgattcgggactatttgactttgtca
actttgtaaaggatatgatatgttgtgattctagaatagtagtagctctatctagtctag
tatctaaacattgggaattgacaaataaaaagtataggtgtatggcattagccgaacata
tagctgatagtattccaatatctgagctatctagactacgatacaatctatgtaagtatc
tacgcggacacaccgatagcatagaggatgaatttgatcattttgaagacgatgatttgt
ctacatgttctgccgtaaccgatagggaaacggatgtataatttttttttatagt-----
------------------------------------------------------------
------------------------------------------------------------
------------------------atgaaggatatgatggatatgatggatatgatggat
atgataa-------aaaaatataattgttgtgtatccattcccattcaaatcaccttata
tgattctgtaacacaatgaaggagtctcatagatatatagaggtcagatactggtttgat
aaactttttattccacatgagtatgtttgacttatggttagacacacatactttaacaaa
tcactgaaaattggagttaggtattcctctcagaatcagttgccgttctggaacattaaa
tgtattttttatgatatactccaacgcatttatgtgggtatacaacaagtcattaataat
gagtatttccaagagttttagttgtctagtatttaacaagagaagagatttcaacagact
gtttatgaactcgaataccgcctcattgtcgcttatattgatgacatgacatcgaattcc
caatatcaatctcatcagtgatgagtagctcaatcttgttatcgggatccaatttctaaa
gatgtcattaaaccctcgatcgtgaatggatttatcatcatcgtttttatgttggacatg
agcttagtccgtttgtccacatctatatacgatgatttctgaattatttcatatatctct
cgttaactccaggaacttgtcagggatctaactttaatatgttctcgtctaagagatgaa
aatctttggatggttgcatgtgacttttctctaaaggatgatgttacccgatcctctctt
aaatgactccatcttatccttggacaagatggacagtctattttccttagatggtttaat
attttttacccatgatctataaaggtagacagacctaatcgtctcggatgaccatatatt
attttcagttttattatacgcataaattgtaaaaaatatgttaggtttacgaaaatgtct
cgtggggcattaatcgtttttgaaggattggacaaatctggaaaaacaacacaatgtatg
aacatcatggaatctataccggcaaacacgataaaatatcttaactttcctcagcgatcc
acagtcactggaaagatgatagatgactatctaactcgtaaaaaaacctataatgatcat
atagttaatctattattttgtgcaaatagatgggagtttgcatcttttatacaagaacaa
ctagaacagggaattactttaatagttgacagatacgcgttctctggagtagcgtatgcc
accgctaaaggcgcgtcaatgactctcagtaagagttatgaatctggattgcctaaaccc
gacttagttatattcttggaatctggtagcaaagaaattaatagaaacatcggcgaggaa
atttatgaagatgttgaattccaacaaaaggtattacaagaatataaaaaaatgattgaa
gaaggagatattcattggcaaattatttcttctgaattcgaggaagatgtaaagaaggag
ttgattaagaatatagttatagaggctatacacacggttactggaccagtggggcaactg
tggatgtaataaaatgaaattacatttttataaatagatgttagtacagtgttataaatg
gatgaagcatattactctggcaacttggaatcagtactcggggatacgtgtccgatatgc
ataccgaactcgcatcaatatctcaattagttattgccaagatagaaactatagataatg
attattaaacaaggacattgtaaattttatcatgtgtagatcaaacttggataatccatt
tatctctttcctagatactgcatatactatcatagatcaagagatctatcagaacgagtt
gattaattcattagacgataatgaaattatcgattgtatagttaacaagtttatgagctt
ttataaggataacctagaaaatatggtagatgctatcattactctaaaatattataatta
ataatccagattttaaaactacgtatgtggaagtactcggttccagaatagctgatatag
atattaaacaagtgatacgtaagaatataatacaattgtctaatgatccgcgaacgatat
ttgtgaaaatattaaaaaaaaaaatactttttttattaaatgacgtctcttcgcgaattt
agaaaattatgctgtgatatatatcacgcatcaggatataaagaaaaatctaaattaatt
agagactttataacagatagagatgataccgatacatatttgatcattaagctattgctt
cccggattagacgatagaatgtataacatgaacgataaacaaattataaaattatatagt
ataatatttaaacaatctcaggaagatatgctacaagatttaggatacggatatatagga
gacactattaggactttcttcaaagagaacacggaaatccgtccacgagataaaagcatt
ttaactttagaagaagtggatagttttttaactacgttatcatcagtaactaaagaatca
catcaaataaaattattgactgatatagcatctgtttgtacatgtaatgatttaaaatgt
gtagtcatgcttattgataaagatctaaaaattaaagcgggtcctcggtacgtgcttaac
gctattagtcctcatgcatatgatgtttttagaaaatctaataacttgaaagagataata
gaaaatgcagctaaacaaaatctagactctatatctatttctgttatgactccaattaat
cccatgttagcggaatcatgtgattctgtcaataaggcgtttaaaaaatttccatcagga
atgtttgcggaagtcaaatacgatggtgaaagagtacaagttcataaaaaaaataacgag
tttgcattctttagtagaaacatgaaaccagtactctctcataaagtggattatctcaaa
gaatacataccgaaagcatttaaaaaagctacgtctatcgtattggattctgaaattgtt
cttgtagacgaacataatgtaccgctaccgtttggaagtttaggtatacacaaaaagaaa
gaatataaaaactctaacatgtgtttgttcgtatttgactgtttatactttgatggattc
gatatgacagacattccattgtatgaacgaagatcttttctcaaagatgttatggtcgaa
atacccaatagaatagtattctcagagttgacgaatattagtaacgagtctcagttaact
gatgtattagatgatgcactaacgagaaaattagaaggattggtcttaaaagatattaat
ggcgtatacgaaccgggaaagagaagatggttaaaaataaaacgagactatttgaacgag
ggttccatggcagattctgccgatttagtagtactaggtgcctactatggtaaaggagga
aagggtggtatcatggcagtctttctaatgggttgttacgacgatgaatccggtaaatgg
aagacggtaactaaatgttccggtcacgatgataatacgttaagggttttgcaagaccaa
ttaacgatggttaaaattaacaaggatcccaaaaaaattccagagtggttggtagttaat
aaaatctatattcccgattttgtagtagatgatccgaaacaatctcagatatgggaaatt
tcaggagcagagtttacatcttccaagtcacatacagcgaatggaatatcgattagattt
cctagatttactaggattagagaagataaaacgtggaaagaatctactcatctaaacgat
ttagtaaacttgactaaatctcttaatagttacatataaactgaaaaataaaataacact
attttagttggtggtcgccatggatggtgttatcgtatactgtctaaatgcgttagtaaa
acatggcgaggaaataaatcatataaaaaatgatttcatgattaaaccatgttgtgaaag
agtttgtgaaaaagtcaagaacgttcacatcggcggacaatctaaaaacaatacagtgat
tgcagatttgccatatctggataatgctgtatcagatgtatgcaaatcaatatataaaaa
gaatgtatcaagaatatccagatttgctaatttgataaaaatagatgacgatgacaagac
tcctaccggcgtatataattattttaaacctaaagatgctattcctgttattatatccat
aggaaaggataaagatgtctgtgaactattaatctcatctgataaagcgtgtgcgtgtat
aaagttaaatttatataaagtagccattcttcccatggatgtttccttttttaccaaagg
aaatgcatcattgattattctcctgtttgatttctctatcgatgcggcacctctcttaag
aagtgtaaccgataataatgttattatatctagacaccagcgcctacatgacgagcttcc
gagttccaattggttcaagttttacataagtataaagtccgactattgttctatattata
tatggttgttgatggatctatgatgtatgcgatagctgataatagaactcacgcaattat
tagcaaaaatatattagacaatactacgattaacgatgagtgtagatgctgttattctga
accacagattaggattcttgatagagatgagatgctcaatggatcatcgtgttatatgaa
cagacattgtattatgatgaatttacctgatgtaggcgaatttggatctagtatgttggg
gaaatatgaacctgacatgattaagattgctctttcggtggctggtaatttaataagaaa
tcgagactacattcccgggagacgaggctatagctactacgtttacggtatagcctctag
ataatttttttttaagcacgaaataaaaacataattttaaacaatctatttcatactatt
ttgtgtgctcaccatgaacataaagata--------gatatattagtatttctggtgata
aatttacggcgactgctaggagggaaaatgaagaaagaaaaaatatctacctctccaaaa
agaaaaactactgatgttatcaaacctgattatcttgagtacaatgacttgttagataga
gatgagatgtctactattctagaggaatattaggccttagaataaaatatggacgactct
taacgaaattagaaaattcgataatgatgttgaagaacaattcggtactatagaagaact
caagcagaagcttagattaaattctgaagagggagcagataatttt-atagattatataa
aggtacaaaaacaggatatcatcaaacttactgtatacgattgcatatatctatgatagg
attgtgtgcgtgcgtggtagatgtttggagaaatgagaaactgttttctagatggaaata
ttggttacaagcgattaaactgtttattgatgatcacatgcttgataagataaaatctat
--tgtagaatagactagtgtatgtggaaatgtcatagaaagttaaaagttaatgagagca
aaaatatataaggttgtatttcatatttgttatttttttctgtaatagttagaaaataca
ttcgatggtctatctaccagattattatgtgttataaggtaattttctcataataaacta
gagtatgagtaagatagtgtttttcaaaaacatataaatctaaaattgatggatgagata
tacagctattaatttcgaaaatatattttaatctgataactttaaacatggatttttgat
ggtggtttaagtttaaaaaagattttgttattgtagtatgataatatcaaaaagatggat
ataaagaatttactgactacatgtactattttacattactacattggctacgg--tatat
acctacttcgtcacttccacacgctccagtaaacgggtgtcatgtgacgagggagaatct
tgataagaggcataatcaatgttgtaatccggtgtccacctggagaatttgccaaggtca
gatgt--agttggtagtgataacacaaaatgtgaacactgcccacctcatacatataccg
caatccccaattattctaatagatgtcatcaatgtagaaaatgcccaacaggatcatttg
ataaggtaaagtgtaccggaacacagaacaaatgttcgtgtcatcctggttggtatacgc
tactgattcttcacagactgaagattgtcgagatttgtgtaccaaaaaaggagatgtcca
tgcggatactttggtggaatagatgaaggaaatcctatttgtaaatcgtgttgtgttggt
gaatattgcgactacctacgtaattatagacttgatccatttcctccatgcaacctatct
atctaaatgtaattaattatgattttgatgataatgttaccatacattatatcgctactt
ggttagtgtgtattattcagtatggaagacctattaataattacttatcttttgacgatc
ttgttataattataatataaaaatacttatgacatagtaacagtaactcataattgctga
cgcgataaattcgtaataatctgttttgttcaaatttttataaggaatctacaggcataa
aaataaaaatataatctataatatactcttacaacgccatcatgaatagcagtgaattaa
ttgctgttattatggatttagaaatagtggacgattttgtgatattaatatagttattaa
tgatgaaaggataaacgctcatagattcatcctatctggagcctccgaatattttttcca
ttctgttttccaataattttatcgattctaatgaatacgaagttaatctaagtcatttag
attatcaaagtgttaactatttgatcgattacatttatgggatacctttgagcctaacta
acgataacgtgaaatatattctttcaaccgctgatttttttacaaattggatctgccatt
actgagtgcgaaaaatacatacttaaaaatctttgttttagaaactgtatcgatttctac
atatacgctgataaatataataacaagaaaatagaattagcatcgtttaacacaatatta
cgaaatattttgagactcatcaacaatgaaaactttaaatacttaacagagg--------
-----------aatcaatgatatgttatatataaaaaatgaggatttcaccccactgatt
ctcattaaatggttagagagtacaccaaccatgtaccgtcgagttacttagatgcctcag
aatatcatttctttccccacaagttataaaatcactttatagtcatcgactggttagttc
aatctacgaatgtataacattcttaaacaatatagcattcttggataaatcatttcctag
ataccatatcatcgagttgatatctatcggtataagtaattcacatgataagatttccat
aaactgctacaatcataaaaaaattcatgggaaatgatatcttcacgtagat---ggtgt
agtttcgcagtgaccgtcctggataatattatctatatgatgggtggatatgatcagtcc
ctgtatagaagttcaaaggttatagcgtacaatacatgtactaattcttggatatatgat
ataccagagct-aaaatatcctcgttctaattgcggaggagttgccaatgacgaatacat
ttattgtataggcggtatacgcgatcaggagtcatcgttgatatctagtatcgatagatg
gaagccatcaaaaccatattggcagaagtatgctaaaatgtgcgaaccaaaatgtgatat
ggggttgcgattttaaacggattaatatatgtcataggtggagtcgttaaaggtgacaca
catgtaccgacgcactagagagtttatcagaagatggatggatgaatcatcaacgtcttc
caataaaaatgtccaatatgtcgacgattgttcatgctggaaagatttatatatctggag
gttacaacaatagtagtgtagttaatgtaatatcgaatctagagtccttagctataatcc
gatatatgatgaatggaccaaattatcatcattaaatattcctagaattaatcctgctct
atggtcagtgtataataaattatatgtaggaggaggaatatctgatgatgttcaaactaa
tacatctgaaacatacgataaagaaaaagattgttggacattggataatggtcacttgtt
accacataattatataatgtataaatgcgaaccgtttaaacatagatatccattgga-aa
aaacacagtacacgaatgattttctaaagtatttggaaagttttataggtagttgataga
acaaaatacataattttgtaaaaataaatcactttttatactaatatgacacaattacca
atacttttgttactaatatcattagtatacgctacaccttctcctcagatatctaaaaaa
ataggtgatgatgcaactatatcatgtagtcgaaataatacaaattactacgttgttatg
agtgcttggtataaggagcccaattccattattctcttagctgccaaaagcgacgtcttg
tattttgataattataccaaggataaaatatcttacgactctccatacgatgatctagtt
acaactatcacaattaaatcattgactgctggagatgccggtacttatatatgtgcattc
tttatgacatcgactacaaatgatactgataaagtagattatgaagaatactccatagag
ttgattgtaaatacagatagtgaatcgactatagacataatactatctggatctacacca
gaaactatttctgagaaaccagaggatatagataattctaattgctcgtctgtattcgaa
atcgcgactccggaaccaattactgataatgtagaagaccatacagacaccgtcacatac
actagtgatagcattaatacagtaaatgcatcatctggagaatccacaacagacgagatt
ccggaaccaattactgataaagaagaagatcatacagtaacagacactgtctcatacact
acagtaagtacatcatctggaattgtcactactaaatcaaccaccgatgatgcggatctt
tatgatacatacaatgataatgatacagtaccgccaactactgtaggtggtagtacaacc
tctattagcaattataaaaccaaggacttcgtagaaatatttggtattaccacattaatt
atattgtcagcagtggcgattttctgtattacgtattatatatgtaataaacacccacgt
aaatacaaaacagagaacaaagtctagatttttgacttacataaatatctgggataataa
aatctatcatattgagaggaccatctggttcaggaaagacagccataaccaaaagactgt
taaaagactatgtgaatatatttggatttgtggtgtcccataccactagatttcctcgtc
ctatgga---acgagaaggtgttgattaccttacgttaacagagaggccatctggaaggg
aatagccgccggaaactttctagaacatactgagtttttaggaaatatttatggaacttc
taaaacagctgtaaatacagcggctattaataatcgtatttgcgcgatggatttaaacat
caacggtgttagaagtcttaaaaatacttacctaatgcattacttgggtatataagacct
acctctcttaaaatggttgagaccaatcttcgtcgtagaaacactgaagcggacgacgaa
tctcatcgtcgcgtgatgttggcaaaaaacggatatggatgaggtcaacgaagcaggtct
attcgacactattattattgaagatgatgtgaatttag--catatagtaagtgttaattc
agatactacaggaccgtattagaatgtattttaacactaattagagacttaagatttgac
ttaaaacttgataattaataatataactcgtttttatatgtggctatttcaacgtctaat
gtattagttaaatattaaaacttaccacgtaaaacttaaaatttaaaatggtatttcatt
gacagatcatacattatgaagtttcaaggacttgtgttaattgacaattgcaaaaatcaa
tgggtcgttggaccattaataggaaaaggtggattcggtagtatttatactactaatgac
aataattatgtagtaaaaatagagcccaaagctaacggatcattatttaccgaacaggca
ttttatactagagtacttaaaccatccgttatcgaagaatggaaaaaatctcacaatata
aagcacgtaggtcttatcacgtgcaaggcatttggtttatacaaatccattaatgtggaa
tatcgattcttggtaataaatagattaggtgcagatctagatgcggtgatcagagccaat
aataatagactaccagaaaggtcggtgatgttgatcggaatcgaaatcttaaataccata
caatttatgcacgagcaaggatattctcacggagatattaaagcgagtaatatagtcttg
gatcaaatagataagaataaattatatctagtggattacggattggtttctaaattcatg
tctaacggcgaacatgttccatttataagaaatccaaataaaatggataacggtactcta
gaatttacacctatagattcgcataaaggatacgttgtatctagacgtggtgatctagaa
acacttggatattgtatgattagatggttgggaggtatcttgccatggactaagatatct
gaaacaaagaattctgcattagtaagtgccgcaaaacagaaatatgttaacaatactgcg
actttgttaatgaccagtttgcaatatgcacctagagaattgctgcaatatattaccatg
gtaaactctttgacatattttgaggaacccaattacgacgagtttcgtcgagtattaatg
aatggagttatgaaaaatttttgttgat-aaaaaattaaaaaaataacttagttattatc
actctcgcgagtacaatagaaacatggcgatgttttacgcacacgctttcggtgggtacg
acgagaaccttcatgcatttcctggaatatcatcgacggttgccaatgatgtcaggaaat
attctgttgtgtcagtttataataaaaagtataacattgtaaaaaacaaatatatgtggt
gtaacagtcaagtaaacaagagatatattggagcactactgcctatgtttgagtgcaatg
aatatctacaaattggagatccaatccatgatctagaaggaaatcaaatctctattgtca
catatcgccacaaaaactactatgctctaagtggaattgggtacgagagtctagacttgt
gtttggaaggagtagggattcatcatcacgtacttgaaacaggaaacgcggtatatggaa
aagttcaacatgagtattctactatcaaagagaaggccaaagaaatgaatgcactcaaac
caggacctatcatcgattaccacgtctggataggagattgtgtctgccaagttactactg
tagacgtgcatggaaaggaaattatgagaatgagattcaaaaggggtgcggtgcttccga
ttccaaatctggtaaaagttaaagttggggaggaaaatgatacaataaatctttccactt
ccatatcagctctcctgaattccggtggcggcaccatcgaggtaacatctaaggaagaac
gtgtggattatgtactcatgaaacgtttggaatctatacatcatctgtggtctgtagtgt
atgatcatcttaatgttgtgaatggcgaagaacgatgttatgtacatatgcattcatctc
atcaaagtcctatgctgagtactgtaaaaacaaatttgtacatgaagactatgggagcat
gtcttcaaatggactccatggaagctctagagtatcttagtgaactgaaggaatcaggtg
ggcggagtcccagaccagaattgcagaaatttgaatatccagatggagtgaaagacactg
aatcaattgagagattggcagaggagttcttcaatagatcagaacttcaggccggtgaat
cagtcaaatttggtaattctattaatgttaaacatacatctgtttcagctaagcaactaa
gaacacgtatacgacagcagcttccttctatactctcatcttttgccaacacaaagggtg
gatatttgttcattggagttgataataatacacacaaagtaattggattcacggtgggtc
acgactacctcaaactggtagagagtgatatagaaaagtatatccaaaaacttcctgttg
tgcatttctgcaagaaaaaagaggacatcaagtacgcatgtagattcatcaaggtgtata
aacctggtgatgagactacctcgacatatgtgtgcgcaatcaaagtggaaagatgctgct
gtgctgtgtttgcggattggccagaatcatggtacatggatactagtggtagtatgaaga
agtattctccagatgaatgggtgtcacatataaaattttaattagggtaaggtaaaacta
tatataataactaacaatttgtgtatcatatagacaattaattaggtaactgttatctct
ttttaactaactaactaactaactaactcttatata------------------------
------ctattaataatacatctattaatcattgattagcttattgctttaattgttttt
gtaaactaacactgttcattgaaaagggataacatgttacagaatataaattatatatgg
atttttttaaaaaggaaatacttgactggagtatatatttatttcttcattacataacac
gtctgtgttctaattcttccaattcttccaattcttccacatctcatataatacaggaat
ataatcttgttcgaaaatacgagaaagtggataaaacaatagttgattttttatctaggt
ggccaaatttattccatattttagaatatggggaaaatattctacatatttattttatag
atgctgctaatacgaatattatgattttttttctagatagagtattaaatattaataaga
accgtgggtcatttatacataatctcgggttatcatccattaatataaaagaatatgtat
atcaattagttaataatgatcatctagataatagtataagactaatgcttgaaaatggac
gtagaacaagacattttttgtcttatatattggatacagttaatatctatataagtattt
taataaatcatagattttatatagatgccgaagacagttacggttgtacattattacata
gatgtatatataactataagaaatcagaatcagaatcatataatgaattaattaagatat
tgttaaataatggatcagatgtagataaaaaagatacgtacggaaacacaccgtttatcc
tattatgtaaacacgatatcgacaacgcggaattgtttgagatatgtttagagaatgcta
atatagactctgtagactttaatggatatacacctcttcattatgtctcatgtcgtaata
aatatgattttgtaaagttattaatttctaaaggagcaaatgttaatgcacgtaatagat
tcggaactactccattttattgtggaattatacacggtatctcgcttataaaactatatt
tggaatcagacacagagttagaaatagataatgaacatatagttcgtcatttaataattt
ttgatgctgttgaatctttagattatctattgtccagaggagttattgatattaactatc
gtactatatacaacgaaacatctatttacgacgctgtcagttataatgcgtataatacgt
tagtctatctattaaacagaaatggtgattttgagacgattactactagtggttgtacat
gtatttcggaagcagtcgcgaacaacaacaaaataataatggatatactattgtctaaac
gaccatctttgaaaattatgataccatctatgatagcaattactaaacataaacaacata
atgcagatttattgaaaatgtgtataaaatatactgcgtgtatgaccgattatgatactc
ttatagatgtacaatcgctacatcaatataaatggtatattttaaaatgttttgatgaaa
tagatatcatgaagagatgttatataaaaaataaaactgtattccaattagttttttgta
tcaaagacattaatactttaatgagatacggtagacatccttctttcgtgaaatgtaata
ttctcgatgtatacggaagtcgtgtacgtaatatcatagcatctattagatatcgtcaga
gattaattagtctattatccaagaagctggatgctggagataaatggtcgtgttttccta
acgaaataaaatataaaatattggaaaactttaacgataacgaactgaccacatatctga
aaatcttataaacactattaaaatataaaatctaagtaggataaaatcacactacatcat
tgtttccttttagtgctcgacagtgtatactatttttaacactcataaataaaaatgaaa
acgatttccgttgttacgttgttatgcgtactacctgctgttgtttattcaacatgtact
gtacccactatgaataacgctaaattaacgtctaccgaaacatcgtttaatgataaacag
aaagttacgtttacatgtgattcaggatatcattctttggatccaaatgctgtctgcgaa
acagataaatggaaatacgaaaatccatgcaagaaaatgtgcacagtttctgattatgtc
tctgaactatatgataagccattatacgaagtgaattccaccatgacactaagttgcaac
ggtgaaacaaaatattttcgttgtgaagaaaaaaatggaaatacttcttggaatgatact
gtcacgtgtcctaatgcggaatgtcaacctcttcaattagaacacggatcgtgtcaacca
gttaaagaaaaatactcatttggggaatatatgactatcaactgtgatgttggatatgag
gttattggtgtttcgtatataagttgtacggctaattcttggaatgttattccatcatgt
caacaaaaatgtgatataccgtccctatctaatggattaatttccggatctacattttct
atcggtggcgttatacatcttagttgtaaaagtggttttacactaacggggtctccatca
tccacatgtatcgacggtaaatggaatcccatactcccaacatgtgtacgatctaacgaa
gaatttgatccagtggatgatggtcccgacgatgagacagatctgagcaaactctcgaaa
gacgttgtacaatatgaacaagaaatagaatcgttagaagcaacttatcatataatcata
atggcgttgacaattatgggtgtcatatttctaatctccattatagtattagtttgttcc
tgtgacaaaaataatgaccaatataagttccataaattgctaccgtgaatataaatccgt
taa--------------a--------------ataattaataacgaacaagtatcaaaag
attaaagaattagctagaatcaattagatgtcttcttcagtggatgttgatatctacgat
gccgttagagcatttttactcaggcactattatgacaagagatttattgtgtatggaaga
agtaacaccatattacataatatatacaggctatttacaagatgcaccgttataccgttc
gatgatatagtacgtactatgccaaatgaatcacgtgttaaacaatgggtgatggataca
cttaatggtataatgatgaatgaatgcgatactgtatgtgtgggtaccggactacgattc
atggaaatgtttttcgattacaataaaaataatcccaaaaatagcatcaacaatcaaata
atgtatgatataattaatagcgtagccataattctagctaatgagagatatagaagcgcg
tttaacgacgatagaatatacatccgtagaactatgatggacaaattgtacgaatacgca
tctctaactactattggtacgatcactggaggtgtttgtta--ttatctgttgatgcatc
tagttagtttgtataaataattatttcgatatactagttaaaattttaagattttaaatg
tataaaaaactaataacgtttttatttgtaataggtgcagttgcatcctattcgaataat
gagtacactccgtttaataaactgagtgtaaaactctatatagatggagtagataatata
gaaaattcatatactgatgataataatgaattggtgttaaattttaaagagtacacaatt
tctattattacagagtcatgtgacgtcggatttgattccatagatatagatgttataaac
gactataaaattattgatatgtataccattgactcgtctactattcaacgcagaggacat
acgtgtagaatatctaccaaattatcatgccattatgataagtacccttatatccacaaa
tatgagggtgatgaacgacaatattctattactgcagagggaaaatgctataaaggaata
aaatatgaaataagtatgatgaacgatgatactctattgagaaaacatactcttaaaatt
ggatttacttatatattcgatcgtcatgggcatagtaatacatattattcaaaatatgat
ttttaaaaatttaaaatatattatcacttcagtgacagtagtcaaataacaaacaacacc
atgagatatattataattctcgcagttttgttcattaatagtatacatgctaaaataact
agttataagtttgaatccgtcaattttgattccaaaattgaatggactggggatggtcta
tacaatatatcccttaaaaattatggcatcaagacgtggcaaacaatgtatacaaatgta
ccagaaggaacatacgacatatccggatttccaaagaatgatttcgtatctttctgggtt
aaatttgaacaaggcgactataaagtggaagagtattgtacgggactatgtgtcgaagta
aaaattggaccaccaactgtaagattgactgaatatgacgatcatatcaatttgttcatc
gagcatccgtatgctactagaggtagcaagaagattcctatttacaaacgcggtgacatg
tgtgatatctacttgttgtatacggctaacttcacattcggagattctgaagaaccagta
acatatgatatcgatgactacgattgcacgtctacaggttgcagcatagactttgccaca
acagaaaaagtgtgtgtgacagcacagggagccacagaagggtttctcgaaaaaattact
ccatggagttcggaagtatgtctgacacctaaaaagaatgtatatacgtgcgcaattaga
tctaaagaagatgttcccaatttcaaggacaaaatagccagagttatcacgagaaaattt
aataaacagtctcaatcttatttgactaaatttctcggtagcacatcgaatgatgttaca
acttttcttagcattcttgactaaatattcataactaatttttattaatgatacaaaaat
gaaataaaactgtatattatacactggttaacgcccttggctctaacca-ttttcaagat
gaggtccctgattatagtccttctgttcccctctatcatctactccatgtctattagacg
atgcgagaagactgaagaggaaacatggggattaaaaatagggttgtgtataattgccaa
agatttctatcccgaaagaactgattgcagtgttcatcgcccaactgcaagtggaggatt
gataactgaaggcaatggattcagagtagt--tatatgatcaatgtacagaaccccatga
ctttattatcaccgatactcaacaaacacgtcttggatcatctcatacatatattaaatt
cagtaacatgaatacaggtgtcccatctagtattccaaaatgttccagaactctctctat
ttctgtatattgtgatcaagaggcgggagacataaaatttgaggagtatactcaagaatc
aagtgatatcagtattagagttaagtatgattcatcatgtattgattatctgggtattaa
tcaaagtttcatgaatgaatgtattcgaagaattacaacatgggatagagaatcatgcgt
cagaattgatacacagactataaataaatatcttaagtcttgcaccaacacaaaattcga
ccgtaatgtctacaaaaggtacatactgaagagtaaagcactccatgctaaaacagagtt
gtaatagatataaaatactttttataataattaggctagaaaaatctcactcacatgtaa
tctt-aaaaaaatgatatgatagttcttacaagtagcgattgagttttaaatggattcta
ttaattaccggggaacttaacaattcgttctgatctacagacattggttaataaatcatc
ttattttgccaatatattaaaatgtggaaactccactaataatattacattgtgcgactt
tcaagatgatgtgatatatagggttatacagttttaacaattatataatagagatagaaa
gtacaaaagatgtagaatcaatgatatggcacgctaaacagttgggtgtggaatcattgc
taaaagaatgtcaaaattatttgcttagaatattacgtatataattgtttagaaatttat
agaataactaatattaatacattatcgtatatctacaacgatataagaaacttcatattg
gataatattactattaatatataaggatccagattttatatatttgcctaaatacattat
tatagatttactaggacaatcacctaaatgtttttaacgaagataatgtggtaaagatta
tatacacttatatatcttccgatatctacaaggatattc-catatcatcattgtgtaaac
taaataacgttttctatggcatttgataaggacattggatatgtggaaaagatgatggtg
tatggaagttagta---cattatcaacttctccttattgattgaaaatgaaaatataaat
agtttttatgtatagcggtatctaccctatagttttattgcttactactaacatggattc
agatacagatacagatacagatacagatacagatacagatacagatacagatacagatac
agatgttacaaatgtagaagatatcatgaatgaaatagatagagagaaa---gaaatact
aaaaaatgtagaaattgaaaataataaaaacattaacaagaatcatcccagtgaatatat
tagagaagcacttgttattaataccagtagtaatagtgattccattgataaagaagttat
agaatatatcagtcacgatgtaggaatatagatcatatctactaatttttataatcgata
caaaacat-aaaaacaactcgttattacatagcaggtatggaatccttcaagtattgttt
tgataacgatggtaagaaatggattatcggaaatactttatattctggtaattcaatact
ctataaggtcagaaaaaatttcactagttcgttctacaattacgtaatgaagatagatca
taaatcacacaagccattgttgtccgaaatacgattctatatatctgtattggatccttt
gactatcgacaactggacacgggaacgtggtataaagtatttagctattccagatctgta
tggaattggagaaaccgatgattatatgttcttcattataaagaatttgggaagagtatt
cgccccaaaggatagtgaatcagttttcgaagcatgtgtcactatgataaacacgttaga
gtttatacactctcgaggatttactcatggaaaaatagaaccgatgaatatactgattag
aaataaacgtatttcactaattgactattctagaactaacaaactatacaaaagtggaac
acatatagattacaacgaggacatgataacttcaggaaatatcaattatatgtgtgtaga
caatcatcttggagcaacagtttcaagacgaggagatttagaaatgttgggatattgcat
gatagaatggttcggtggtaaacttccatggaaaaacgaaagtagtataaaagtaataaa
acaaaaaaaagaatataaacaatttatagctactttttttgaggactgttttcctgaagg
aaatgaacctctggaattagttagatatatagaattagtatacatgttagattattctca
aactcctaattatgacagactacgtagactgtttatacaagattgaaattatattc--tt
tttttatagagtgtgggg-tagtgttacgg--------------atatctaatattaata
ttagactatctctatcgcgctacacgaccaatatcgattactatggatatcttcagggaa
atcgcatcttctatgaaaggaaagaatgtattcatttctccagcgtcaatctcgtcagta
ttaacaatactgtattatggagctaatggatccactgctgaacagctatcaaaatatgta
gaaaaggaggagaacatggataaggttagcgctcagaatatctcattcaaatccatgaat
aaagtatatgggcgatattctgccgtgtttaaagattcctttttgggaaaaattggcgat
aagtttcaaactgttgacttcactgattgtcgcactatagatgcaatcaataagtgtgta
gatatctttactgagggaaaaatcaatccactattggatgaaccattgtctcctgatacc
tgtctcctagcaattagtgccgtatactttaaagcaaaatggttgatgccattcgaaaag
gaatttaccagtgattatcccttttacgtatctccaacggaaatggtagatgtaagtatg
atgtctatttacggcgagccatttaatcacgcatctgtaaaagaatcattcggtaacttt
tcaatcatagaactgccatatgttggagatactagtatgatggtcattcttccaaacaag
attgatggattagaatccatagaacaaaatctaacagatacaaattttaagaaatggtgt
aactctctggaagctacgtttatcgatgtgcacattcctaagtttaaggtaataggttcg
tataatcttgtggatacgctaataaagttgggactgacagatgtgttctattcaactggt
gattatatcaatatgtgtaattcagatgtgagtgttgacgctatgattcacaaaacgtat
atagatgtcaatgaagagtatacagaagcagctgcagcaacttctgtactagtggcagac
tgtgcatcaacagttacaaatgagttctgtgcagatcatccgttcatctatgtgattaga
catgtcgatggtaaaattcttttcgttggtagatattgctctccaacaactaattaagca
cattcttaatattagaatattatatagttaagatttttactaacaggttaacattttttt
ttaaaaatagaaaaaacatgtggtattagtgcaggtcgttattcttccaattgcaattgg
taagatgacggccaactttagtacccacgtcttttcaccacagcactgtggatgtgacag
actgaccagtattgatgacgtcagacaatgtttgactgaatatatttattggtcgtcgta
tgcataccgcaacaggcaatgcgctggacaactgtatgacacactcctctcttttaaaga
tgatgcggaatcagtgttcatcgacgttcgtgagctggtaaaaaatatgccgtgggataa
tgttaaggattgtacagagatcatccgttgttatataccggatgagcaaaaaaccatcag
agagatttcggccatcattggactttgtgcatatgctgctacttactggggaggtgaaga
ccatcccactagtaacagcctgaacgcattgtttgtgatgcttgagatgctcaattacat
ggattataccatcatattctggcgtatgaattgatgagttacagcttgacatttcttctt
tcctccctcttcttctacctttcccagaaacaaac-ttttttacccactataaaataaaa
tgagtatactacctgttatatttcttcctatattttttttattctccattcgttcagact
tttaacgtgcctgaatgtatcgacaaagggcaatattttgcatcattcatggagttagaa
aacgagccagtaatcttaccatgtcctcaaataaatacgctatcatccggatataatata
ttagatattttatgggaaaaacgaggagcggataatgatagaattatacagatagataat
ggtagcaatatgctaattctgaacccgacacaatcagactctggtatttatatatgcatt
accacgaacgaaacctactgtgacatgatgtcgttaaatttgacaatcgtgtctgtctca
gaatcaaatatagatcttatctcgtatccacaaatagtaaatgagagatctactggtaaa
atggtatgtcccaatattaatgcatttatttctagtaacgtaaacgcagatattatatgg
agcggacatcgacgccttagaaataagagacttaaacaacggacacctggaattattacc
atagaagatgttagaaaaaatgatgctggttattatacatgtgttttagaatatatata-
---------------------------------------ggcaaaacatataacgtaacc
agaattataaaattagaggtacgggatagaataatacctcctactatgaaattaccagaa
ggagtagtaacttcaataggtagtaatttgactattgcatgcagagtatcgttgagactt
cccacaacggacaccgacgtcttttggataagtaatgg--tatgtattacgaagaagaa-
--gacgaggacggagacggtagaataaatgtagcaaataaaatctatatgaccgataaga
gacgtgttattacatcctggttaaacattaatcctgtcaaggaagaagatgctacaacgt
ttacatgtatggcgtttactattcctagcatcagcaaaacagttactgttagtataacgt
gaatgtatgttgttacatttccatatcaattgagtttataagaa-tttttatacattatc
ttccaacaaacaattgacgaacgtattgctatgattaactcccacaatactatgcatatt
attaatcattaacttgcagactatacctagtagtgctattttgacatactcatgttcttg
tgtaattgcagtatctatattattaaagtacgtaaatctagctatagttttattatttaa
ttttagataatatactgtctccgtatttttaaaaaattaccacatcctttattaaatcat
gaatgggaatttctgtgtcatcgttagtatattgtgaacaacaagagcagatatctatag
gaaagggtggaatgcgatacattgatctatgtagttttaaaacatacgcgaactttgaag
aatttatataaatcatctcacgagatattgctctctgtcatattcatacacctgcataaa
ctttctagacatcttacaatgtgttattttatgat--------catatttacatatttac
tggtatatcaaagatgttagattagttaatgggaatcgtctataataatgaatattaaac
aattataggaggagtttatacctacaaaaacatcataaaaatgagtcatcgtccgattta
tgttttaaatatactaacattactaccttcagaaattatatacgaaatattatacatgct
gacaattaacgatctttataatatatagtatccacctaccaaagtataattgtatttttt
ctcatgtgatgtgtgtaaaaaactgatattatataattatcttagtacctatg-------
-----atgaagatgaagatgatggtccgtatatattttgtatcattatcgttattgctat
tccatagttacgccatagacatcgaaaatgaaatcaccgaattcttcaataaaatgagag
atactctaccagctaaagactctaaatggttgaatccagtatgtatgtttggaggcacaa
tgaatgatatggccgctctaggagagccattcagtgcaaagtgtcctcctattgaagaca
gtcttttatcgcatagatataaagactatgtggttaaatgggaaaggctagaaaagaata
gacggcgacaggtttctaataaacgtgttaaacatggtgatttatggatagccaactata
catctaaattcagtaaccgtaggtatttatgtaccgtaaccacaaagaatggtgactgtg
ttcagggtgtagttagatctcatgtgtggaaaccttcttcatgcattccaaaaacatatg
aactaggtacttatgataagtatggcatagacttatactgtggaattctttatgcgaaac
attataataatataacttggtataaagataataaggaaattaatatcgacgattttaagt
attcacaagcgggaaaggaattaattattcataatccagagttagaagatagtggaagat
acgactgttacgttcattacgacgacgttagaatcaagaatgatatcgtagtatcaagat
gtaaaatacttacggttataccgtcacaagaccacaggtttaaactaatactagatccga
aaatcaacgtaacgataggagaacctgccaatataacatgcagtgctgtgtcaacgtcat
tatttgtcgacgatgtactgattgaatggaaaaatccatccggatggattataggattag
attttggtgtatactctattttaactagtagaggcggtatcaccgaggcgactttgtatt
ttgaaaatgttactgaagaatatataggcaatacatatacatgtcgtggacacaactatt
attttgataaaactcttacaactacagtagtattggagtaaatacacaatgcatttttat
atacattactgaattattattattaattatatcgtatttgtgctatagaatggatgaaga
tacgcgactatctaggtatttgtatctcaccgatagagaacatataaatgtagactctat
taaacagttgtgtaaaatatcagatcctaatgcatgttatagatgtggatgtacggcttt
acatgagtacttttataattatagatcagtcaacggaaaatacaagtatagatacaacgg
ttactatcaatattattcatctagcgattatgaaaattataatgaatatt---------a
ttatgatgattatgatagaactggtatgaacagtgagagtgataatatatcaatcaaaac
agaatacgagaatgaatatgaattctatgatgaaacacaagatcaaagtacacaactagt
agattacgacattaaactcaaaaccaatgaggatgattttgttgatgaattctatggtta
tgatagatcagtgggtgtccatgattatatagatgtatcaattaataaagtagtatatgg
aagagagtctcacgtaagatggcgggatatatggcaagaacataatgatggcgtatacag
tataggaaaggagtgcatagataatatatacgaagacagacataccgtagacgaattcta
caagatagacagcgtatcagatgtagatgacgcagaacatatatctcagataactaatga
tgtatctacacaaacatgggaaaagaaatcagagttagatagatacatggaaatgtatcc
tcgtcatagatatggtaagcattctgtctttaagggattttctgacaaagttagaaaaaa
tgatttagacatgaacgtggtaaaagaattactttctaacggtgcatctctaacaatcaa
ggatagcagtaataaggatccaattgctgtttattttagaagaacaataatgaatttaga
aatgattgatatcattaacaaacatacaactatctatgaacgcaggtatatagtacactc
ctatctaaaaaattatagaaatttcgattatccatttttcagaaagttagttttgactaa
taaacattgtctcaacaattattgtaatataagcgacggcaaatatggaacaccactaca
tatattagcatctaataaaaaaataataactcctaattacatgaagttattagtgtataa
cggaaatgatataaacgcacgaggtgaagatacacaaatgcgaactccattacacaaata
tttgtgtaaatttgtatatcataatattgaatatggtatccgatactataatgaaaagat
tatagacgcatttatagagttaggagccgatctaactattccaaatgacgatggaatgat
accagtagtttactgtatacactcaaatgccgaatatggttataacaatattactaacat
aaagataatacgtaaactacttaatcttagtagacgtgcgtcacataatctatttagaga
tcgagtcatgcacgattatataagtaatacatatattgatcttgagtgtttagatatcat
tagatcactggatgggtacgatattaattgttactttgaaggacgtacaccacttcattg
cgctatacaatataacttcactcagattgctgagtacttattagatcgaggagctgatat
atcattaaagacagacgatggtaaaactgtatttgatttatcgttatgtagttacattcc
tcttaaatggactagctttttgattagtcgtctaccgcctaaaagtgtcatatgctcact
gactaaccatataatagattatgttcttacgaacaatagacgtattatttggcagagtca
aatgattaataagtacgtactgttactggacccatccttttattatagattcagaaatgt
tatcgaaaacaaattagaccaatacaataatcgttataatatgttcgaacacgataggga
cgttaatgaaaagtatggcaaagtcttacatgacctcgatacatatatcaaggatgtaca
agtattaaaatctacttccatcactaataatataacactatacgacactattataaataa
taagtcagagtttcctatacgtcgtgtaaacgacaaacaattaattaatctcataaaatc
caatacatatcataatcttatcgaaaaagttattaaaaatacattagagaaatatacttt
aactaatatagtcctcgagtatatgatctc------------------atctcgatctca
atcatcttatttgagtcgtattcctaatgagatattactcgaaatattatataaactcga
catgtacgatttacgtaatctatatacaagatatatgagagagaatgatatcacagagta
tcatatagagaatacgaggtctgtttctacacagacatgaataatgaatacacatacaac
gttttttttttttaatcttagatataacactaattacatcaagattatatattgaaatcg
taatttgagttgtctgatcatcatggatatcgaaaatgatatacgtaacattagcaatc-
-ttttagatgattgatatattattatgcgatgtaatcataactatcggagatgtagaaat
taaagcgcataaaactattttggttgccggatctacgtattttaaaacaatgttcacaac
acctatgatagtgagagatctagcaactagagtaaatatacagatgttcgataaagattc
cgtcaaaaatattgtacagtacttatacaataggtatataagttctatgaatgtgataga
cgtattaaaatgcaccgactaagaacgtagaacgaactatagaatgttatacaatgggtg
atgataagtagaagatgttacccgatatacccatagcattatctagttatggcatgtgtg
tattagatcaatacatatacattataggcggtcgtacccaacactgattatacatcggta
catacagtaaatagcatagatatggaggaggatacaaatatttcaaataaagttatgaga
tacgcgctgtcaataatatatggaagacattacctaacttctgaactggaactataaatc
caggctctcgcataaagatgaatatatatgttgtatgcgacatcaaagatgaaaaaatgt
taagacttatatatttagatataacacgaatatgtatgacggatgggaattggtaacgat
gacagaaagcagattgtcagctctgcatactattcttcatgacaataccataatgatgtt
acattgttatgaaacgtatatgttacaagatacatttaatgtgcttacggaacatatatt
tagaaacatctactaacgattttttatgcttgtattattaatggtatgtaatatgattta
attgattgtgtacacgataccaatttgtcgagtatgaatacggagtacaaacataaactg
aagtttaacattatatacattatatacattatatacattatatacattatatacattata
tacattatatacattatatacattata---tacattatatacattatatacattatatac
attatatac---------attatatacattatatacattatatacattatatacattata
tacattatatacattatatacattatatacattatatacattatatacattatatacatt
atatacattatatacattatatacattatatacattatatacattatatacattatatac
attatatacattatatacattatatacattatata-cattatata-cattatatatcgtt
attgtttggtctatgccatggatatctttaaagaactaatcttaaaacatacggatgaaa
atgttttgatttctccagtttccattttatctactttatctattctgaatcatggagcag
ctggttctacagctgaacaactatcaaaatatatagagaatatgaatgagaatatacccg
atgataagaaggatgacaataatgacatggacgtagatattccgtattgcgcgacactag
ctaccgcaaataaaatatacggtagtgatagtatcgagttccatgcctcattcctacaaa
aaataaaagacgattttcaaactgtaaactttaataatgcgaaccaaacaaaggaactaa
tcaacgaatgggttaagacaatgacaaatggtaaaattaattccttattgactagtccgc
tatccattaatactcgtatgatagttattagcgccgtccattttaaagcaatgtggaaat
atccattttctaaacatcttacatatacagacaagttttatatttctaagaatatagtta
ccagtgttgatatgatggtgggtaccgagaatgacttgcaatatgtacatattaatgaat
tattcggaggattctctattatcgatattccatacgagggaaactctagtatggtgatta
tactgccggacgacatagaaggtatatataacatagaaaaaaatataacagatgaaaaat
ttaaaaaatggtgtggtatgttatctactaaaagtatagacttgtatatgccaaagttta
aagtggaaatgacggaaccgtataatctggtaccgattctagaaaaattaggacttacta
atatatttggatattatgcagattttagtaagatgtgtaatgaaactatcactgtagaaa
aatttctacatacgacgtttatagatgttaatgaggagtatacagaagtatcggccgtta
caggagtatccatgactaacttttcgatggtatatcgtatgaaggtctacataaaccatc
cattcatatacatgattaaagataacaccggacatacactttttatagggaaatactgct
atccgcaataaatataaacaatagacttttatcacgttatctcatgtataaaatattaca
aatagtatagcataaactaaagtcgatacatacattaaaacttaaataataatgtaattt
acaattaatagtataaactaa-------aaaaaattaaaaacaatatcattattataagt
aatatcaaaatgacgatatacggattaatagcgtatcttatattcgtgacttcatccatc
gctagtccactttacattcccgttattccgcccatttcggaagataaatcgttcaatagt
gtagaggtattagtttctttgtttcccgatgaccaaaaagactatacagtaacttctcag
ttcaataactacactatcggtaccaaagactggactatcaacgtactatccacacctgat
ggtctggacataccattgactaatataacttattggtcacggtttactataggtcgtgca
ttgttcaaatcagagtctgaggatattttccaaaagaaaatgagtattctaggtgtttct
atagaatgtaagaagccgtcgacattacttacttttttaaccgtgcgtaaaatgactcga
gtatttaatagatttccagatatggcttattatcgaggagactgtctagaagccgtttat
gtaacaatgacttataaaaatactaaaactggagagactgattacacgtacctctctaat
ggggggttgcctgcatactatcgtaatagggtcgatggttgattattgattag-------
--tatattccttattctttttattcacacaaaaagaacatttttataaacatgaaaccac
tgtctaaatgtaattatgatcttgatttatagatgatgatcagccttcagaggattttga
ccagtatgtttaatatgaaaaaaaacataactattaagcgctattgcgctattgtgctta
attattttgctctataaactgaatat--atagccacaattattgacgggcttgtttgtga
ccggcaatcatgaattttcagaaattatctctggctatatatcttacggtgacatgttcg
tggtgttatgaaacatgtatgagaaaaactgcgttgtatcatgacattcaattggagcat
gtagaagacaataaagatagtgtagcatcgctaccgtacaagtatctacaagtagtcaaa
caaagagaacgtagtagattgttggctacatttaattggacggatatagctgagggtgtt
agaaatgagttcattaaaatatgtgatatcaacggaacatatctatataattatactatt
gctgttagtataattattgattccacggaagaactaccaacagttactccaattacaaca
tatgaaccttctatatataattatactatcgattatagcactgttattactactgaagaa
ctacaagtgactccaacatatgcacctgtaacaactcctcttccaacatcagcagttcct
tatgatcaacgatcgaataacaatgtaagtactatatctattcaggtactgagtaaaata
ttgggagtcaatgaaacagaattaactaattatcttattatgcataaaaatgacactgtt
gacaataacaccatggttgatgatgagacatctgacaataacacattgcatggtaatata
ggatttttggaaataaataattgttataatgtttctgtgtcagatgctagttttagaata
acattagtaaacgatacttctgaagaaattttgctaatgctaacaggaactagttcatcc
gacaccttcatatcttccaccaatatcactgaatgtttgaaaacattaatcaataatgtg
tcgattaatgatgtacttataacacaaaatatgaatgtaacatctaattgtgataaatgc
tcaatgaatttgatggcatccgttattcctgcagttaatgaatttaacaatacgttgatg
aaaattggtgtaaaagatgatgaaaacaatacggtatataaatattataattgtaaacta
actacaaattctacatgtgatgagttaatcaatttagatgaagtaattaacaacataact
ctgacaaatattatacgcaatagtgtttcgacaactaacagcagaaaaagacgagatctg
aatggtgagtttgaattttccacttccaaggaattagattgtctttacgaatcatatggt
gtaaacgatgatataagtcattgttttgcatcacctagacgtagacgatctgatgacaaa
aaggagtacatggacatgaaattattcgaccacgcgaaaaaagatttaggaatagacagt
gttattcctagaggtacaacccatttccaagtaggtgcatctggtgcaagtggtggtgtt
gtaggagatagtttcccatttcaaaatgttaaatcgcgtgccagtctattggcggaaaaa
ataatgcctagagtacctattactgctaccgaagctgatctatatgcaactgtaaataga
caacccaagttaccagcaggtgttaaaagtactccgtttacagaggcgcttgtgtctacg
ataaaccaaaagctttctaatgttagagaggtaacttatgcttcgctcaatctgccagga
tcaagtggctatgttcatagaccatctgattctgttatttacagcagtataagacggtca
cgtttacctagtgatagcgatagtgattatgaggatatacaaactgttgttaaggaatat
aatgaaagatatggtagatcagtcagtagaacacagtcatcaagtagtgaaagcgatttt
gaagatatagatactgttgttagggaatatagacaaaaatatggcaatgcaatggcaaaa
ggacgtagtagttcccctaaacctgatccattatatagtactgttaagaaaacaactaaa
agtctatctactggtgtagacatagttacaaaacaatcagactattctctattacctgac
gttaatactggcagttctattgtgtcacctctcaccagaaaaggagctactagacgacga
cctagacgccctacaaatgatggtctacagagtccaaatcctcctctccgtaatccactt
cctcaacatgatgattattatcctccgcaagtacacagacctccaccacttcctcctaaa
ccagtccaaaatccgccacaacttccccctagaccagtaggtcaattactacctcctcct
atagatcaaccagataaaggatttagtaagtttgtatcacctagacggtgtagaagagca
agctctggagtcatatgtggtatgatacaatcaaaaccaaacgatgatacctattcactt
cttcaacggccaaaaattgaaccagaatatgtggaggttggtaatggtatacccaagaac
aatgttcctgtaataggtaataaacatagtaaaaaatatacatcgacgatgtcaaaaata
tcaacaaaatttgataaatctacggcatttggagcagcaatgttactaactggtcagcag
gccattagccaacagactagatcaactacgttgagtagaaaagatcagatgagtaaggaa
gaaaagatattcgaagcagttacaatgagtctatcaactataggttcaacgttgacgtct
gcaggtatgacgggtggtccaaaactaatgattgcaggaatggctataacggctataact
ggtataatagatacgataaaagatatatattacatgttttcaggacaggagaggccagta
gatcctgttattaaattatttaataagtacgctggcttaatgtccgataataataaaatg
ggtgtaagaaaatgtttgacacccggtgacgacacacttatttatatcgcatacagaaac
gataccagttttaaacagaatacggatgcgatggctttgtatttcttagatgttatcgat
tcagagatcctatatctaaacacatcaaatttagttctagagtatcaactaaaggtggct
tgccccataggaacattaagatctgtagatgtggacataactgcgtatacaatattatat
gatacagcggataatattaagaaatacaagtttatcagaatggcaacgctactatccaaa
catccagttattagattgacatgtggtttagcagcaacattggtgattaaaccgtacgag
gtacccatcagtgatatgcaactactaaaaatggcgacgcctggtgaaccagaatccact
aaatctataccatccgatgtctgtgataggtatcctctaaagaaattctatcttttagct
ggtggttgtccctatgatacatctcaaacttttattgtacatactacttgcagtattcta
ctaagaacagctacacgggatcagtttagaaacagatgggtgttacaaaatccatttaga
caagaagggacatataagcaactgtttacctttagcaaatacgattttaacgacaccata
atcgatcctaatggtgtggtgggtcatgctagcttttgtaccaatagaagcagcaaccaa
tgtttctggtccgaacctatgatattggaagatgtatcatcgtgtagttctagaactaga
aaaatatacgtaaaactgggaatatttaatgctgaaggttttaatagttttgtactaaat
tgtccaactgggtctacacctacatacatcaaacataaaaatgcggacagtaacaatgtt
atcatagagctacctgtaggtgattacggcacagccaaattgtattcagcaacaaaacca
tcgaggatagctgtgttctgcacacataactatgataaacgattcaaatcagatattata
gttctaatgtttaataaaaacagcggtattccattttggagcatgtacacaggaagtgta
actagtaaaaatagaatgtttgccacattggctagaggaatgccgtttagatcaacgtat
tgcgataacagacgacgatcaggttgttattatgcaggaataccatttcatgaagatagt
gtagaaacagatatacattatggaccagaaataatgttaaaggaaacatatgacataaac
agtattgacccacgagttataacaaagtcaaagacccattttcctgctccattgagtgta
aaattcatggttgacaatttaggaaatggatatgacaaccctaattcattttgggaagat
gctaaaactaagaaacggacatatagtgcaatgacgataaaagtcctaccatgtacagtg
agaaataaaaatatagactttggatataactatggagatattatttctaatatggtttat
ctacaatctactagtcaggattatggagatggtaccaaatatacatttaaatccgtaact
agatcagatcatgagtgtgaatctagcttagatctaacgtctaaggaagtaactgtgaca
tgtcctgcgtttagtataccaagaaatatatcaacatatgaaggtctatgctttagtgtt
actacatctaaagatcattgtgctacaggtattggttggttaaaatctagtggttatggg
aaggaagatgctgataaaccacgtgcttgttttcatcattggaattattacacactgtcg
ttggattattactgttcatacgaagatatttggagaagcacctggcctgactatgatcca
tgtaagtcatatatccatatagagtatagagatacatggatagaatctaatgtgttacag
caacctccttacacattcgaattcattcatgacaattctaacgaatatgtggataaagaa
attagtaacaaattaaatgatctgtacaatgaatacaagaagattatggaatatagcgac
ggatcattgccggcgtctataaacagattagcaaaggcattgacttcagagggtagagaa
atagcaagtgttaatatagatggtaatctgttagatatcgcatatcaagcagataaggaa
aagatggccgacatacagacaagaataaatgatattattagagatttgtttatacacact
ctatcagacaaagatataaaagacattatagaatccgaagaaggtaagagatgttgtata
atagatgttaagaacaatcttgttaaaaagtactattctattgataattatctatgtgat
actttagatgattatatatacacctctgtagaatataacaaatcctatgtgttagtaaac
gatacttatatgagctatgactatcttgaatcatcaggtgtagttgttctatcatgttat
gaaatgactataatctccttggatacaaaagacgccaaagatgctatagaagatgtgata
gtagcaagtgcggtagccgaagcattgaatgacatgtttaaggaatttgataaaaacgta
agtgctattataataaaagaagaagataattatctaaacagttcgcccgatatctaccat
ataatatatatcataggtggcactattctgctactgttagtcattattttaatattggca
atttatatagcgcgcaataaatacagaaccaggaaatatgaaataatgaaatatgacaat
atgagcattaaatctgagcatcatgatagtcttgaaacagtgtctatggaaattattgat
aatcggtactaataaaatagtttaactcttttagaaccagtttggtactgtaatttcagt
tcattactcgttgagaatattgatgatttttttt-aaatgagtatcggtagttacatatt
accatatcatccattatataatcgatgatgcatgtattagaatactttccgaataagtct
tctaaatattgtattaattatgaaaaactatgctatgtgagtatgattcaaagatgttta
atgatacgatactagattttatctctagcgagattgtttagaatcatttatcataactat
gtttaataaattcatcaacgaatatcgataaagacctcttgtaattcgagtataggaagt
agtattaccatatcaacttccgagttaacaattactctaaaacatgaggatt----tcct
gtctttattggagattactattcagtcgttgataaactagtaacctcaggtttctttaca
aacgataaagtacaacatcaagacctcacaacacagtgcaagattaatctagaaatcaaa
tgtaattctggaggagaatctagacaactaacacccacggcgaagtatactttatgcctc
attcagaaacggtaactgtagtaggagactgtctctctaatctcgatgtatatataatat
ataccaatacggacgcgatatattccgacatgaatggcgtcgcttatcatatgttatatc
ctaaatgttgatcatattccacaaatgattgtgaacgagattaaatcatctaacaaataa
ttagttttttatgacattaacatataataaataaattaatcattattgacttaacgatga
cgaaagttatcattatcttaggattcttgattattaatacaaattcgttgtgtctatgaa
atgtgaacaaggtgtctcatattataatgcacaagaattaaagtgttgtaaactatct-a
gccaggaacatattcagattatcgatgtgataaatacagcgataccatctgtggacattg
tccaagtgacacattcacgtcaatatataatcgttctcctcggtgtcatagttgtagagg
tcacaccttgtacacctaccacaaatagaatctgtcattgtgactcgaatagttatcgtc
tccttaaagcttctgatggtaactgtgttacatgtgctcctaaaacaaaatatggtcgtg
tgtacggaaagaaaggagaaaatgatatggaataccatttgtaagaaatgtcggaagggt
acttattcagatattgtatctgactctgatcaatgtaaacctatgacaagataagactta
ctcgcatctactggatagacataaatatcctcctcgtaataatgaaa-----tataatat
acactaattattaatatcaatcgagtattaacatataagttatttttaaaccccttttgg
gttccgtcctaaacggcgtttcggtctgtgtcgccaccatggtcacaccgagcctctgcg
tgctcctccatcgaggacgacttcaactatgacagctcggtggcgtctgccagcgtgtac
atacgaatggcatttctaagaaaagtctacggtatcctt-tctacaatttcctttaacaa
cggcaacagctgcagtatttttatactttgaatgca-tcggacatttatacaagggagtc
ctgttctaatattggcatcaatgttcggatctataggcttgattttcgcattgactttac
acagacatgaacatcccctgaatctgtacatactttgtggatttacactgttagaatctc
taacgctggcctctgttgttactttctatgatgcacgtatcgttatgcaagctttcatgt
tgactactgcagtgtttcttgctctgactacatatactctacaatcaaagagagatttca
gtaaacttgtaacaggattgtttgctgctttctggattttaattttgtcaggagtcttga
ggataaagtttaaaatagaattaataaagaacatataggtcattttttaaacatggatag
aaaccaaggttgttagttaataatatacaagatattttttctcactctgatccatgtaaa
ccaaggacgagagacactctcattcctcattcacgacaccattaaaaatggaaattaaag
ccctctattaagcacagacggctacaggtctaccatcaggtt-accttcgtctaccttca
caatggcctctccttgtgcccagttcagtccctgtcattgccacgctactaaggactccc
tgaataccgtgactgatgtcagacattgtctgactgaatacatcctgtgggtttctcata
gatggacccatagagaaagcgcagggcctctctacaggcttctcatctctttcagaattg
atgcaatggagctatttggtagcgagttgaaggagttctcggattcacttccgtgggaca
atatcgacaattgcgtggagatcattaaatgtttcatcagaaatgactccatgaaaaccg
ccaaagaactttgtgcaataattggactttgtactcaatcagctattgtcactggaagag
tcttcaatgataagtatatcgacatactacttatgctgcgaaagattctgaacgagaacg
actatctcaccctcttggatcatatcctcactgctaaatactaaatctccttcatgctct
ctcactaatactcttactcactacactttttatcatcttatgatgaatgattgccttcat
ca-tttttcgtggaatataatataggaataattagcaccagaatagctatggatatctcg
ttaagaatattctcgataagagacataatgtagacatagttattatatccttcttagata
agtgttacgctactggaaagtttccatcgttattattacatgaagatgatataattaaac
caacattgagattggctcttatgttagctggattgaattactgtaataaatgcatcgagt
atagagggatatagcaattctcgataatagtcatgcaatatttgaatgagactgataatt
taggtaatacagtactacacac--atatctttctagattatatatcgttaaaaatctgta
agaggtatatttctcataagtatccactgtgtaatattattaatggatatatagataacg
caatagggactaatagtattgtaaaagatataatcgactatttacgtacatatccagata
tctatattcctactagtttgctgcgtagttgcatcattgatatgcatgatttatcaggat
tcagagatgaattactaagtaaactacaatcccacaataagtaagaatcaaatatcaaaa
actcacttttgatttttctagtcttaagtaatacatatatttattaatagacctatgaaa
taaaaaaaggtaacaatggattcgcgtatagctatttacgtattagtatcggcatctctt
ttgtatcttgttaattgtcacaaactagtacattacttcaatctgaaaataaatggaagt
gatataactaatacagcagatatattgctggacaattatccaattatgacctttgatgga
aaggatatttatccatctatctcgttcatggtcggtaataaacttttcctagatctttat
aaaaatatctttgaagaatttttcagactatttcgagtatctgtaagtagtcaatacgag
gaattagaatattattattcatgtgattatactaacaaccgtcctacaattaaacaacat
tacttttataacggcgaagaatatactgaaattgatagatcgaaaaaagccactaataaa
aacagttggttaattacttcaggctttagactacaaaaatggttcgatagcgaagattgt
ataatttatctcagatctttagttagaagaatggaagacagtaacaaaaacagtaaaaaa
acttagtacttagatatcg-aaaaaaatatatttttgtagactcttgagaatagaaggaa
aacatgtacataattataaaaaatgaaaatcaatggcgaataagacagtgcgattcgcac
catggagtcggtagatttcatggctgtcgatgagcagtttcacgacgacctcgatctttg
gtcattatctttggtagatgattataaaaaacatggattaggtgttgactgttatgttct
agaaccagttgttgacaggaaaatatttgatagatttctccttgaaccaatttgtgatcc
tgtagatgttctgtatgattattttaggattcatagagataatattgatcagtatatagt
agatagactgtttgcatatattacatataaagatattatatctgcattagtgtcaaagaa
ttatatggaagatattttctctataattattaagaattgtaattctgtacaagatctctt
actttactatctatctaatgcatatgtagaaatagacattgttgatcttatggtagatca
tggggctgtaatatataaaatagaatgcttgaatgcctattttaggggaatatgtaaaaa
ggaaagtagtgttgttgagtttattttgaattgtggtatcccagatgaaaatgatgttaa
attagatctatataaaataattcagtatactaggggattccttgtagatgaacccacagt
attagaaatttataagctttgtatcccatatattgaagatatcaatcaactagatgctgg
tggaaggaccttgctttatcgcgctatctatgcaggttatatagatttagtatcattgct
attagaaaatggagcaaatgtcaacgcagtaatgagtaatggatatacatgtcttgacgt
ggccgtggataggggatctgtcatcgcccgtagggaagcacatcttaaaatattagaaat
attgcttagagaaccattgtctattgactgtataaaattagctatacttaataatacaat
tgaaaaccatgatgtgataaagctctgtatcaagtattttatgatggtagattattcact
ttgtaatgtgtatgcatcatcactctttgattatataattgattgtaaacaagaattgga
gtacattaggcagatgaaaattcataatacaaccatgtatgagttaatctataatagaga
caaaaacaagcatgcttcccatattctacataggtattctaaacatccagttttgacaca
gtgtatcactaaaggattcaagatttacacagaagtaaccgagcaggtcactaaagctct
aaacagacgtgctctaatagatgagataataaacaatgtatcaactgatgacaatctcct
atcaaaacttccattagaaattagggatctaattgtttcacaagctgtcatatagagttc
tatccacccacctttcttgaaatgagttaatagtcataagttagttaagtcataagttag
ttaagtcataagttagttaagtcataagttagttaagtcataagttagttaagtcataag
ttagttaagtcataagttagttaagtcataagttagttaagtcataagttagttaagtca
taagttagttaagtcataagttagttaagtcataagttagttaagtcataagttagtttt
ataagttagtttatagtctaacacttctaatttttataccttgatctttttctctaatta
tgaaaaagtaaatcattatgaagatggatg-aaatggacgagattgtgcgcatcgttaac
gatagtatgtggtacgtacctaacgcatttatggacgacggtgataatgaaggtcacatt
tctgtcaataatgtctgtcatatgtatctcgcattctttgatgtggatatatcatctcat
ctgtttaaattagttattaaacactgcgatctgaataaacgactaaaatgtggtaactct
ccattacattgctatacgatgaatacacgatttaatccatctgtattaaagatattgtta
cgccacggcatgcgtaactttgatagcaaggataaaaaaggacatattcctctacaccac
tatctgattcattcactatcaatcgataacaagatctttgatatactaacggaccccatt
gatgactttagtaaatcatccgatctattgctgtgttatcttagatataaattcaatggg
agcttaaactattacgttctgtacaaattattgactaaaggatctgaccctaattgcgtc
gatgaggatggactcacttctcttcattactactgtaaacacatatccgcgttccacgaa
agcaattattacaagtcaaagagtcacactaagatgcgagctgagaagcgattcatctac
gcgataatagatcatggagcaaacattaacgcggttacgaaaatcggaaatacgccgtta
cacacttaccttcaacagtataccaaacatagtcctcgtgtggtgtatgctcttttatct
cgaggagctgatacgaggatacgtaataatcttgattgtacacccatcatggaatacata
aagaacgattgtgcaacaggtcatattctcataatgttactcaattggcacgaacaaaaa
tacgggaaattacaaaaggaagaaggacaacatctactttatctattcataaaacataat
caaggatatggaagtcgctctctcaatatactacggtatctactagatagattcgacatt
cagaaagacgaatactataatacaatgactcctcttcataccgccttccagaattgcaat
aacaatgttgcctcatacctcgtatacatcggatacgacatcaaccttccgactaaagac
gataagacagtattcgacttggtgtttgaaaacagaaacatcatatacaaggcggatgtc
gttaatgacatcatccaccacagactgaaagtatctctacctatgattaaatcgttgttc
tacaagatgtcggagttctctccctacgacgatcactacgtaaagaagataatagcctac
tgcctattaagggacgagtcatttgcggaactacatactaaattctgtttaaacgaggac
tataaaagtgtatttatgaaaaatatatcattcgataagatagattccatcatcgaaaaa
tgtagtcgtgacataagtctcctcaaagagattcgaatctcagacaccgacttgtatacg
gtattgagaacagaagacatccggtatcacacctatctcgaagccatacattcagacaaa
cgcatttcatttcccatgtatgacgatctcatagaacagtgtcatctatcgatggagcat
aaaagtaaactcgtcgacaaagcactcaataaattagagtctaccatcgataatcaatct
agactatcgtatttgcctccggaaattatgcgcaatatcataaccaagctaagcgactac
catctaaacagtatgttgtacggaaagaaccattacaaatattatccatgatagaaagaa
aatatttaaaaaataatctatatgattggagaagtaggaaacaaacagtaacaagacgac
gattactac-a--attaaatcatgaggtccgtattatactcgtatatattgtttctctca
tgtataataataaacggaagagatatagcaccacatgcaccatccaatggaaagtgtaaa
gacaacgaatacagaagccgtaatctatgttgtctatcgtgtcctccgggaacttacgct
tccagattatgtgatagcaagactaatacacaatgtacaccgtgtggttcggataccttt
acatctcacaataatcatttacaggcttgtctaagttgtaacggaagatgtgatagtaat
caggtagagacgcgatcgtgtaacacgactcacaatagaatctgtgaatgctctccagga
tattattgtcttctcaaaggagcatcagggtgtagaacatgtatttctaaaacaaagtgt
ggaataggatacggagtatccggatacacgtctaccggagacgtcatctgttctccgtgt
ggtcccggaacatattctcacaccgtctcttccacagataaatgcgaacccgtcgtaacc
agcaatacatttaactatatcgatgtggaaattaacctgtatccagtcaacgacacatcg
tgtactcggacgaccactaccggtctcagcgaatccatctcaacgtcggaactaactatt
accatgaatcataaagattgtgatccagtctttcgtgcagaatacttctctgtccttaat
aatgtagcaacttcaggattctttacaggagaaaatagatatcagaatacttcaaagata
tgtactctgaatttcgagattaaatgtaacaacaaagattcatcttccaaacagttaacg
aaaacaaagaatgatactatcatgccgcattcagagacggtaactctagtgggcgactgt
ctatctagcgtcgacatctacatactatatagtaataccaatactcaagactacgaaacg
gatacaatctcttatcatatgggtaatgttctcgatgtcaatagccatatgcccgctagt
tgcgatatacataaactgatcactaattcccagaatcccacccacttatagtaag--ttt
ttttacccataaataataaatacaataattaatttctcgtaaaagtagaaaatatattct
aatttattatatggtaagaaagtagaatcatctagaacagtaatcaatcaatagcaatca
tgaaacaatatattgtcctggcatgcatgtgcctagtggcagctgctatgcctactagtc
ttcaacaatcttcatcctcgtgtactgaagaagaaaacaaacatcatatgggaatcgatg
ttattatcaaagtcacaaagcaagaccaaacaccgaccaatgataagatttgtcaatccg
taacggaagttacagaga------------------ccgaagatgatgagg---------
---------tatccgaagaagttgtaaaaggagatcccaccacttattacactatcgtcg
gtgcgggtcttaacatgaactttggattcaccaaatgcccaaagatttcatccatctccg
aatcctctgatggaaacactgtgaatactagattgtc---cagcgtgtcaccgggacaag
gtaaggactctcccgcgatcacgcgtgaagaagctctggctatgatcaaagactgtgaga
tgtctatcgacatcagatgtagcgaagaagagaaagacagtgacatcaagacccatccag
tacttgggtctaacatctcacataagaaagtgagttacaaagatatcatcggttcaacga
tcgttgatacaaaatgtgtcaagaacctagagtttagcgtacgtatcggagacatgtgtg
aggaatcatctgaacttgaagtcaaggatggattcaagtatgtcgacggatcggcatctg
aaggtgcaaccgatgatacttcactcatcgattcaacaaaactcaaagcatgtgtctgaa
tcgataactctattcatctgaaaatggatgagttgggttaatcgaacgattcagacactg
caccacgaattaaaaaag---accgggcactatattccggtttgcaaaacaaaaatattt
aactacatttacaaaaagttacctctcgttacttcttctttctgtttcaatatgtgatac
gatatgatcactattcgtattctct-------tggtctcataaaaaagttttacaaaaaa
--aaaaaaaaatatttttattctatttctctcttcgatggtctcacaaaaatattaaacc
tctttctgatgtctcaactatttcgtaaacgataacgtccaacaatatattctcgtagag
cttatcaacatccttataccaatctaggttgtcagacaattgcatcataaaataatgttt
ataatttacacgttaacatcatataataaacgtatatagttaatatttttggaatataaa
tgatctgtaaaatccatgtaggggacactgctcacgttttttctctagtacataatttca
cacaagtttttatacagacaaattaattctcgtccatatattttaaaacattgacttttg
tactaagaaaaatatcttgactaaccatctctttctctcttcgatgggtctcacaaaaat
attaaacctctttctgatggagtcgtaaaaagtttttatcctttctctcttcgatgggtc
tcacaaaaatattaaacctctttctgatgg------------------------------
------------------------------------------------------------
------------------------------------------------------------
------------------------------------------------------------
------------------------------------------------------------
------------------------------------------------------------
------------------------------------------------------------
------------------------------------------------------------
------------------------------------------------------------
------------------------------------------------------------
------------------------------------------------------------
--------------------------------------------tctctataaacga---
--------ttgattt---------------------------------------------
ttcttaccctct------------------------------------------------
--------
>hMpxV/Liberia/CDC-184/1970|EPI_ISL_13058405|1970
tttatagagaccatcagaaagaggtttaatatttttgtgagacccatcgaagagagaaag
gataaaaactttttacgactccatcagaaagaggtttaatattttt--------gtgaga
cccatcgaagagagaaaggataaaaactttttacgactccatcagaaagaggtttaatat
ttttgtgagacccatcgaagagagaaaggataaaaactttttacgactccatcagaaaga
ggtttaatatttttgtgagacccatcgaagagagaaaggataaaaactttttacgactcc
atcagaaagaggtttaatatttttgtgagacccatcgaagagagaaaggataaaaacttt
t---tacgactccatca--gaaagaggtttaatatttttgtgagacccatcgaagagaga
aaggataaaaactttttacgactccatcagaaagaggtttaatatttttgtgagacccat
cgaagagagaaaggataaaaactttttacgactccatcagaaagaggtttaatatttttg
tgagacccatcgaagagagaaaggataaaaactttttacgactccatcagaaagaggttt
aatatttttgtgagacccatcgaagagagaaaggataaaaactttttacgactccatcag
aaagaggtttaatatttttgtgagacccatcgaagagagaaaggataaaaactttttacg
actccatcagaaagaggtttaatatttttgtgagacccatcgaagagagaaaggataaaa
actttttacgactccatcagaaagaggtttaatatttttgtgagacccatcgaagagaga
aagagatggttagtcaagatatttttcttagtacaaaagtcaatgttttaaaatatatgg
acgagaattaatttgtctgtataaaaacttgtgtgaaattatgtactagagaaaaaacgt
gagcagtgtcccctacatggattttacagatcatttatattccaaaaatattaactatat
acgtttattatatgatgttaacgtgtaaattataaacattattttatgatgcaattgtct
gacaacctagattggtataaggatgttgataagctctacgagaatatattgttggacgtt
atcgtttacgaaatagttgagacatcagaaagaggtttaatatttttgtgagaccatcga
agagagaaatagaataaaaata-----------tttttttgtaaaacttttttatgagac
-------caagagaatacgaatagtgatcatatcgtatcacatattgaaacagaaagaag
aagtaacgagaggtaactttttgtaaatgtagttaaatatttttgttttgcaaaccggaa
tatagtgcccggt---cttttttaattcgtggtgcggtgtctgaatcgttcgattaaccc
aactcatccattttcagatgaatagagttatcgattcagacacatgctttgagttttgtt
gaatcgatgagtgaagtatcatcggttgcaccttcagatgccgatccgtcgacatacttg
aatccatccttgacttcaagttcagatgattcctcacacatgtctccgatacgtacgcta
aactctaggttcttgacacattttgtatcaacgatcgttgaaccgatgatatctttgtaa
ctcactttcttatgtgagatgttagacccaagtactggatgggtcttgatgtcactgtct
ttctcttcttcgctacatctgatgtcgatagacatctcacagtctttgatcatagccaga
gcttcttcacgcgtgatcgcgggagagtccttaccttgtcccggtgacac---gctggac
aatctagtattcacagtgtttccatcagaggattcggagatggatgaaatctttgggcat
ttggtgaatccaaagttcatgttaagacccgcaccgacgatagtgtaataagtggtggga
tctccttttacaacttcttcggatacctc------------------atcatcttcggat
acctcatcatcttcggtctctgtaacttccgttacggattgacaaatcttatcattggtc
ggtgtttggtcttgctttgtgactttgataataacatcgattcccatatgatgtttgttt
tcttcttcagtacacgaggatgaagattgttgaagactagtaggcatagcagctgccact
aggcacatgcatgccaggacaatatattgtttcatgattgctattgattgattactgttc
tagatgattctactttcttaccatataataaattagaatatattttctacttttacgaga
aattaattattgtatttattatttatgggt--aaaaaaacttactataagtgggtgggat
tctgggaattagtgatcagtttatgtatatcgcaactagcgggcatatggctattgacat
cgagaacattacccatatgataagagattgtatccgtttcgtagtcttgagtattggtat
tactatatagtatgtagatgtcgacgctagatagacagtcgcccactagagttaccgtct
ctgaatgcggcatgatagtatcattctttgttttcgttaactgtttggaagatgaatctt
tgttgttacatttaatctcgaaattcagagtacatatctttgaagtattctgatatctat
tttctcctgtaaagaatcctgaagttgctacattattaaggacagagaagtattctgcac
gaaagactggatcacaatctttatgattcatggtaatagttagttccgacgttgagatgg
attcgctgagaccggtagtggtcgtccgagtacacgatgtgtcgttgactggatacaggt
taatttccacatcgatatagttaaatgtattgctggttacgacgggttcgcatttatctg
tggaagagacggtgtgagaatatgttccgggaccacacggagaacagatgacgtctccgg
tagacgtgtatccggatactccgtatcctattccacactttgttttagaaatacatgttc
tacaccctgatgctcctttgagaagacaataatatcctggagagcattcacagattctat
tgtgagtcgtgttacacgatcgcgtctctacctgattactatcacatcttccgttacaac
ttagacaagcctgtaaatgattattgtgagatgtaaaggtatccgaaccacacggtgtac
attgtgtattagtcttgctatcacataatctggaagcgtaagttcccggaggacacgata
gacaacatagattacggcttctgtattcgttgtctttacactttccattggatggtgcat
gtggtgctatatctcttccgtttattattatacatgagagaaacaatatatacgagtata
atacggacctcatgatttaataa-tgtagtaatcgtcgtcttgttactgtttgtttccta
cttctccaatcatatagattattttttaaatattttctttctatcatggataatatttgt
aatggttctttccgtacaacatactgtttagatggtagtcgcttagcttggttatgatat
tgcgcataatttccggaggcaaatacgatagtctagattgattatcgatggtagactcta
atttattgagtgctttgtcgacgagtttacttttatgctccatcgatagatgacactgtt
ctatgagatcgtcgtacatgggaaatgaaatgcgtttgtctgaatgtatggcttcgagat
aggtgtgataccggatgtcttctgttctcaataccgtatacaagtcggtgtctgagattc
gaatctctttgaggagacttatgtcacgactacatttttcgatgatggaatctatcttat
cgaatgatatatttttcataaatacacttttatagtcctcgtttaaacagaatttagtat
gtagttccgcaaatgactcgtcccttaataggcagtaggctattatcttctttacgtagt
gatcgtcgtagggagagaactccgacatcttgtagaacaacgatttaatcataggtagag
atactttcagtctgtggtggatgatgtcattaacgacatccgccttgtatatgatgtttc
tgttttcaaacaccaagtcgaatactgtcttatcgtctttagtcggaaggttgatgtcgt
atccgatgtatacgaggtatgaggcaacattgttattgcaattctggaaggcggtatgaa
gaggagtcattgtattatagtattcgtctttctgaatgtcgaatctatctagtagatacc
gtagtatattgagagagcgacttccatatccttgattatgttttatgaatagataaagta
gatgttgtccttcttccttttgtaatttcccgtatttttgttcgtgccaattgagtaaca
ttatgagaatatgacctgttgcacaatcgttctttatgtattccatgatgggtgtacaat
caagattattacgtatcctcgtatcagctcctcgagataaaagagcatacaccacacgag
gactatgtttggtatactgttgaaggtaagtgtgtaacggcgtatttccgattttcgtaa
ccgcgttaatgtttgctccatgatctattatcgcgtagatgaatcgcttctcagctcgca
tcttagtgtgactctttgacttgtaataattgctttcgtggaacgcggatatgtgtttac
agtagtaatgaagagaagtgagtccatccgcatcgacgcaattagggtcagatcctttag
tcaataatttgtacagaacgtaatagtttaagctcccattgaatttatatctaagataac
acagcaatagatcggatgatttactaaagtcatcaatggggtccgttagtatatcaaaga
tcttgttatcgattgatagtgaatgaatcagatagtggtgtagaggaatatgtccttttt
tatccttgctatcaaagttacgcatgccgtggcgtaacaatatctttaatacagatggat
taaatcgtgtattcatcgtatagcaatgtaatggagagttaccacattttagtcgtttat
tcagatcgcagtgtttaataactaatttaaacagatgagatgatatatccacatcaaaga
atgcgagatacatatgacagacattattgacagaaatgtgaccttcattatcaccgtcgt
ccataaatgcgttaggtacgtaccacatactatcgttaacgatgcgcacaatctcgtcca
-tttcatccatcttcataatgatttactttttcataattagagaaaaagatcaaggtata
aaaattagaagtgttagactataaactaacttataaaactaacttatgacttaactaact
tatgacttaactaactt-------------------------------------------
---------------------------------acttataa---aactaacttatgactt
aactaacttatgacttaactaacttatgacttaactaacttatgacttaactaacttatg
actattaactcatttcaagaaaggtgggtggatagaactctatatgacagcttgtgaaac
gattagatccctaatttctaatggaagttttgataggagattgtcatcagttgatacatt
gtttattatctcatctattagagcacgtctgtttagagctttagtgacctgctcggttac
ttctgtgtaaatcttgaatcctttagtgatacactgtgtcaaaactggatgtttagaata
cctatgtagaatatgggaagcatgcttgtttttgtctctattatagattaactcatacat
ggttgtattatgaattttcatctgcctaatgtactccaattcttgtttacaatcaattat
ataatcaaagagtgatgatgcatacacattacaaagtgaataatctaccatcataaaata
cttgatacagagctttatcacatcatggttttcaattgtattattaagtatagctaattt
tatacagtcaatagacaatggttctctaagcaatatttctaatattttaagatgtgcttc
cctacgggcgatgacagatcccctatccacggccacgtcaagacatgtatatccattact
cattactgcgttgacatttgctccattttctaatagcaatgatactaaatctatataacc
tgcatagatagcgcgataaagcaaggtccttccaccagcatctagttgattgatatcttc
aatatatgggatacaaagcttataaatttctaatactgtgggttcatctacaaggaatcc
cctagtatactgaattattttatatagatctaatttaacatcattttcatctgggatacc
acaattcaaaataaactcaacaacactactttcctttttacatattcccctaaaataggc
attcaagcattctattttatatattacagccccatgatctaccataagatcaacaatgtc
tatttctacatatgcattagatagatagtaaagtaagagatcttgcacagaattacaatt
cttaataattatagagaaaatatcttccatataattctttgacactaatgcagatataat
atctttatatgtaatatatgcaaacagtctatctactatatactgatcaatattatctct
atgaatcctaaaataatcatacagaacatctacaggatcacaaattggttcaaggagaaa
tctatcaaatattttcctgtcaacaactggttctagaacataacagtcaacacctaatcc
atgttttttataatcatctaccaaagataatgaccaaagatcgaggtcgtcgtgaaactg
ctcatcgacagccatgaaatctaccgactccatggtgcgaatcgcactgtcttattcgcc
attgattttcattttttataattatgtacatgttttccttctattctcaagagtctacaa
aaatata-tttttttcgatatctaagtactaagtttttttactgtttttgttactgtctt
ccattcttctaactaaagatctgagataaattatacaatcttcgctatcgaaccattttt
gtagtctaaagcctgaagtaattaaccaactgtttttattagtggcttttttcgatctat
caatttcagtatattcttcgccgttataaaagtaatgttgtttaattgtaggacggttgt
tagtataatcacatgaataataatattctaattcctcgtattgactacttacagatactc
gaaatagtctgaaaaattcttcaaagatatttttataaagatctaggaaaagtttattac
cgaccatgaacgagatagatggataaatatcctttccatcaaaggtcataattggataat
tgtccagcaatatatctgctgtattagttatatcacttccatttattttcagattgaagt
aatgtactagtttgtgacaattaacaagatacaaaagagatgccgatactaatacgtaaa
tagctatacgcgaatccattgttacctttttttatttcataggtctattaataaatatat
gtattacttaagactagaaaaatcaaaagtaagtttttgatatttgattcttacttattg
tgggattgtagtttacttagtaattcatctctgaatcctgataaatcatgcatatcaatg
atgcaactacgcagcaaactagtaggaatatagatatctggatatgtacgtaaatagtcg
attatatcttttacaatactattagtccctattgcgttatctatatatccattaataata
ttacacagtggatacttatgaga-aatatacctcttacagatttttaacgatatataatc
tagaaagatatgtgtgtagtactgtattacctaaattatcagtctcattcaaatattgca
tgactattatcgagaattgctatatccctctatactcgatgcatttattacagtaattca
atccagctaacataagagccaatctcaatgttggtttaattatatcatcttcatgtaata
ataacgatggaaactttccagtagcgtaacacttatctaagaaggatataataactatgt
ctacattatgtctcttatcgagaatattcttaacgagatatccatagctattctggtgct
aattattcctatattatattccacgaaaaatgatgaaggc---cattcatcataagatga
taaaaagtgtagtgagtaagagtattagtgagagagcatgaaggagatttagtatttagc
agtgaggatatgatccaagagggtgagatagtcgttctcgttcagaatctttcgcagcat
aagtagtatgtcgatatacttatcattgaagactcttccggtgacaatagctgattgagt
acaaagtccaattattgcacaaagttctttggcggttttcatggagtcatttctgatgaa
acatttaatgatctccacgcaattgtcgatattgtcccacggaagtgaatccgagaactc
cttcaactcgctaccaaatagctccattgcatcaattctgaaagagatgagaagcctgta
gagaggccctgcgctttctctatgggtccatctatgagaaacccacaggatgtattcagt
cagacaa-tgtctgacatcagtcacggtattcagggagtccttagtagcgtggcaatgac
agggactgaactgggcacaaggagaggccattgtgaaggtagacgaaggtaacctgatgg
tagacctgtagccgtctgtgcttaatagagggctttaatttccatttttaatggtgtcgt
gaatgaggaatgagagtgtctctcgtccttggtttacatggatcagagtgagaaaaaata
tcttgtatattattaactaacaaccttggtttctatccatgtttaaaaaatgacctata-
---------------------------tgttcttta-ttaattctatttta--aacttta
tcctcaagactcctgacaaaattaaaatccagaaagcagcaaacaatcctgttacaagtt
tactgaaatctctctttgattgtagagtatatgtagtcagagcaagaaacactgcagtag
tcaacatgaaagcttgcataacgatacgtgcatcatagaaagtaacaacagaggccagcg
ttagagattctaacagtgtaaatccacaaagtatgtacagattcaggggatgttcatgtc
tgtgtaaagtcaatgcgaaaatcaagcctatagatccgaacattgatgccaatattagaa
caggactcccttgtataaatgtccgatgcattcaaagtataaaaatactgcagctgttgc
cgttgttaaaggaaattgtagaaaggataccgtagacttttcttagaaatgccattcgta
tgtacacgctggcagacgccaccgagctgtcatagttgaagtcgtcctcgatagtttttg
tcttttacagtatatacgttattgtcaaaatctaaacaaatattagcataatacatctat
ctataagatcaggatccatgttcgagcatactagccatatatatttgtaacttcgtcgta
cagcgttagatcaatagaataaacaatcgtgtgacgcaacttttttacgatctagttgta
tgagtttatcgtttacataagcaattaacggctttaacagatgatctgagtaataatata
cctctgttatacgtttaatgttcacggtcttagtatttttagatatcaattgtgatttac
accatattcgactcccttgtgtgtaacgttagaaattctaaatctatagtattatctatt
acagcgtaaaacacattcaatattgtattgttatttttatattatttacacaattaacaa
tgtattattagtttatattactgaattaataatataaaattcccaatcttgtcataaaca
caaaatccatt-aaaatgtcgataaaatatctgatgttgttgttcgctgctatgataatc
agatcattagccgatagtggtaatgctatcgaaacaacatcgccagaaattacaaacgct
acaacagatattccagctatcagattatgtggtccagagggagatggatattgtttacac
ggtgactgtatccacgctagagatatcgacggtatgtattgtagatgctctcatggttat
acaggtattagatgtcagcatgtagtattagtagactatcaacgttcaggaaaaccagat
actacaacatcatatatcccatctctaggtattgtgcttgtattagtaggcattattatt
acatgttgtctattatctgtttataggttcactcgaagaactaaactacctatacaagat
atggttgtgttatattttttataaaattttcttatgagtatttttacaaaaatgtatatg
tat-aaaaaaatactaagtatacgatgtatcctgtattatttgtatttatctaaacaata
cttctgcctctagatgggatacaaaaattttttatttctgcatattaaagtaaaatctag
ttaccttgaaaatgaatacagtgggtggttccgtatcaccagtaagaacataatagtcga
atacagtatccgattgagattttgcatacaatactagtctagaaagaaatttgtaatcat
cttctgtgacaggagtccatatatctgtatcatcgtctagtttttatcagtgtcctatgc
tatattcctgttatcatcattagttaatgaaaataactctcgtgcttcagaaaagtcaaa
tattgtatccatacatacatctccaaaactatcacttatacgtttatctttaacgaacat
atacctagatggttatttactaacagacatttt-tcaagatctattgacaataactccta
tagtttccacatcaaccaagtaatgatcatctattgttatataacaataacataactctt
ttccatttttatcagtatct--------------atatcaacgtcgttgtagtgaatagt
agtcattgatctattatatgaaacggatatgtctagttaatattttctttgatttaaagt
ctatagtctttacaaacataatatccttatccgactttatatttcctgtagggtggcata
attttattctgcctccacaatcaatgtttccaaatatattactggacaatattccatata
gttattagttaagggacccaattagaacacatacgcgcttattcatcatttggatcgtat
ttcataaaagttattatgttatcgatgtcaacacattctacatttttttaattgtctata
tagtatttttctgatattttctataatatcagaattgtcttccataggaagttgtatact
a-tcggaatcagttacatgtttaaataattctctgatgtcattccttatacaatcaaatt
catcattaaacagtttaatagtctgtagacctttatcgtcgtacatatccattgtcttat
tagttacgcttatttttatgggttttacgttgctttattatattttataataatgattgt
ttgacaatgtcgtagtatagatatattattagaggaggtataattataaaaagtttctga
gtacgatgttataagaggagaggacacattaac-atcatacatcaattaactacattctt
ataacattgtaatcaaaagaattgcaattttgatgtataacaactgtcaatggaattgta
tattacaaattacggtatgttgtaacaacaaataccgatcggtaattgtctctgccgctg
taatagaattaattatatatctattacaccggccttgtatcataataaagttgtggtagt
atgatctccatatttataatttagtactttgtatttagtttttttggaatcataaaaaaa
gttttactaatttaaaatttaaaaagtatttaca--tttttcactgtttagtcgcggata
tggaattcgatcctgtcaaaatcaatacatcatctatagatcatgtaacaatattacaat
acatagatgaaccaaatgatataagactaacagtatgcattatccgaaatattaataaca
ttacatattatatcaatatcacaaaaataaatccacatttggctaatcgatttcgggctt
ggaaaaaacgtatcgccggaagggactatatgactaacttatctagagatacaggaatac
aacaatcaaaacttactgaaactatacgtaactgtcaaaaaaataaaaacatatatggtc
tatatatacactacaatttagttattaatgtggttattgattggataaccgatgtgattg
ttcaatcaatattaagagggttggtaaattggtacatagctaataatacatatactccaa
atacacccaataatactacaaccatttctgagttggatatcatcaaaatactggataaat
acgaggacatgtatagagtaagtaaagaaaaagaatgtggaatttgctatgaagttgttt
actcaaaacgattagaaaacgatagatactttggtttattggattcgtgtaatcatatat
tttgcataacatgtatcaatatatggcatagaacacgaagagaaaccggtgcgtcagata
attgtcctatatgccgtacccgttttagaaaaataacaatgagcaagttctataagctag
ttaactaataaataaaaagtttaattatcgacgatatatgtcgttatttttctctcatat
gaaagattaatttgattctaatataatcttcagtattggatgaatctcaattcaaattaa
ttccattagattagattagattagattagattagattagattagattagattagattaga
ttagattagattagattagattagattagattagattagattagattagattagatcata
aataaaaatagtagcacgcactacttcagccaaatattcttttttgaaacgccatctagc
gtaatgagaacacaagtgaacctataatgagcaaatttattagtatcggttacatgaagg
actttacgtagagtggtgattcctccatctgtggtacgaacggtttcatcttctttgatg
ccatcacccagatgttctataaacttggtatcctcgtccgatttcatatcatttgccaac
caatacatatagctaaacccaggcatacgttccacacatccggaacaatgaaattctcca
gaagatgttacaatggctagatttggacatttggtttcaaccgcgttaacatatgagtga
acacacccatacatgaaagcgatgagaaataggattctcatcttgccaaaatatcactat
aaaaaatttatttatcaattttaaaggtataaaaaaatacttattgttgctcgaatattt
tgtatttgatggtatacggaagattagaaatgtaggtattatcatcaactgattttatga
tagttttatgaattttattatgcttcactattgcatcggaaataatatcatatgcttcca
cgtatattttattttgttttgactcataatacgcacgtaattctggattattggcatatc
gatgaataattttagctccatgctcagtaaatattaatgagaacatagtgttgcctccta
ccattatttttttcatctcattcaattcttgattgcagagatctatataatcattatagc
gttgacttatggactctggaatcttagacgatgtacagtcatctataatcatggtatatt
taatacattgttttatagcataggcattatctacgatattagatacttcactcaatgaat
caatcacgcaatctaatgtaggtttatgacataatagcattttcagcagttcaatgtttc
tagattcgttgatggcaatggctatacatgtatatccgttatttgatctaatgttgacat
ctgaaccggattctagcagtaaagatactagagattgtttattatatctaacagccttgt
gaagaagtgtttctcctcgtttgtcaatcatgttaatgtctttaagataaggtaggcaaa
tgtttatagtactaagaattgggcaagcataagacatgtcacaaagaccctttttgtatg
tataagtgtagaaattataacatccatagttggattcacataggtgtccaatcgggatct
ctccatcatcgagatgattgacggcatttcccccttccttttttagtagatatttcatcg
tgtaagaatcaatattaatatttctaaagtatctgtgtatagcctctttatttaccacag
ctccatattccaacatgcattccactagagggatatcgatatcgccgaatgtcatatact
caattagtatatgttggaggacatccgagttcattgttttcaatatcaaagagatggttt
ccttatcatttctccatagtggtacaatactacacattattccgtacggctttccattct
ccaaaaacaattttaccaaatctaaatctacatctttattgtatctataatcactattta
gataatcagccataattcctcgagtgcaacatgttagatcgtctatatatgaataagccg
tgttatctattcctttcattaacaatttaacgatgtctatatctatatgagatgacttaa
tataatattgaagagctgtacaatagtttttatctatagaagacggcttgattccgtgat
taattagacatttaacaacttccggacgcacatatgctctcgtatccgactctgaataca
gatgagcgatgatatacagatgcaatacggtaccacaatttcgtggttgataatcatcat
acacgtatccgtactcgtcatcctcataaagaacactgcatccattttctatgaacaaat
caataatttcaggaacaggatcatctgtcattacataattttctataactgaacgatggt
tttcacatttaacactcaagtcaaatccatgttctaccaacacctttatcaagtcaacgt
ctacattttttgatttcatatagctgaatatattaaagtcatttatgttgctatatccag
tagcttctagtagagccatcgctatatccttattgactttaacatgtctactatttgtgt
attcttctattggggtaaactgtctccaatttttgtgtaatggattagtgccactgtcta
gtagtagtttgacgacctcaacattattacaatgctcattgaaaaggtatgcgtgtaaag
cattattcttgaattggttcctggtatcattaggatctctgtctctcaacatctgtttaa
gttcatcgagaaccacctcctcattttccagatagtcaaacattttgactgaatagaagt
gaatgagctactgtgaactctatacacccacacaactaatgtcattaaatatcatttttg
aatgtatatttataccatgtcaaaaacttgtacaattattaataaaaataattagtgttt
aaattttaccagttccagattttacacctccgttaacacctccattaaccccacttttta
caccactggacgatcctcctccccacattccactgccactagatgtataagttttagatc
ctttattactaccatcatgtccatggataaagacactccacatgccgccactactacccc
ctttagacgacatattaataagacaagtttaacaataaaattaatcacgagtaccctact
accaaccactattatatga---------------ttacagtaccttgactaaagtctcta
gtcacaagatcaatactaccaacctacgctattatatgattatagtttctatttttatag
gaacgcgtacgagaaaatcaaatgtctaagttctaacggtagtgttgataaacgattgtt
atccgcggatacctcatctatcatgttgtctattttcttactttgttctattaacctatt
agcattatatattatttgattataaaacttatattgcttattagcccaatctgtaaatat
cggattattaacatatcgtttctttgtaggtttatttaacttgtacatcactgtaagcat
gtccgtaccatttattttaatttgacacatatcagcaatttctttttcgcagtcggttat
atattctatataagatggatacgtatcatatatgtacttatagtctactaatatgaagta
cttaatacatattttcagtaacgatttagccttattacctattaataagtgcctgtcgtt
ggataggtaatcaactgttttcttaatacattcgatggttggtaatttactcaaaataat
ttccaatatcttaatatatatttctgctatttctggtatacatgcatgtgccattataac
acaaataccaatacatgtagacccatatgttgttgttatattaatatctgcgccattatc
tattaaccattctattagggcaacactatgcgactcgatacaataataaagtatactacg
tccatgtttatctattttgtttatatcatcgatatacggcttacaaatttctagtatcga
taacacttctgactcgtgaataaataaggtagggaataacggcataatatttattatgtt
atcatcattaacaactacgtttccattttttaaaatatactctacaactttaggatccct
attgtcaaatcttttaaaatatttatttatatgcttaaatctatataatatagctccttc
cctaatcatacatttgataacattgatgtacactgtatgataagatacatattctgacaa
tagatcttgtatagaatctgtatatcttttaagaattgaggatattatgacattattacg
taaactattacacaattctaaaatataaaatgtatcatgggcagataatagtttatccac
tatataattatctattttatgatttttcttcctatattgtttacgtaaatagatagatag
aatatgcattagttcattaccgctatagttactatcgaataacacgtcaaatatttcccg
tttaatatcgcatttgtcaacataataatagagtatggtacgttcacgataagtataatg
acacatctcgttttcgtgcgaaattaaatagtttatcacgtccaaagatgtcacataacc
atcttgtgacctagtaataatataataatagagaactgttttacccattctattatcata
atcagtggtgtagtcataatctaaataatcaaactcgtcatcccaattaaaataaatata
atcagtacattgaatgggtatgatattgtacccatactgtatgttgctacatgtaggtat
tcctttatccaataatagtttaaatacatctatattaggatttgatgttgtcgcgtattt
ctctacaatattaataccatttttgatactatttatttctatacctttcgaaattagtaa
tttcaataagtctatatcgatgttatcagaacatagatattcaaatatatcaaaatcatt
gatatttttatagtcgactgatgacaataacaaaatcacaacatcgtttttgatattatt
attttttttggtaacgtatgcctttaatggagtttcaccatcatactcatataatggatt
tgcaccactttctattaatgattgtgcactactggcatcgatgttaaatgttttacaact
atcatagagtatcttatcgttaaccatgattggttgttgatgttatcacattttttggtt
tctttcatttcagttatgtatggatttagcacgtttgggaagcatgagctcatatgattt
cagtactgtagtgtcagtactattagtttcgatcagatcaatgtctagatctatagaatc
aaaacacgataggtcagaagataatgaatatctgtacgcttcttcttgtactgtaacttc
tggttttgttagatggttgcatcgtgctttaacgtcaatggtacaaattttatcctcgct
ttgtgtatatcatattcgtctctagtataaaattctatattcaaattatcatgcgatgtg
tgtacgctaacggtatcaataaacggagcacagcatttagtcaacagtaatccaaaattt
tttaaagtatatcttaacgaaagaagttgtcatcgttagagtgtggtaaatcattgtcta
cggtactagatcctcataagtgtatatatctagagtaatatttaatttatcaaatggttg
ataatatggatgttgtggcaatttcctaatacggaaataagacataaacacgcaataaat
ctaattgcggacatgttacactccttaaaaaatacgaataaacactttggcttttagtaa
gtgtcatttaacactatactcatattaatccatggactcataatctctatacgggattaa
cggatgttctatatacggggatgagtagttctcttctttaactttatactttttactaat
catatttagactgatgtatgggtaatagtgtttgaagagctcgttctcatcatcagaata
aatcaatatctctgtttttttgttatacagatgtattacagcctcatatattacgtaata
gaacgtgtaatctaccttattaactttcaccgcatagttgtttgcaaatacggttaatcc
tttgacctcgtcgatttccgaccaatctgggcgtataatgaatcttaactttaatttctt
gtaatcattcgaaataatttttagtttgcatccgtagttatctcctctatgtaactgtaa
atttctcaacgcgatatctccattaataatgatgtcgaattcgtgttgtatacccatact
gaattgatgaactaataccgacggta----ttaatagtaatttacttttcatctttacat
acttggtaatagttttactatcataagtttataaattccacaagctactatggaatatac
caaccatcttagtatagaacacatgtcttaaagttattaattaattacatgttgttttat
atatcgctacgaatttaaacagaggaatcagttaggaagaaaaaattatctgtcatcatc
a-------tcatcatctattggataacatctctgtattctacgatagagtgctattttaa
gatgtgacagatccgtgtcatcaaatatatactccattaaaatgattattccggcagcga
acttgatattggatacatcacgacctttgttaatatccacgacaatagacagcaatccca
tggttccataaacagtgagtttatctttctttgaagtgatattttgtagagatcttataa
aactgtcgaatgacatcgtatttatatctttagctaaatcatatatgttaccatcataat
atctaacagcatctatcttaaacgtttccatcgctgtaaagacgtttccgatagatggtc
tcgtttcatcagtcatactgagccaacaaatgtaatcgtgtataacatctttgatagaat
cagactctaaagaaaaggaatcggctttattatacacattcatgataaacttaatgaaaa
atgtttttcgttgtttaagttggatgaatagtatgtcttaataattgttattatttcact
aattaatatttagtaacgagtacactctataaaaacgagaatgacataactaatcataac
tagttatcaaagaatgtctaggacgcgtaattttttatggtatagatcctgtaagcgttg
tctgtattctggagctattttctctatcgcattagtgagttcagaatatgttataaattt
aaatcgaataacgaacataactttagtaaagtcgtctatattaactcttttattttctag
ccatcgtaataccatgtttaagatagtatattctctagttactacgatctcatcgttgtc
tagaatatcgcatactgaatctacatccaattttagaaattggtctgtgctacatatctc
ttctatattattgttgatgtattgtcgtagaaaactattacgtagaccattttctttata
aaacgaatatatagtactccaattatctttaccgatatatttgcatacataatccattct
ctcaatcactacatctttaagagtttggttgttaagatatttggctaaactatataattc
tattagatcatcaacagaatcagtatatatttttctagatccaaagatgaactctttggc
atcctctataatattatcagaaaagatattttcgtgttttagtttatcaagatttaacct
gttcatatccatgattaacgacgtcatataaccacataaaataaaaatccattttcattt
ttagcacaatactattcataattgatattgatgtaatattttgttactttgaacgtaaag
acagtacacgggtccgtatctccaacaagcacgtagtaatcaaatttggtgttgttaaac
ttcgcaatattcatcaatttagatagaaacttatactcatcatctgttttaggaatccat
gtattattaccactttccaacttatcattatcccaggctatgtttcgcccatcatcgttg
catagagtgaataattcttttgtattcggtagttcaaatatatgatccatgcatatatcg
acaaagctattgtagatgtgatttttcctaaatctaatataaaactcgtttactagcaaa
cattttcctgatttatcgaccaagacacacatggtttctaaatctatcaagtggtgggga
tccatagttataacgcagtaacatagattattaccttcttgactgtcgctaatatctata
tacttattgttatcgtattggattctacatatagatggcttgtatatcaaagatatagaa
cacataaccaatttatattctcgctttgtattttcgaatctaaagttaagagatttagaa
aacattatatcatcggatgatgatatcactgtttccagagtaggatatattaaagtcttt
aaagattttgtccgattcaaataaatcactaaataatatcccatattatcatctgttata
gtcgtgtcattaaatctattatattttatgaaagatatatcactgctcacctctatattt
cgtacatttttaaactgtttgtataatatctctctaatacaatcagatatatctattgtg
tcggtagacgataccgttacatttgaattaatggtgttccattttacaacttttaacaag
ttgaccaattcatttctaatagtatcaaactctccatgattaaatattttaatagtatcc
attttatatcactacggacataaaccattgtataatttttatgtttattagtgtacacat
tttggaagtaagttc---------------------------------------------
------------------------------------------------------------
------------------------------------------------------------
------------------------------------------------------------
------------------------------------------------------------
------------------------------------------------------------
------------------------------------------------------------
------------------------------------------------------------
------------------------------------------------------------
------------------------------------------------------------
------------------------------------------------------------
------------------------------------------------------------
------------------------------------------------------------
------------------------------------------------------------
------------------------------------------------------------
------------------------------------------------------------
------------------------------------------------------------
------------------------------------------------------------
------------------------------------------------------------
------------------------------------------------------------
------------------------------------------------------------
------------------------------------------------------------
------------------------------------------------------------
------------------------------------------------------------
------------------------------------------------------------
------------------------------------------------------------
------------------------------------------------------------
------------------------------------------------------------
------------------------------------------------------------
------------------------------------------------------------
------------------------------------------------------------
------------------------------------------------------------
--------------------------------------------------ctggatcgga
tgtcaccgcagtaatattgttgattatttctgacatcgacgtattatatagttttttaat
tccatatcttttagaaaagttaaacatccttatacaatttgtggaattaatattatgaat
catggtttttacacatagatctactacaggcggaacatcaattattatggcagcaactag
tatcattttctacattgtttatggtgatgtttatcttcttccagcgcatatagtctaata
tcgattcaaacgcgagatagtttataccattcaatataatcgcttcatcctttagatggt
gatcctgaatgtgtttaaaaaattatacggagacgccgtaataatttccccattgataga
aaatatcacgctttccattttcttgaagtactataagtaattataatataatgaatgtaa
aaaggtttatatattcaata--ttttttataa-----aaaaaaatcatttcgacattaat
tcctttttaaatttcagtctatcatctatagaaacatattctatgaatttataaaatgct
tttacgtatcctatcgtaggtgatagaaccgctaaaaaacctatcgaatttctacaaaag
aatctgttatatggtatagggagagtataaaacattaaatgtccgtacttattaaagtat
tcagtagccaatcctaactctttcgaataattattaatggctcttattctgtacgaatct
atttttttgaacaatggacctagtggtatatcttgttctatgtatctaaaataatgtctg
actagatccgttagtttaatatccgcagtcatcttgtctagaatggcaaatctaactgcg
ggtttaggcgtaggcgttagtttagtttctatatctacatctatgtctttatctaacacc
aaaaatataatagctaatattttattacaatcatccggatattcttctacgatctcacta
actaatgtttctttggttatactagtatagtcacgatcagacaaataaagaaaatcagat
gatcgatgaataatacatttaaattcatcatctgtaagatttttgagatgtctcattaaa
atattattagtgtcagttctcattatcatatattgacagcagctattacacttattttat
ttttctgtattttattacttttcaccatatagatcagtcattagatcatcaaaatacttt
tcaatcatcctaaagagtatggtgaacgaatcttcccatctaatttctgaacgtctacca
atgtctctagccactttggcactaatagcgatcattcgcttaacatcttctacattatta
actggttgattcaatctatctagcaatggaccgtcggatagcgtcattctcatgttctta
atcaatgtacatacatcgtcatcatctaccaattcatcaaacaatataagctttttaaaa
tcatcattataataggatggatcgctgtcatttctccaaagaatatatctaataagtaga
gtcctcatgcttagtaatttaactattttagttaacaactattttttatgttaaatcaat
tagtaacaccgctatgtttaatacttattcatattttagttttaggatcgagaatcaata
caaaaattaatacatcaattttggaaatacttagtttccacgtagtcaatgaaacatttg
agctcatcgtaaaggacgttctcgtacaagacgtaactataaattggtttatatttgttc
aagatagatacaaatccgataacttttttgacgaattctacgggattcactttaaaagtg
tcataccgggttctttttattcttttaaacagatcgattgtgtgatgttgattaggtctt
ttacgaatttgatacagaatagcgtttacatatccaccatagtaatcaatagccatttgt
tcgtatgtcataaattctttaattatatgacactgtgtattatttagttcgtccttgttc
atcattaggaatctatccaatatggcaattatattagaactataactgcgttgtatgcgc
atgttgatgtgtctgtttatacaatcaattatactaggatccataccactacattcgggt
aaaattgtagcatcatataccatttctagtactttagattcattgttatccattgcagag
gacgtcatgatcgaatcc-aaaaaaatatattatttttatgttattttgtt-aaaataat
catcaaatacttcgtaagatactccttcatgaacataatcagttacaaaacgtttatatg
aagtaaagtatctacaatttttacaaaagtcaggatgcataagtacaaagtacgcgataa
acggaataataatagatttatctagtttatctttttctatctctttcatagttatataca
tggtctcagaagtcggattatgtaacatcagcttcgataaaatgactgggttatttagtc
ttacacattcgctcatacatgtatgaccgttaactatagagtctacactaaaatgattga
ataatagatagtctaccattgtttcgtattcagatagtacagcgtagtacatggcatctt
cacaaattatatcattatctaatagatatttgacgcatcttatggatcccacttcaacag
ccatcttaaaatcggtagaatcatattgctttcctttatcgttaataatttctagaacat
catctctatcataaaagatacaaatattaactgtttgatcagtaataacattgctagtcg
atatcaatttgttaataagatgcgctgggctcaatgtcttaataagaagtgtaagaggac
tatctccgaatttgttttgtttattaacatccgttgatggaagtaaaagatttataatgt
ctacatacttgactgttttagagcatacaatatggagaggcgtatttccatcatgatctg
gttttgagggactaattcctagtttcatcatccatgagattgtagaagcttttggattgt
ctgacataagatgtctatgaatatgatttttgccaaatttatccactatcctggcttcga
atccgatagacattatttttttaaacactctttctgaaggatctgtacacgccaacaacg
gaccacatccttcttcatcaaccgagttgttaatcttggctccatactgtaccaataaat
ttattctctctatgacttcatcatctgttcccgagagataatatagaggtgttttattat
gtttatcacatgcgtttggatctgcgccgtgcaccagcagcatcgcgactattctattat
tattaattttagaagctatatgcaatggataatttccatcatcatccgtctcatttggag
agtatcctctatgaagaagttcttctataaatcgttcatctagtcctttaataccacaat
acgcatgtagaatgtgataatttccagagggttcgataacttgtagcatattcctaaata
catctaaatttttactattatatttggcataaagagatagataatactcgaccgacataa
tgttgtgttgtccattatagtataaaaattaatatttctatttctatttctatatatttg
caacaatttactctctataacaaatatcataacttagttcttttatgtcaagaaggcact
ggtttaattcatctataaatgtcacgccataactaccacgcatactatactcagaattat
gataaagatatttattcttggggtgtaagtaatggggattaatctttgttggatcagtct
ctaagttaacacatgtcacacatgatccatttatagttatatcacacgatgatgatttat
gaattgattccggaagatcgctattgtattttgtagttccacaattcatttccatacatg
ttattgtcacactaatattatgatgaactttatctagccgctgagtggtaaacaacagaa
cagatagtttattatctttaccaacaccctcagccgctgccacaaatctctgatccgtat
ccatgatggtcatgtttacttttagtccgtatccagtcaacactatgttagcatttctgt
cgatatagctttcactcatatgacactcaccaataattgtagaattaatgtcgtaattta
caccaatagtgagttcggcgacaaagtaccagtaccggtaatcttgtcgatgaggacata
tagtattcttgtattctaccgaatacccgagagatgcgatacaaaagagtaagactaatt
tgtaaaccatcttactcaaaa------------------------atatgcgacaatagg
aaatttatcttatacacataattattctatcaattttaccaattagttagtgtaatgtta
acaaaaatgtgggataatttaatagtttttccttacacaattgacatacatgagtctgag
ttcctcgtttttgctaattatttcgtccaatttattattcttgacatcgtcaagatcttt
tgtataggagtcagacttgtattcaacatgtttttctataatcatcttagctatttcggc
atcatccaatagtacattttccagattaacagaatagatattaatgtcgtatttgaacag
agcctgtaacatctcaatgtctttattatctatagccaatttgatgtccggaatgaagag
aagggaattggtgtttgtcgacgtcatatagtcgagcaagagaatcatcatatccacgtg
tccattttttatagtggtgtgaatacaactaaggagaatagccagatcaaaaggagatgg
tatctctgaaagaaagtaggaaacaatacttacatcattaagcatgacagcatgataaaa
tgaagttttccatccagtttttccatagaacatcagtctccaatttttcttaacaaacag
ttttaccgtttgcatgttaccactatcaaccgcataatacaatgcggtgtttcctttgtc
atcaaattgtgaatcatccattccactgaatagcaaaatctttactattttggtatcttc
taatgtggctgcctgatgtaatggaaattcattatctagaagatttttcaatgctccagc
attcaacaacgtacatactagacgcacgttattatcagctattgcataatacaagacact
atgaccattgatatccgccttaaatgcatctttgctagagagaaagcttttcagttgctt
agacttccaagtattaattcgtgacagatccatgtctgaaacgagacgctaattagtgta
tattttttcattttttataattttgtcatattgtaccagaattaataatatctctaatag
atctgattagtagatacatggctatc---aaacaacatatacacatttaataaaaataat
attcattaagaagattcagattccact---------------------------------
------------------------------------------------------------
------------------------------------------------------------
------------------------------------------gtacccatcaatataaat
aaaataattattccttacatcgtacccatcaatataaataaaataattattccttacatc
gtacccataaacaatatattaagtagattccaccttacccataaacaatataaatccagt
aatatcatgtctaatgatgaacacaaatggtgtattaaattccagttcttcaggagatga
tctcgccgtagctaccatgatagtagatgcctccgctacagttccttgttcgtctacatc
tatctttacattctgaaacattttataaatatataatgggtccctagtcatatgtttaaa
cgacgccttatctggattaaacatactaggagccatcatttcggctatcgacttaatatc
cctcttgttttcgatagaaaatctagggagtttaagattgtacattttattccctaattg
agatgaccaatattctaattttgcagccgtgatagaatctgtgaaatgggtcatattatc
acctattgccaggtacatactaatattagcatccttatacagaaggcgcaccatatcata
ttcttcgtcatcgattgtgattgtatttccttgcaatttagtaactacgttcatcatggg
aaccgttttcgtaccgtacttattagtaaaactagcattgtgtgttttagtgatatcaaa
cggatattgccacgtacctttaaaatatatagtattaatgattgtccatagagtattatc
gtcgagcatagtagaatcaactacattagacataccagatctacgttctactatagaatt
aattttattaaccgcatctcgtctaaagtttaatctatataggccgaatctatgatattg
ttgataatacgacggtttaatacacacagtactatcgacgaaactttgatacgttagatc
ggtgtacgtatatttagatgttttcatcttagctaatcctgatattaattctgtaaatgc
tggacccagatctctttttctcaaattcatagtattcaataattctactctagtattacc
tgatgcagacaatagcgacataaacatagaaaacgaatacccaaacggtgagaagacaat
attatcatt---atcatcatccccattttgaatatttttatacgctaatataccggcatt
gataaatccctgcagacgatatgcggatactgaacacgctaatgatagtatcaataacgc
aatcatgatttttatggtattaataattaaccttatttttatgtttggtataaaaattat
tgatgtctacacatcctt---tataatcaactctaatcactttaacttttacagttttcc
ctacaagtttatccctatattcaacatatctatccatatgcatctcttaacactctgcca
agatagcttcagagtgaggatagtcaaaaagataaatatatagagtataatcattctcgt
atactctgccctttattacatcgcccgcattgggcaacgaataacaaaatgcaagcatct
tgttaacgggctcgtaaattgggataaaattatgtttttattgtttatctattttattca
agagaatattcaggaagttccttttctggttgtatctcgtcgcagtatatatcatttgta
cattgtttcatattttttaatagtctacaccttttagtaggactagtatcgtacaattca
tagctgtattttgaattccaatcacgtataaaaatatcttccaattgttgacgaagacct
aatccatcatccggtgtaatattaatagatgctccacatatatccgtaaagtaatttcct
gtccaatttgatgtacctatatacgccgttttatcggttaccatatattttgcatggttt
accctagaatacggaatgggaggatcagcatctggtacaataaatagctttacttctata
tctatgtttttagattttagcatagctatagatcttaaaaagtttctcatgataaacgaa
gatcgttgccagcaactaatcaatagcttaacggatacttgtctgtctatagcggatctt
cttaattcatcttctatataaggccaaaacaaaattttacccgcctttgaataaataata
ggaataaagttcataacagatacataaacgaatttactcgcatttccgatacatgacaat
aaagcggttaaatcattggttctttccatagtacataattgttgtggtgcagaagcaata
aatacagagtgtggaacaccgcttacgttaatactaagaggatgatctgtattataatac
gacggataaaagtttttccaattatatggtagattgttaactccaagataccagtatacc
tcaaaaatttgagtgagatccgctgccaagttcctattattgaagatcgcaatacccaat
tccttgacctgagttagtgatctccaatccatgttagcgcttcctaaataaatatgtgta
ttatcagatatccaaaattttgtatgaagaactcctcctaggatatttgtaatatctatg
tatcgtacttcaactccggccatttgtagtctttcaacatcctttaatggtttgttggat
ttattgacggctactctaactcttactcctcttttgggtaattgtacaatctcgtttaat
attaccgtgccgaaattcgtacccacttcatccgataaactccaataaaaagatgatata
tctagtgtttttatggtattggatagaatttccctccacatgttaaatgtagtcaaatat
actttatcaaattgcatacctataggaatagtctctgtaatcactgcgattgtattatcc
ggattcattttatttgttaaaaaaataatcctatatcacttcactctattaaaaatccaa
gtttctatttctttcatgactgattttttaacttcatccgtttccttatgaagatgatgt
ttggcaccttcataaatttttatttccctattacaatttgcatgttgcatgaaataatat
gcacctgaaacatcgctaatctcattgtttgttccctggagtatgagagtcggggtgtta
atcttgggaattatttttctaaccttgttggtagccttcaagacctgactagcaaatcca
gccttaattttttcatgattgactaatggatcgtattggtatttataaacttcatccata
tctctagatactgattctggacatagctttccgactgacgcatttggtgtaatggttccc
ataagttttgcagctagcagattcagtcttggaacagcgtctgcattaactagaggagac
attagaatcattgctgtaaacaagtttggattatcgcaagcagctagtatagaaattgtt
gctcccatggaatgacccaataagaagactggaactcctggataagtagatttaatagtc
accacgtgctgtaccacatctctaacatacttaccaaagtcatcaatcatcattttttca
ccattacttcttccatggccaatatgatcatgtgagaatactaaaattcctaacgatgat
atgttttcagctagttcgtcataacgtccagaatgttcaccagctccatgacttatgaat
actaatgccttaggatatgtaataggtttccaatatttacaatatatgtaatcattgtcc
agattgaacatacagtttgtactcatgattcactatataactatcaatattaacagttcg
tttaatgatcatattatttttatgttttattgataattgtaaaaatatacaattaaatca
atatagaggaaggagacggtactgtattttgtgagatagtcatggagactaaatcagatt
atgaggatgctgttttttactttgtggatgatgatgaaatatgtagtcgcgactccatca
ttgatctaatagatgaatatatcacgtggagaaatcatgttatagtgtttaataaagata
ttaccagttgtggaagactgtacaaggaattgataaagttcgatgatgccgctatacggt
actatggtattgataaaattaatgagattgtcgaggctatgagtgaaggagaccactaca
tcaatcttacagaagtccatgatcaggaaagtctattcgctactataggaatatgtgcta
aaatcactgaacattggggatacaaaaagatttcagaatctaaattccaatcattgggaa
acattacagatctgatgaccgacgataatataaacatcttgatactttttctag-aaaaa
aaatgaattgatgatataagtgtcttcataacgcattattacgttagcattctattatcc
agtgttaaaaaaattatcctatcatgtatttgagagtcttatatgtagcaaacatgataa
ctgcaatacccataatctttagatattcacgcgtgctatggatggcattatcccgcggtg
cggaaatgtacgttatataatctacaaaataatcatcgcatatagtatgagatagtagag
taaacatttttatcgtttctactgggttcatacatcgtctacccaattcggtaatgaatg
aaattgtcgccaatcttacacccaaacccttgttgttcattagtatagtattaacttcat
tatttatgtcataaactgtaaatgattctgtagatgccatatcacacatgatattcatgt
cactattataatcattattaactttatcacaatacgtgttgataatatctacatatgatc
tagtttttgtgggtaattgtctatacaagtcgtctaaacgttgtttactcatatagtatt
gaacagccatcattacatggtcccgttccgttgatagataatcgagtatgttagtagact
tgtcaaatctatataccatattttctggaagcggatatacatagtcgcgatcatcattat
cactagcctcatcatctatatcatgtacatgtacataatctatgatattattatacataa
acatcgacaacatactattgtctattatctaagtcctgttgatccaaacccttgatctcc
tctatctgtactatctagagattgtacttcttcaagttctggataatatatacgttgata
gattagctgagctattctatctccagtatttacattaaacgtacattttccattattaat
aagaatgactcctatgtttcccctataatcttcgtctattacaccgcctcctatatcaat
gccttttagggacagaccagacctaggagctattctaccatagcagaacttaggcatgga
catactaatatctgtcttaattaactgtcgttctccaggagggatagtataatcgtaagc
gctatacaaatcatatccggcagcacccggcgattgcctagtaggcgatttagctctgtt
agtttccttaacaaatctaactggtgagttaatattcatgttgaacataaaaaatatcat
tttatttcaaaattattta----------ccattccattccattccattccatcccatat
attccatgaataagtgcgattattgtacacttctatagtatctatatacgatccacgata
aaatcctcctatcaatagcagtttattatccactatgatcaattctggattatccctcgg
ataaataggatcatctatcagagtccatgtattgctggattcacaataaaattccgcatt
tctaccaaccaagaataaccttctaccaaacactaacgcacatgatttataatgaggata
ataagtggatggtccaaactgccactgatcatgattgggtagcaaatattctgtagttgt
atcagtttcagaatgtcctcccattacgtatataacattgtttatggatgccactgctgg
attacatctaggtttcagaagactcggcatattaacccaagcagcatccccgtggaacca
acgctcaacagatgtgggatttggtagacctcctactacgtataatttattgttagcggg
tatcccgctagcatacagtctggggctattcatcggaggaattggaatccaattgtttga
tatataatttaccgctatagcattgttatgtatttcattgttcatccatccaccgatgag
atatactacttctccaacatgagtacttgtacacatatggaatatatctataatttgatc
catgttcataggatactctatgaatggatacttgtatgatttgcgtggttgtttatcaca
atgaaatattttgttacagtttagtatccattttacattatgtatacctctgggagaaag
ataatttgacctgattacatttttgataagaagtagcagatttcctaatctatttcttcg
cctcatataccacttaatgacaaaatcaactacataatcctcatctggaacatttagttc
gtcgctttctagaataagtttcatagatatataatcaaaattgtctatgatgtcatcttc
cagttccaaaaagtgtttggtaataaagtctttagtatgacataagagattggatagtcc
gtattctatacccatcatgtaacactcgatacaatattcctttctaaaatctcgtaggat
aaagtttatacaagtgtagatgataaattctacagatgttaatatagaagcacgtaataa
attgacgacgttatgactatctatatatacctttccagtatatgagtaaataactataga
agttagactgtgaatgtcaaggtctagacaaaccctcgtaactggatctttattttttgt
gtatttttgacgtaaatgtgtgcgaaagtatggagataactttttcaatatcgtagaatt
gactattatattacctcctatagcttcaataattgttttgaatttcttagtcgtgtacaa
tgctaatatattcttacagtacacagtattgacaaatatcggcatttatgtttctttaaa
agtcaacatctaaagaaaaatgattgtcttcttgagacataactcccattttttggtatt
cacccacacgtttttcgaaaaaattagtttttccttccaatgatatattttccatgaaat
caaacggattggtaacattgtaaatttttttaaatcccaattcagaaatcaatctatctg
cgacgaattctatatatgttttcatcatttcacaattcattcctatgagtttaactggaa
gagcaacagtaagaaattcttgttcaatggataccgcatttgttataataaatctaacgg
tttcttcactcggtggatgcaataaatgtttaaacatcaaacatgcgaaatcgcagtgca
gaccctcgtctctactaattaattcgttagaaaacgtgagtccgggcattaggccacgct
ttttaagccaaaatatggaagcgaatgatccggaaaagaagattccttctactgcagcaa
aggcaataagtctctctccataaccggcgctgtcatgtatccacttttgagcccaatcgg
ccttcttttttacacaaggcatcgtttctatggcattaaagagatagtttttttcattac
tatctttaacataagtatcgatcaaaagactatacatttccgaatgaatgttttcaatgg
ccatctgaaatccgtagaaacatctagcctcggtaatctgcacttctgtacaaaatcgtt
ctgctaaattttcattcactattccgtcactggctgcaaaaaacgccaatacatgtttta
taaaatatttttcgtctggtgttagtttattccagtcattgatatctttagatatatcca
cttcttccactgtccaaaatgatgcctctgcctttttatacatattccagatgtcatgat
attggattgggaaaataacaaatctatttggatttggtgcaaggataggttccataacta
aattaacaatagtagtaa-ttttttttcagttatctgtatgac---tgtacttggatctt
ttgtatatcgctatcgccgcaatcactacaataattacaagtattattgatagcattgtt
attactactatcataattaaattatcgacattcatggatgttgaataatcgttatcatca
ttttgtaattgtgacatcatactagataaatcatttgtgagattgttgtgggaagcgggc
acggaagatgcattatcattattatttaacgcctcccattcggattcacaaatgttacgc
acgttcaacgttttatggaaactataattttgtgaaaacagataacaagaaaactcgtca
tcgttcaaatttttaacgatagtaaaccgattaaacgtcgagctaatttctaacgctagc
gactctgttggatatgggtttccagatatatatcttttcagttcccctacgtatctataa
tcatctgtaggaaatggaagatatttccatttatctactgttcctaatatcatatgcggt
ggtgtagaaccattaagcgcgaaagatgttatttcgcatcgtattttaacttcgcaataa
tttctggttagataacgcactctaccagtcaagtcaatgatattagcctttacagatata
ttcatagtagtcgtaacgatgactccatcttttagatgtgatactcctttgtatgtacca
gaatcttcgtacctcaaactcgatatatttaaacaagttaatgatatattaacgcgtttt
atgaatgatgatatataaccagaagttttatcctctgtggctagcgctataaccttatca
ttataataccaactagtgtaattaatatgtgacacgacagtgtgggtacaaatatgtaca
ttatcgtctacgtcgtatttgatacatccgcattcagccaacaaatataaaattacaaaa
actctaacgacgttcgtacacatcttgatgcggtttaataaatgttttgatttcaattta
ttgtaaaa-aagattcggttttatactgttcgatattctcattgcttatattctcatcta
tcatctccacacagtcaaatccatggttaacatgtacctcatcaaccggtaaaagactat
cggattcttctatcatcataactcgagaatatttaatttggtggtcattattaatcaagt
caattatcttatttttaacaaacgtaagtattttactca-ttttttataaaaacttttag
aaatatacagactctatcgtgtgtctatatcttctttttatatccaatgtatttatgtct
gatttttcttcatttatcatatataatggtccaaattctacacgtgcttcggattcatcc
agatcattaaggttcttataatcgcaacatccttctcttccatcttctacatcttccttc
ttattcttagcgtcacagaatctaccacagcaggatcccatgacgagagtcacattaaac
taattcattttcaattataatatactgattagtaatgacaattaaaataaaaatattctt
cataaccggtaagaaagtaaaaagttcacattgaaactatgtcagtagttatacatcatg
agatgatatactctattttggtggaggattatatgatataattcgtggataatcattctt
aagacacatttcttcattcgtaaatcttttcacattaaatgagtgtccatattttgcaat
ttcttcatatgatggcggtgtacgtggacgaggctgctcctgttcttgtagtcgctgact
gtcgtgtttgcgtttagatccctccattatcgcgattgcgtagtgagtactatttatacc
ttgtaattaaatttttttattaattaaacgtataaaaacgttccgtatctgtatttaaga
gccagatttcgtctaatagaacaaatagctacagtaaaaataactagaataatcgctaca
cccactagaaaccacggatcgtaatacggcaatcggttttcgataataggtggaacgtat
attttatttaaggacttaacaattgtctgtaaaccacaatttgcttccgccgatcctgta
ttaactatctgtaaaagcatatgttggccgggaggagccgaacattctccgatattcaat
ttttgtatatctataatgttattaacctccgcatacgcattacagttcttttctagcttg
gatactacactaggtacatcatctaaatctattcctatttcctcagcgatagctcttcta
tccttttccggaagtaatgaaatcacttcaataaatgattcaaccatgagtgtgaaacta
agtcgagaattactcatgcatttgttagttattcggagcgcgcaatttttaaactgtcct
ataacctctcctatatgaatagcacaagtgacattagtagggatagaatgttgagctaat
ttttgtaaataactatctataaaaagattatacaaagttttaaactctttagtttccgcc
atttatccagtctgagaaaatgtctctcataataaatttttccaagaaactaattgggtg
aagaatggaaacctttaatctatatttatcacagtctgttttggtacacatgatgaattc
ttctaatgctgtactaaattcgatatctttttcgatttctggatatgtttttaataaagt
atgaacaaagaaatggaaatcgtaataccagttatgttcaactttgaaattgttttttat
tttcttgttaatgattccagccacttgggaaaagtcaaagtcgtttaatgccgatttaat
acgttcattaaaaacaaactttttattctttagatgaattattattggttcattggaatc
aaaaagtaagatattatcgggtttaagatctgcatgtaaaaagttgtcacaacagggtag
ttcgtagattttaatgtataacagagacatctgtaaaaagataaactttatgtattgtac
caaagatttaaatcctaatttgatagctaactcggtatctactttatctgccgaatacag
tgctaggggaaaaattataatatttcctctttcgtattcgtaattagttctcttttcatg
ttcgaaaaagtgaaacatgcggttaaaatagtttataacattaatattactgttaataac
tgccggataaaagtgggatagtaatttcacgaatttgatactgtcctttctctcgttaaa
cgcctttagaaaaactttagaagaatatctcaatgagagttcctgaccatccatagtttg
tatcaataatagcaacatatgaagaacccgcttatacagagtatgtaaaaatgttaattt
atagtttaatcccatggcccacgcacacacgattaattttttttcatctccctttagatt
gttgtatagaaatttgggtactgtaaactccgccgtagtttccatgggactatataattt
tgtggcctcgaatacaaattttactacatagttatctatcttaaagactataccatatcc
tcctgtagatatgtgataaaaatcgtcgtttataggataaaatcgtttatctttttgttg
gaaaaaggatgaattaatgtaatcattctcttctatctttagtagtgtttccttattaaa
attcttaaaataatttaacaatctaactgatggagcccaattttggtgtaaatctaattg
ggacattatgttgttaaaatataaacagtctcctaatataacagtatctgataatctatg
gggagacatccattgatattcaggggatgaatcattggcaacacccatttattgtacaaa
aagccccaatttacaaacgaaagtccaggtttgatagagataaactattaactattttgt
ctctgtttttaacacctccacagtttttaatttctttggtaatgaaattattcacaatat
cagtatcttctttatctaccagagattttactaacttgataaccttggctgtctcattca
atagggtagtgatatttgtatgtatgatattgatatctttttgaattgtttcttttagaa
gtgattctttgatggtatcagcatacgaattacaataatgcagaaactcagttaacatgc
aggaattatagtaagccaattccaattgttgcctgtattgtattagagtattaatatgcg
caatgatgtccttgcgtttctctgatagaatgcgagcagcgattttggcgttatcatttg
acgatatttctggaatgacgaatcctgtttctactaacttcttggtaggacaaagtgaaa
caatcaagaaaatagcttctcctcctatttgtggaagaaattgaactcctctagatgatc
tactgacgatagtatctccttgacagatattggaccgaactacggaagtacctggaatgt
aaagccctgaaaccccctcattttttaagcagattgttgccgtaaatcctgcactatgcc
caagatagagagctcctttggtgaatccatcactatgtttcagtttaaccaagaaacagt
cagttggtctaaaatttccatctctatctaatacagaatccaacttgatgtcagggacta
tgaccggtttaatgttatatgtaacattgagtaaatccttaagttcataatcatcgttgt
catcagttatgtacgatccaaacaatgtttctaccggcatggtggatacgaagatgctat
ccatcagaatgtttccctgattagtattttctatatagctattcttctttaaacgatttt
ccgaatcagtaactatgttcatttttttaggagtaggacgtctagccagtatggaagagg
attttctagatactctcttcaacatctttgatctcaatggaatgcaaaaccccatggtgt
aacaaccaacgataaaaataatattgttttttcactttttataattttaccatctgactc
atggattcattaatatctttacaagagctactaacgtataattctttataactgaactga
gatatatacaccggatctatggtttccataattgagtaaatgaatgctcggcaataacta
atggcaaatgtatagaacaacgaaattatactagagttgttaaagttaatattttctatg
agttgttccaataaattatttgttgtgactgcgttcaagtcataaattatcttgatacta
tccagtaaacagtctttaagttctggaatattatcatcccattgtaaagcccctagttcg
actatcgaatatcctgctctgatagcagtttcaatatcgacggacgtcaatactgtaata
aaggtggtagtattgtcatcatcgtgataaactacgggaatatggtcgttagtaggtacc
gtgactttacacaacgcgatatataactttccttttgtaccatttttaacgtagttggga
cgtcctgcagggtattgttttgaagaaatgatatcgagaacagatttgatacgatatttg
ttggattcctgattattcactataatataatctagacagatagatgattcgataaataga
gaaggtatatcgttggtaggataatacatccccattccagtattctcggatactctattg
atgacactagttaagaacatgtcttctattctagaaaacgaaaacatcctacatggactc
attaaaacttctaacgctcctgattgtgtttcgaatgcctcgtacaaggatttcaaggat
gccatagattctttgaccaacgatttagtattgcgtttagcatctgatttttttattaaa
tcaaatggtcggctctctggtttactaccccaatgataacaatagtcttgtaaagataaa
ccgcaagaaaatttatacgcatccatccaaataaccctagcaccgtcggatgatattaat
gtattattatagattttccatccacagttattgggccagtatactgttagcaacggtata
tcgaatagattactcatgtaacctactagaatgatagttcgtgtactagtcataatatct
ttaatccaatctaagaaatctaaaattagatcttttacactattaaagttaacaaaggta
ttacccgggtacgtggatatcatatatggtattggtccattatcagtaatggctccataa
actgatacggcgatggtttttatatgtgtttgaactaatgaggacgaaattcgcgcccac
aattcatctctagatatgtatttaatatcgaacggtaacacatcaatctcgggacgcgta
tatgtttctaaattcttaatccaaatataatgatgacctatatgccctattatcatactg
tcaactatagtatacctagagaactttcgatacatctgctgtttcctgtaatcgttaaat
tttacaaatctataacatgctaaaccttttgacgacagccattcattaatttctgatatg
gaatctgtattctcaataccgtatcgttctaaagccagtgctatatctccctgttcgtgg
gaacgctttcgtataatatcgatcaatggataatatgaagtttttggagaataatatgat
tcatgatctatttcgtccataaacaatctagacataggaattggaggcgatgatcttaat
tttgtgcaatgggtcaatcctataacttctaatattgtaatattcatcatcgacataaca
ctatctatgttatcatcgtatattagtataccacgaccttcttcatttcgtgccaaaatg
atatacagtcttaaataattacgcaatatctcaatagtttcataattgttagctgttttc
atcaaggtttgtatcctgtttaacatgatggcgttctataacgtctctattttctatttt
taatttttttaaatttttaacgatttactgtggctagatacccaatctctctcaaatatt
tttttagcctcgcttacaagctgtttatctatactattaaaactgacgaatccgtgattt
tggtaatgggttccgtcgaaatttgccgaagtgatatgaacatattcgtcgtcgactatt
aacaattttgtattattctgaatagtgaaaaccttcacagatagatcattttgaacacac
aacgcatctagacttctggcggttgccatagaatatacgtcgttcttatcccaattacca
actagaagtctgatcttaactcctctattaatggctgcttctataatggagttgtaaatg
tcaggccaatagtagctattaccgtcgacacgtgtagtgggaactatggccaaatgttca
atatctatactagtcttagctgacttgagtttatcaataactacatcagtgtctagatct
ctagaatatcccaataggtgttctggagaatcagtaaagaacactccacctataggattc
ttaatatgatacgcagtgctaactggcagacaacaagccgcagagcataaattcaaccat
gaattttttgcgctattaaaggctttaaaagtatcaaatcttctacgaagatctgtggcc
agcggaggataatcagaatatacgcctaacgttttaatcgtatgtatagatcctccagta
aatgacgcgtttcctacataacatctttcatcatcagacacccaaaaacaaccgagtagt
agtcccacattattttttttatctatattaacggttataaaatttatatccggggagtga
ctttgtagctctcccagatttcttttccctcgttcatctagcaaaactattattttaatc
cctttttcagatacctcttttagtttatcaaaaataagcgctcccctagtagtactcaga
ggattacaacaaaaagatgctatgtatatatatttcttagctagagtgataatttcgtta
aaacattcaaatgttgtcaaatgatcggatctaaaatccatattttctggtagtgtttct
accagcctacattttgctcccgcaggtaccgatgcaaatggccacatttagttaacataa
aaacttatatatcctgttctatcaacgattctagaatatcatcggctatatcgctaaaat
tttcatcaaagtcgacatcacaacctaactcagtcaatatattaagaagttccatgatgt
catcttcgtctatttctatatccgtatccattgtagattgttgaccgattatcgagttta
aatcattactaatactcaatccttcagaatacaatctgtgtttcattgtaaatttatagg
cggtgtatttaagttggtagattttcaattatgtatcaatatagcaacagtagttcttgc
tcctccttgattttagcatcctcttcattattttcttctacgtacataatcatgtctaat
acgttagacaacacaccgacgatggtggccgccacagacacgaatatgactagaccgatg
accatttaaaaaatactctctagctttaacttaaactgtatcgatcattcttttagcaca
tgtataatataaaaacattattctatttcgaatttaggcttccaaaaatttttcatccgt
aaaccgataataatatatatagacttgttaatagtcggaataaatatattaatgcttaaa
ctatcatcatctccacgattagagatacaatatttacattctttttgctgtttcgaaact
ttatcaatacacgttaatacaaacccaggaaggagatattgaaactgaggctgttgaaaa
tgaaacggcgaatacaataattcagataatgtaaaatcatgattccgtattctgatgata
ttagaactgctaatggatgtcgatggtatgtatctaggagtatctattttaacaaagcat
cgatttgctaatatacaattatccttttgattaattgttattttattcatattcttaaaa
ggtttcatatttatcaattcttctacattaaaaatttccatttttaatttatctagcccc
gcaatactcctcattacgtttcattttttgtctagaatacccattttgttcatcttggta
catagattatccaattgagaagcgcatttagtagttttgtacattttaagtttattaacg
aatcgtcgaaaactagttatagttaacattttattatttgataccctgatattaataccc
ctgccgttactattatttataactgatgtaacccacgtaacattggaattaattatcgat
agtaatgcatcgacacttccaaaattgtctattataaactcaccgataatttttttattg
catgttttcatattcattaggattatcaaatctttaatcttattacgattgtatgcgttg
atattacaagacgtcattctaaaagacggaggatttccatcaaatgccagacaatcacgt
acaaagtacatggaaataggttttgttctattacgcatcatagattcatataaaacaccc
gtagaaatactaatttgttttactctataaaatactattgcatctatttcatcgttttgt
ataacgtctttccaagtgtcaaattccaattttttttcattgatagtaccaaattcttct
atctctttaactacttgcatagataggtaattacagtgatgcctacatgccgttttttga
aactgaatagatgcatctagaagcgatgctacactagtcacgatcaccactttcatattt
agaatatatgtatgtaaaaatatagtagaatttcattttgtttttttctatgctataaat
gaattctcattttgtatccgcacatactccgttttatatcaataccaaagaaggaagata
tctggttctaaaagccgttaaagtatgcgatgttagaactgtagaatgcgaaggaagtaa
agcttcctgcgtactcaaagtagataaaccctcatcacccacgtgtgagagaagaccttc
gtccccgtccagatgcgagagaatgaataaccctggaaaacaagtcccgtttatgagaac
ggacatgttacaaaatatgtttgctgctaatcgcgacaacgtaacgtcaagacttttgaa
ctaaaatacaattatatctttttcgatattaataaatccgtgtctcccgggttttttatc
tctttcagtatgtgaatagataggtattttatctctattcatcatcgaatttaagagatc
cgataaacattgtttgtattctccagatgtcagcatctgatacaacaatatatgtgcgca
taaacctctggcacttatttcatgtaccttccccttatcactaaggagaatagtatttga
gaaatatgtatacatgatattatcatgtattagatatacagaatttgtaacactctcgaa
atcacacgatgtgtcggcgttaagatctaatatatcactcgataacacattttcatctag
atacactagacattttttaaagctaaaatagtctttagtagtaacagtaactatgcgatt
attttcatcgatgatacatttcatcggcatattattacgcttaccatcaaagactatacc
atgtgtatatctaacgtattctagcatagttgccatacgtacattaaacttttcaggatc
tttggatagatcttccaatctatctatttgagaaaacatttttatcatgttcaatagttg
aaacgtcggatccactatatagatattatctataaagattttaggaactatgttcatggt
atcctggcgaatattaaaactatcaatgatatgattatcgttttcatcttttatcaccat
atagtttctaagatatgggattttacttaatataatattatttcccgtaataaattttat
tagaaatgccaaatctataagaaaagtcctagaattagtctgaagaatatctatatcacc
gtaccgtatatttggattaattagatatagagaatatgatccgtaacatatacaactttt
attatgacgtctaagatattcttccatcaacttattaacatttttgactagggaagatac
attatgacgtcccattacttttgccttgtctattatagcgacgttcatagaatttagcat
atctcttgccaattcttccattgatgttacattataagaaattttagatgaaattacatt
tggagctttaatagtaagaactcctaatatatccgtgtatgtggtcactaatacagattg
tagttctataatcgtaaataatttacctatattatatgtttgagtttgtttagaaaagta
gctaagtatacgatcttttatttctgatgccgatgtatcaacatcgaaaaaaaatctttt
tttattcttttttactaacgatacgaatatgtctttgttaaaaacagttattttctgaat
atttctagcttgtaattttaacatatgatattcgttcacactaggtactctgcctaaata
ggtttctataatctttaatgtaatattaggaagagtattctgatcaggattcctattcat
tttgaggatttaaaactctgattattgtctaatatggtctcaacacaaactttttcacag
agtgatagagtttttgataactcgtttttcttaagaaatataaaactactgtctccagag
ctcgctctatcttttattttatctaattcgatacaaactcctgatactggttcagaaagt
aattcattaattttcagtcctttatagaagatatttaatatagataatacaaaatcttca
gttcttgatatcgatctgattgatcctagaactagatatattaataacgtgctcattagg
cagtttatggcagcttgataattagatatagtatattccagttcatatttattagatacc
gcattgcccagattttgatattctatgaattcctctgaaaataaatccaaaataactaga
cattctattttttgtggattagtgtactctcttccctctatcatgttcactactggtgtc
cacaatgataaatatctagagggaatataatatagtccatatgatgccaatctagcaatg
tcgaataactgtaattttattcttcgctcttcattatgaattgaatcttgaggtataaac
ctaacacaaattatatcattagacttttcgtatgtaatgtctttcatgttataagttttt
aatcctggaatagaatctattttaatgaggcttttaaacgcagcgttctccaacgagtca
aagcataatactctgttggttttcttatattcaatattacgattttcttctttgaatgga
ataggtttttgaattagtttataattacaacataatagataaggaagtgtgtaaatagta
cgcggaaaaaacataatagctcccctgttttcatccatggttttaagtaaatgatcactg
gcttctttagtcaatggatattcgaacattaaccgtttcatcatcattggacagaatcca
tatttcttaatgtaaagagtgatcaaatcattgtgtttattgtaccatcttgttgtaaat
gtgtattcggttatcggatctgctcctttttctattaaagtatcgatatcgatctcgtct
aagaattcaactatatcgacatatttcatttgtatacacataaccattactaacgtagaa
tgtataggaagagatgtaacgggaacagggtttgttgattcgcaaactattctaatacat
aattcttctgttaatacgtcttgcacgtaatctattatagatgccaagatatctatataa
ttattttgtaagatgatgttaacaatgtgatctatataagtagtgtaataattcatgtat
ttcgatatatgttccaactctgtctttgtgatgtctagtttcgtaatatctatagcgtcc
tcaaaaaatatattcgcatatattcccaagtcttcagttctatcttctaaaaaatcttca
acgtatggaatataataatctattttacctcttctgatgtcattaatgatatagtttttg
acactattttccgtcaattgattcttattcactatgtctaaaaaccggatagcgtcccta
ggacgaactactgccattaatatctctattatagcttctggacataaatcatctattata
ccagaattaatgggaactattccgtatctatctaacatagttttaagaaagtcagaatct
aagacctgatgttcatatattggttcatacatgaaatgatctctattgatgatagtgact
atttcattctctgaaaattggtaactcattctatacacgctttccttgttgataaaggat
agtatatactcaatggaatttgtaccaacaaactgttctcttatgaatcgtatatcatca
tctgaaatgatcatgtaaggcatacatttaacaataagagacttgtctcctgttatcaat
atactattcttgtgataatttatgtgtgtggcaaatttgtccacgttctttaattttgtt
atagtagatatcaaatccaatggagatacagttcttggcttaaacagatatagtttttct
ggaacgaattctacaacattattataaaggactttgggtatataagtgggatgaaatcct
attttaattaatgcgatagccttgtcctcgtgcagatatccaaacgcttttgtgatagta
tggcattcattgtctagaaacgctctacgaatatctgtaacagatatcatctttagagaa
tactagtcgcgttaatagtactaaaatttgtattttttaatctatctcaataaaaaatta
atatgtatgattcaatgtataactaaactactaactgttattgataactagaatcagaat
ctaatgatgacataactaagaagtttatctacagccaatttagctgcattatttttagca
tctcgtttagattttccatctgccttatcgaatactcttccgtcaatgtctacacaggca
taaaatgtaggagagttactaggccccactgattcaatacgaaaagaccaatctctccta
gttatttgacagtactcattaataacggtgacagggttaacacctttccaataaataatt
tttttaaccggaataacatcatcaaaagacttatgatcctctctcattgatttttcgcgg
gatacatcatctattatagcatcagcatcagaatctgtaggccgtgtatcagcatccatt
gtcgtagaccaacgaggaggagtatcgttggagctgtaaaccatagcactacgttgaaga
tcatacagagctttattaacttctcgcttctccatattaagttgtttagttagttgtaca
gcagtagctccttagtccaatgtttttaataaccgcacacaatctctgtgtcagaacgct
cgtcaatatagatcttagaaatttttttagagagaactaacgcaactagcaataaaactg
atcttattttatca-ttttttttattcatcatcctctggtggttcgtcgttcctatcgaa
tgtagctctgattaacccgtcatctataggtgatgctggttctggagattctggaggaga
tggattattatctggaagaatctctgttatttccttgttttcatgtatcgattgcgttgt
aacattaagattgcgaaatgctctaaatttgggaggcttaaagtgttgtttacaatctct
acacgcgtgtctaactaatggaggttcgtcagcggctctagtttgaatcatcatcggtgt
agtattcctacttttacagttaggacacggtgtattgtatttctcgtcgagaacgttaaa
ataatcgttgtaactcacatcctttattttatctatattgtattctactcctttcttaat
gcattttataccgaacaagagatagcgaaggaattctttttcggtaccgctagtaccctt
aatcatatcacatagtgttttatattctaaatgtgtggcaatggacggtttatttctata
cgatagtttgtttttggaatcctttgagtattctataccaatattattctttgattcgaa
tttagtttcttcgatattagattttgtattacctatattcttgatgtagtactttgatga
tttttccatggcccattctattaagttttccaagttggcatcatccacatattgtgatag
taattctcggatatcagtagtgactaccgccattgatatttgttcatttgatgagtaact
actaatgtatacattttccatttataacacttatgtattaactttgtttatttatatttt
ttcattattatgttgatattaataatcgtattgtggttatatggctacaatttcataatg
agttgaagtcagtgtcctatgatcaatgacgatagctttactctgaaaagaaagtatcaa
atcgatagtgcagagtcaacaatgaaaatggataagacgatgacaaagtttcagaataga
gtcaaaatggtaaaagaaataaatcagacgataagagcagcacaaactcattacgagaca
ttgaaactaggatatataaaatttaagggaatgatt-----aggactactactctagaag
atatagcaccatc---tattccaaataatcagaaaacttataaactattctcgtacattt
cagtcattggcaaagcatcacagaatccgagtaagatgatatatgctcgctgctttacat
gtttcccaatttgtttggagatgaccatagattcatttgttatagaatgcatcc------
------------------------------------------------------------
------------------------------------------------------------
------------------------------------------------------------
------------------------------------------------------------
-------aacattgttcatgatatagttgaatcatgtatgcctgttcgtatgcctgtggc
taagatactgtgtaaagaaatggtaaataaatactttgagaatctttaagagtgcattga
ctttgttagtgaataggcattccatctttctccaatactaattcaaattgttaaattaat
aatggaatagtataaatagttattagtgataagatagtaaaaataattattagaatagta
gtgtagtatcatagataactctcttctataaaaaatggattttattcgtagaaagtatct
tatatacacagtagaaaataatatagattttttaaaggatgatacattaagtaaagtaaa
caattttaccctcaatcatgtactagctctcaagtatctagttagcaattttcctcaaca
tgttattactaaggatgtattagctaataccaatttttttgttttcatacatatggtacg
atgctgtaaagtatacgaagcggttttacgacacgcatttgatgcacccacgttgtacgt
taaagcattgactaagaattatttatcgtttagtaacacaatacagtcgtacaaggaaac
cgtgcataaactaacacaagatgaaaaatttttagaggttgccgaatacatggacgaatt
aggagaacttataggcgtaaattatgacttagttcttaatccattatttcacggagggga
acccatcaaagatatggaaatcatttttttaaaactgtttaagaaaacagacttcaaagt
tgttaaaaaattaagtgttataagattacttatttgggcatacctaagcaagaaagatac
aggcatagagtttgcggataatgatagacaagatatatatactctatttcaacaaactgg
tagaatagtccatagcaatctaacagaaacgtttagggattatatctttcccggagataa
gactagctattgggtgtggttaaacgaaagtatagctaatgatgcggatatcgttattaa
tagacccgccattaccatgtatgataaaattcttagttatatatactctgagataaaaca
gggacgcgttaataaaaacatgcttaagttagtttatatctttgagcctgaaaaagatat
cagagaacttctgctagaaatcatatatgatattcctggagatatcctatctattattga
tgcaaaaaacgacgattggaaaaaatattttattagtttttacaaagctaattttattaa
cggtaatacatttattagtgatagaacgtttaacgatgacttattcagagttgttgttca
aatagatcccgaatatttcgataatgaacgaattatgtctttattctatacgagtgctgc
ggacattaaacgatttgatgagttagatattaataacagttatatatctaatataattta
tgaggtgaacgatatcacattagatacaatggatgatatgaagaagtgtcaaatctttaa
cgaggatacgttgtattatgttaaggaatacaatacatacctgtttttgcacgagtcgga
tcccatggtcatagagaacggaatactaaagaaactgtcatctataaaatccaagagtag
acggctgaacttgtttagcaaaaacattttaaaatattatttagacggacaattggctcg
tctaggtcttgtgttagatgattataaaggagacttattagttaaaatgataaaccatct
caaatctgtggaggatgtatccgcattcgttagattttctacagataaaaaccctagtat
tcttccatcgctaatcaaaactattttagctagttataatatttccatcatcgtcttatt
tcaaaggtttttaagagataatctatatcatgtagaagaattcttggataaaagcatcca
tctaaccaagacggataagaaatatatacttcaattgataaggcacggtagatcatagaa
caaaccaaatatattattaataatttgtatatacatagatataattatcacatattaaaa
aataacacatttttgataaatggaaaccgttgcaacaattcagactcccaccaaattaat
gaataaagaaaatgcagaaatgattttggaaaaaattgttaatcatatagctatgtatat
tagtgacgaatcaatatattcagaaaataatcctgaatatattgattttcgtaacagata
cggagactatagatctctcattataaaaagtgatcacgagtttgtaaagctatgtaaaga
tcatgcagagaaaagttctccagaaacgcaacaaatgattatcaaacacatatacgaaca
atatcttattccagtatctgaagtactattaaaacctataatgtccatgggtgacatatt
tacatataacggatgtaaagacaatgaatggatgctagaacaactctctaccctaaactt
taacaatctctacacatggaactcatgtagcataggcaatgtaacgcgtctgttttatac
attttttagttatctgatgaaagataaactaaatatataagtataataccattctaatac
tttaacctgatgtattattacctgcatcttattagaatattaacctaactaaaagacata
aaaagtggtaggatataaatattatggccgcaaccgttccgcgttttgacgatgtgtaca
aaaatgcacaaagaagaattctagatcaagaaacattttttagtagaggtctaagtagac
cgttaatgaaaaacacatatctatttgataattacgcgtatggatggataccagaaactg
caatttggagtagtagatacgcaaacctagatgctagtgactattatcccatttcgttgg
gattacttaaaaagtttgaatttctcatgtctctatataaaggtcctattcccgtatatg
aagaaaaagtaaatactgaattcattgctaatggatctttctccggtagatacgtatcat
atcttagaaagttttctgcccttccaacaaacgagtttattagttttttattattgacct
ccatccctatctataatatcttattctggtttaaaaacacacagtttgatattactaaac
acacattattcagatacgtctatacagataataccaaacaccttgcgttggctaggtata
tacatcaaacaggagactataagcctttgtttagtcgtctcaaagagaattatatattta
ccggtcccgttccaataggtatcaaagatatagatcaccctaatcttagtagagcaagaa
gtccatccgattatgagacattagctaatattagtactatattgtactttaccaagtatg
atccagtattaatgtttttattgttttacgtacctgggtattcaattactacaaaaatta
ctccagccgtagaatatctaatggataaactgaatctaacaaagagcgacgtacaactgt
tgtaaattatt-ttatgcttcgtaaaatgtaggtcttgaaccaaacattctttgaaaaaa
tgagatgcataaaactttattatccaatagattaactatttcagacgtcaatcgtttaaa
gtaaacttcgtaaaatattctttgattgctgccgagtttaaaacttctatcgataattgt
ttcatatgttttaatatttacaagttttttggtccatggtacattagctggacagatata
tgcaaaataatatcgttctccaagttctatagtctctggattgtttttattatattcagt
aaccaaatacatattagggttatctgcggatttataatttgagtgatgcattcgactcaa
cataaataattctagaggagacgatctactatcaaattcggatcgtaaatctgtttctaa
agaacggagaatatctatacatacctgattagaattcatccgtccttcagacaacatctc
agacagtctggtcttgtatgtcttaatcatattcttatgaaacttggaaacatctcttct
agtttcactagtacctttattaattctctcaggtacagattttgaattcgacgatgccga
gtatttcatcgttgtatatttcttcttcgattgcataatcaaattcttatataccgcctc
aaactctattttaaaattattaaacaatactctactattaatcagtcgttctaactcctt
tgctatttctatggacttatctacatcttgactgtctatctctgtaaacacggagtcggt
atctccatacacgctacgaaaacgaaatctataatctataggcaacgatgttttcacaat
cggattaatatctctatcgtccatataaaatggattacttaatgtattggcaaaccgtaa
cataccgttggataactctgctccatttagtaccgattctagatacaatatcattctacg
tcctatggatgtgcaactcttagccgaagcgtatgagtatagagcactatttctaaatcc
catcagaccatatactgagttggctactatcttgtacgtatattgcatggaatcatagat
ggccttttcagttgaactggtagcctgttttaacatctttttatatctggctctctctgc
caaaaatgttcttaatagtctaggaatggttccttctattgatctatcgaaaattgctat
ttcagagatgaggttcggtagtctaggttcacaatgaaccgtaatatatctaggaggtgg
atatttctgaagcaagagttgattatttatttcttcttccaatctattggtactaacaac
gacaccgactaatgtttccggagatagatttccaaagatacacacattaggatacagact
gttataatcaaagattaatacattattactaaacattttttgttttggagcaaatacctt
accgccttcataaggaaacttttgttttgtttctgatctgactaagatagttttagtttc
caacaatagctttaacagtggacccttgatgattgtactcgctctatattcgaataccat
ggattgaggaagcacatatgttgccgcaccagcgtctgtttttgtttctactccataata
ctcccacaaatactgacacaaacaagcatcatgaatacagtatctagccatatctaaagc
tatgtttagattataatccttatacatctgagctaaatcaatgtcatcctttccgaaaga
taatttatatatatcattaggtaaagtaggacatgatagtacgactttaaatccattttc
ccaaatatctttacgaattactttacatataatatcctcatcaacagtcacgtaattacc
tgtggttaaaacctttgcaaatgtatcggctttgcctttcgcgtccgtagtatcgtcacc
gatgaacgtcatttctctaactcctctatttaatactttacccatgcaactgaacgcgtt
cttggatatagaatccaatttgtacgaatccaatttttcagatttttgaatgaatgaata
tagatcgaaaaatatagttccattattgttattaacgtgaaacgtagtattggccatgcc
gcatactcccttatgactagactgatttctctcataaatacagagatgtacagcttcctt
tttgtctggagatctaaagataatcttctctcctgttaataactctagacgattagtaat
atatctcagatcaaagttatgtccgttaaaggtaacgacgtagtcgaacgttagttccaa
caattgtttagctattcgtaacaaaactatttcagaacatagaactagttctcgttcgta
atccatttccattagcgactgtatcctcaaacatcctctatcgacggcttcttgtatttc
ctgttccgttaacatctcttcattaatgagcgtaaacagtaatcgtttaccacttaaatc
gatataacagtaacttgtatgcgagattgggttaataaatacagaaggaaacttcttatc
gaagtgacactctatatctagaaataagtacgatcttgggatatcgaatctaggtatttc
tttagcgaaacagttacgtggatcgtcgcaatgataacatccattgttaatctttgtcaa
atattgctcgtccaacgagtaacatccgtctggagatatcccgttagaaatataaaacca
actaatattgagaaattcatccatggtggcattttgtatgctgcgtttctttggctcttc
tatcaaccacatatctgcgacggagcattttctatctttaatatctagattataacttat
tgtctcgtcaatgtctatagttctcatctttcccatcggcctcgcattaaatggaggagg
agataatgactgatatatttcgtccgtcactacgtaataaaagtaatgaggaaatcgtat
aaatacggtctcgccatttcgacatctggatttcagatataaaaatctgttttcaccgtg
actttcaaaccaattaatacacctaacatccatttctagaatttagaaatatattttcat
ttaaatgaatcccaaacattggggaagagccgtatggaccattatttttatagtactttc
gcaagcgggtttagacggcaacatagaagcgtgtaaacgaaaactatatactatagtcag
cactcttccatgtcctgcatgtagacgacacgcgactatcgctatagaggacaataatgt
catgtctagcgatgatctgaattatatttattattttttcatcagattatttaacaattt
ggcatttgatcccaaatacgcaatcgatgtgtcaaaggttaaacctttataaacttaacc
cattataaaacttatgattagtcacgactgaaataaccgcgtgattattttttggtataa
ttctacacggcatggtttctgtgactatgaattcaacacctgttatcttagtgaaatctt
taacaaacagcaagggttcgtcaaagacataaaactcattgtttacgatcgaaatagacc
ccctatcacacttaaaataaaaaatatccttatcctttaccaccaaataaaattctgatt
ggtcaatgtgaatgtattcacttaacagttccacaaatttatttattaactccgaggcac
atacatcgtcggtattttttatgacaaactttactcttccagcatccgtttctaaaaaaa
tattaacgagttccatttatatcatccaatattattgaaatgacgttgatggacagatga
tataaataagaaggtacagtacctttgtcaaccatctcctccaattcatactctattttg
tcattaactttaatgtgtgaaaacagtacgccacatgcttccatgacagtgtgtaacact
ttggatacaaaatgtttgacattagtataattgtccaagactgtcaatctataatagata
gtagctataatatattctatgatggtattgaagaagatgacaaccttggcatattgatca
tttaacacagacatggtatcaacaaatagcttaaatgaaagagaatcagtaattggaata
agcgtcttctcgatgtagtgtccgtataccaacatgtctgatattttgatgtattccatt
aaattatttagttttttctttttattctcgttaaacagaatttctgtcaatggaccccaa
catcgttgacctattaagttttgattgatttttccgtgtaaggcgtatctagtcagatcg
tatagcctatccaataatccatcgtctgtgcgtagatcacatcgtacactttttaatttt
ctatagaagagtgacagacatctgaagcaattacagacagcaatttctttattctctaca
gatgtaagatacttgaagacattcctatgatgatgcagaattttggataacacggtattg
atggtatctgttaccataattcctttgactgatagtgtcaaagtacaagatttccaatct
tttgcaattttcagtaccattatctttgttttgatatctatatcagacagcatggtacgt
ctgacaacacagggattaagacggaaagatgaaatgattctctcaacatcttcaatagat
accttgctattttttttggcattatctatatgtgagagaatatcctctagagaatcagta
tcctttttgatgatagtggatctcaatgacatgggacgtctaaaccttcttattctatca
ccagattgcatggtgatttgtcttctttcttttatcatgatgtaatctctaaattcatcg
gcaaattgtctatatctaaaatcataatatgagatgtttacctctacaaatatctgttcg
tccaatgttagagtatctatatcagttttgtattccaaattaaacatggcaacggattta
attttatattcctctattaagtcctcgtcgataataacagaatgtagataatcatttaat
ccatcgtacatggttggaagatgctcgttgacaaaatctttaattgtcttgatgaaggtg
ggactatatctaacatcttgattaataaaatttataacattgtccataggatactttgta
actagttttatacacatctcttcattggtaagtttagacagaatatcgtgaacaggtggt
atattatattcatcagatatacgaagaataatgtccaaatctatattgtttaatatatta
tatagatgtagtgtagctcctacaggaatatctttaactaagtcaatgatttcatcaaca
gttagatctattttaaagttaatcatataggcattgatttttaaaaggtatgtagccttg
actacattctcattaattaaccattccaagtcactgtgtgtaagaagattatattctatc
ataagcttgactacatttggtcccgataccattaaagaattcttatgatataaggaaaca
gcttttaggtactcatctactctacaagaattttggagagccttaacgatatcagtgacg
tttattatttcaggaggaaagaacctaacattgagaatatctgaattaatagcttccaga
tacagtgattttggcaatagtccgtgtaatccataatccagtaacacgagctggtgcttg
ctagacaccttttcaatgtttaatttttttgaaataagctttgataaagccttcctcgca
aattccggatacatgaacatgtcgccaacatgattaagtattgtttttcattatttttat
attttctcaacaagttctcaataccccaatagataatagaatatcacccaatgcgtccat
gttgtctatttccaacaggtcgctatatccaccaatagaagttttcccaaaaaagattct
aggaacagttctaccaccagtaatttgttcaaaatagtcacgcaattcattttcgggttt
aaattctttaatatctacaatttcatacgctcctcttttgaaactaaacttatttagaat
atccagtgcgtttctacaaaaaggacatgtaaacttgacaaaaattgtcactttgttatt
ggccaacctttgttgtacaaattcctcggccatttttaatatttaagtgatacaaaacta
tctcgacttatttaactctttagtcgagatatatggacacagatagctatatgataacca
actacagaagacaaacgctataaaaaacataattacgacgagcatatttataaatatttt
tattcagtattacttgatatagtaatattaggcacagtcaaacattcaaccactctagat
acattaactctctcattttctttaacaaattctgcaatatcttcgtaaaaagattcttga
aactttttagaatatctatcgactctagatgaaatagcgttcgtcaacatactatgtttt
gtatacataaaggcgcccattttaacagtttctagtgacaaaatgctagcgatcctagga
tcctttagaatcacatagattgacgattcgtctctcttagtaactctagtaaaataatca
tacaatctagtacgcgaaataatattatccttgacttgaggagatctaaacaatctagtt
ttgagaacatcgataagttcatcgggaattacatacatactatctttaatagaactcttt
tcatccagttgaatggattcgtccttaaccaactgattaatgagatcttctattttatca
ttttctagatgatatgtatgtccattaaagttaaattgtgtagcgcttctttttagccta
gcagccaatactttaacatcactaatatcgatatacaaaggagatgatttatcgatggta
ttaagaattcgtttttcgacatccgtcaaaaccaattcctttttgcctgtatcatccagt
ttgccattctttgtaaagaaattattttctactagactattaataagactgataaggatt
cctccataattgcacaatccaaactttttcacaaaactagactttacgagatctacagga
atgcgtacttcaggtttcttagcttgtgattttttcttttgcggacattttctagttacc
aactcatctaccatttcattgattttagcagtgaaataagctttcaatgcacgggcactg
atactattgaaaacgagttgatcttcaaattccgccatttaagttcaccaaacaactttt
aaatacaaatatatcaatagtagtagaataagaactataaaaaaaataataattaaccaa
taccaaccccaacaacctgtattattagttgatgtgacagttttctcatcacttagaaca
gatttaacaatttctataaagtctgtcaaatcatcttcctgagaacccataaatacacca
aatatagcagcgtacaacttatccatttatacattgaatattggcttttctttatcgcta
tcttcatcatattcatcatcaatatcaacaagtcccagattacgaaccagatcttcttct
acattttcagtcattgatacgcgttcactatctccagagagtccgataacgttagccact
acttctctatcaatgattagtttcttgagcgcgaatgtaatttttgtttccgttccggat
ctatagaaaactacaggtgtaataattgccttggctaattgtctttctcttttactgagt
gattctagttcaccttctatagatctgagaatggatgattctccagtcgaaacatattct
accatggctccgtttaatttgttgatgaagatggattcatccttaaatgttttctctgta
atagtttccgccgaaagactatgcaaagaatttggaatgcgttccttgtgcgtaatgttt
ccatagacagcttctagaagttgatacaacataggactagccgcggtaacttttattttt
agaaagtatccatcgcttctatcttgtttagatttatttttataaagtttagtctctcct
tccaacataataaaagtggaagtcatctgactagataaactatcagtaagttttatagag
atagatgaacaattagcgtattgagaagcatttagtgtaacgcattcgatacattttgca
ttagatttactaatcgattttgcatactctataacacccgcacaagtctgtagagaatcg
ctagatgctgtaggtcttggtgaagtttcaactctcttcttgattaccttactcatgatt
aaacctaaataattgtactttgtaatataatgatatatattttcactttatctcatttga
gaataaaaatgtttttgttaaccactgcatgatgtacagatttcggaatcgcaaaccact
tgtggttttattttatccttgtccaatgtgaattgaatgggagcggatgcgggtttcgta
cgtagatagtacattcccgtttttagaccgagactccatccgtaaaaatgcatactcgtt
agtttggaataactcggatctgctatatggatattcatagattgactttgatcgatgaag
gctcccctgtctgcagccatttttatgatcgtcttttgtggaatttcccaaatagtttta
taaactcgcttaatatcttctggaaggtttgtattctgaatggatccaccatctaccata
atcctattcttgatctcatcattccataattttctctcggttaaaactctaaggagatgc
gggttaactacttggaattctccagacaatactctccgagtgtaaatattactggtatac
ggttccaccgactcattatttcccaaaatttgagcagttgatgcagtcggcataggtgcc
accaataaactatttctaagaccgtatgttctgattttatcttttagaggttcccaattc
caaagatccgacggtacaacattccaaagatcatattgtagaataccgttactggcgtac
gatcctacatatgtatcatatggtccttccttctcagctagtttacaactcgcctctaat
gcaccgtaataaatggtttcaaagatcttcttatttagatcttgtgcttccaggctatca
aatggataatttaagagaataaacgcgtccgctaatccttgaacaccaataccgataggt
ctatgtctcttattagagatttcagcttctggaataggataataattaatatctataatt
ttattgagatttctgacaattactttgaccacatccttcagtttgagaaaatcaaatcgc
ccatctattacaaacatgttcaatgcaacagatgccagattacacacggctacctcatta
gcatccgcatattgtattatctcagtgcaaagattactacacttgatggttcctaaattt
tgttgattactctttttgttacacgcatccttataaagaatgaatggagtaccagtttca
atctgagattctataatcgctttccagacgactcgagcctttattatacatttgtatctc
ctttctctttcgtatagtgtatacaatcgttcgaactcgtctccccaaacattgtccaat
ccaggacattcatccggacacatcaacgaccactctccgtcatccttcactcgtttcata
aagagatcaggaatccaaagagctataaatagatctcttgttctatgttcatcgtttcct
gtattctttttaagatcgaggaacgccataatatcagaatgccacggttccaagtatatg
gccataactccaggccgtttgtttcctccctgatctatgtatctagcggtgttattataa
actctcaacattggaataataccgtttgatataccattggtaccggagatatagcttcca
ctggcacgaatattactaattgatagacctattccccctgccattttagagattaatgcg
catcgttttaacgtgtcatagatgccttctatgctatcatcgatcatgttaagtagaaaa
cagctagacatttggtgacgagtagttcccgcattaaataaggtaggagaagcgtgcgta
aaccatttttcagaaagtagattgtacgtctcaatagctgagtctatatcccattgatga
attcctactgcgacacgcattaacatgtgctgaggtctttcaacaattttgttgtttatt
ttcaacaagtaggatttttccaaagttttaaaaccaaaatagttgtatgaaaagtctcgt
tcgtaaataataaccgaattgagcttatccttatatttgttaactatatccatggtaata
cttgaaataatcggagaatgtttcccatttttaggattaacatagttgaataaatcctcc
atcacttcactaaatagtttttttgtttccttgtgtagatttgatatggctattctggcg
gctagaatggcataatccggatgttgtgtagtacaagtggctgctatttcggctgccaga
gtgtccaattctaccgttgttactccattatatattccttgaataaccttcatagctatt
ttaataggatctatatgatcagtgtttaagccatagcacaattttctaatacgagacgtg
attttatcaaacatgacattttccttgtatccatttcgtttaatgacaaacatttttgtt
ggtgtaataaaaaaaaattatttaatttttcattaatagggatttgacgtatgtagcgta
caaaattatcgttcctggtatatagataaagagtcctatatatttgaaaatcgttacggt
tcgattaaactttaatgattgcattgtgaatatatcattaggatttaactccttgactat
catggcggtgccagaaattaccatcaaaagcattaatacagttatgcagatcgcagttag
aacggttatagcatccaccatttatatctaaaaattagatcaaagaatatgtgacaacgt
cctagttgtatactgagaattgacgaaacaatgtttcttacatatttttttcttattagt
aaccgacttaatagtaggaactggaaaactagacttgattattctataagtatagatacc
cttccaaataatgttctctttgataaaagttccagaaaatgtagaattttttaaaaagtt
atcttttgctattactaatatcgtggttagacgcttattattaatatgagtgatgaaatc
cacaccgcttctagatatcgcttttatttccacattagatggtaaatccaatagtgaaac
tatctttttaggaatgtatggactcgcgtttagaggagtgaacgtcttcggagtagtaaa
ggatgattcgtcaaatgaataaacaatttcacaaatggatgttaatgtattagtaggaaa
ttttttgacgctagtggaattgaagattctaatggatgatgttctacctatttcatccga
taacatgttaatttccaataccaacggttttaatatttcgatgatatacggtagtctctc
tttcggacttatatagcttattccacaatacgagtcattatatactccaaaaaacaaaat
aactagtataaaatctgtatcgaatgggaaaaacgaaattatcgatataggtatagaatc
cggaacattgaacgtattaatacttaattctttttcagtggtaagaaccgataggttatt
gacattgtatggttttaaatattctataacttgagacttgatagatattaatgacgaatt
gaaaattatttttatcaccacgtgtgtttcaggatcatcgtcgacgccagttaaccaacc
gaatggagtaaaataaatatcattaatatatgctctagatattagtatttttattaatcc
tttgattatcatcttctcgtacgcgaatgattccatgatcaagagtgatttgagaacatc
ctccggagtattaatgggtttagtaaacagtccatcgttgcaataataaaagttgtccaa
gttaaaggatattatgcattcgtttaaagatatcacctcatctaacggagacaatttttt
ggtaggttttagagactttgaagctacttgtttaacaaagttattcatcgtcgtctacta
ttctatttaattttgtagttaatttatcacatatcacattaattgactttttggtccact
tttccatacgtttatattcttttaatcctgcgttatccgtttccgttatatacagggata
gatcttgcaagttaaatagaatgctcttaaataatgtcatttttttatccgctaaaaatt
taaagaatgtataaacttttttcaaagatttaaaacttttaggtggagttctggtacaca
atatcataaacaaactaataaacatcccacattcagattccaacaattgattaacttcca
cattaatacagcctattttcgctccaaatgtacattcgaaaaatctgaataaaacatcaa
tatcgcaatttgtattatccaatacagaatgtctgtgattcgtgttaaaaccatcggaaa
aagaatagaaataaaaattattataatggtggaattcagttggaatattgcctccggagt
cataaaaggatactaaacattgttttttatcgtaaattacacatttccaatgagacaaat
aacaaaatccaaacattacaaatctagaggtagaacttttaattttgtctttaagtatat
acgataagatatgtttattcataaacgcgtcaaatttttcatgaatagctaaggagttta
agaatctcatgtcaaattgtcctatataatccacttcggatccataagcaaactgagaga
ctaagttcttaatacttcgattgctcatccaggctcctctctcaggctctattttcatct
tgacgacctttggattttcaccagtatgtattcctttacgtgataaatcatcgattttca
aatccatttgtgagaagtctatcgccttagatactttttcccgtagttgaggtttaaaga
aatacgctaacggtatactagtaggtaactcaaagacatcatatatagaatggtaacgcg
tcgttaactcgtcggttaactctttcttttgatcgagttcatcgctactattgggtctgc
tcaggtgccccgactctactagttccaacatcataccgataggaatacaagacactttgc
cagcggttgtagatttatcatatttctccaccacatatccgttacaatttgttaagaatt
tagatacatctatattgctacataatccagctagtgaatatatatgacataataaattgg
taaatcctagttctggtattttactaattactaaatctgtatatctttccatttatcatg
gaaaagaatttaccagatatcttcttttttccaaactgcgttaatgtattctcttacaaa
tattcacaagatgaattcagtaatatgagtaaaacggaacgtgataatttctcattggct
gtgtttccagtgataaaacatagatggcataacgcacacgttgtaaaacataaaggaata
tacaaagttagtacagaagcacgtggaaaaaaagtatctcctccatcactaggaaaaccc
gcacatataaacctaatgtcgaagcaatatatatatagtgagtatgcaataagctttgaa
tgttatagttttctaaaatgtataacaaatacagaaatcaattcgttcgatgagtatata
ttaagaggactattagaagctggtaatagtttacagatattttccaattccgtaggtaaa
cgaatagatactataggtgtactagggaataagtatccatttagcaaaattccattggcc
tcattaactcctaaagcacaacgagagatatttttagcgtggatttctcatagacctgta
gttttaactggaggaaccggagtgggtaagacgtcacaggtacccaagttattgctttgg
tttaattatttatttggtggattctcttctctagataaaatcactgactttcacgaaaga
ccagtcattctatctcttcctaggatagctttagttagattgcatagcaataccatttta
aaatcattgggatttaaggtactagatggatctcctatctctttacggtacggatctata
ccggaagaattaataaacaaacaaccaaaaaaatatggaattgtattttctacccataag
ttatctctaacaaaactatttagttatggcactattattatagacgaagttcatgagcat
gatcaaataggagatattattatagcagtagcgagaaaacatcatacgaaaatagattct
atgtttttaatgactgccacgttagaggatgacagggaacgtctaaaaatatttttacct
aatcccgcatttatacatattcctggagatacactgtttaaaattagcgaggtatttatt
cataataagataaatccatcttccagaatggcatatatagaagaagaaaagagaaattta
gttactgctatacagatgtatactcctcctgatggatcatccggtatagtctttgtggca
tccgttgcacagtgtcacgaatataaatcatatttagaaaaaagattaccgtatgatatg
tatattattcatggtaaggtcttagatatagacgaaatattagaaaaagtgtattcatca
cctaatgtatcgataattatttctactccttatttggaatccagcgttactatacgcaat
gttacacacatttatgatatgggtagagtttttgtccccgctccttttggaggatcacaa
caatttatttctaaatctatgagagatcaacgaaaaggaagagtaggaagagttaatcct
ggaacatacgtatatttctatgatctgtcttatatgaaatctatacagcgaatagattca
gaatttctacataattatatattgtacgctaataagtttaatctaacactccccgaagat
ttgtttataatccctacaaatttggatattctatggcgtacaaaggaatatatagactcg
ttcgatattagtacagaaacatggaataaattattatccaattattatatgaagatgata
gagtatgctaaactttatgtactaagtcctattctcgctgaggagttggataactttgag
aggacgggagaattaactagtattgtacaagaagccattttatctctaaatttacgaatt
aagattttaaaatttaaacataaagatgatgatacgtatatacacttttgtagaatatta
ttcggtgtctataacggaacaaacgctactatatattatcatagacctctaacgggatat
atgaatatgatttcagatactatatttgttcctgtagataataactaaaaatcaaaatct
aatgaccacatctttttttagagatgaaaaattttccacatctccttttgtagacacgac
taaacattttgcagaaaaaagtttattattatttagataatcgtatacttcatcagtgta
gatagtaaatgtgaacagataaaaggtattcttgctcaatagattggtaaattccataga
atatattaatcctttcttcttgagatcccacatcatttcaaccaaagacgttttatccaa
tgatttacctcgtactataccacatacaaaactagattttgcagtgatgtcgtacctggt
attcctaccaaacaaaattttacttttagttcttttagaaaattctaaggtagaatctct
atttgtcaatatgtcatctatggaattaccactagcaaaaaatgatagaaatatatattg
atacatcgcagctggttttgatctactatactttaaaaacgaatcagattccataattgc
ttgtatatcatcagctgaaaaactatgttttacacgtattccttcggcatttctttttaa
tgatatatcttgtttagacaatgataaagttatcatgtccatgagagacgcgtctccgta
tcgtataaatatttcattagatgttagacgcttcattaggggtatacttctataaggttt
cttaattagtccatcattggttgcgtcaagaactactatctgatgttgttgggtatctct
agtgttacacatggccttactaaagtttgggtaaataactatgatatctctattaattat
agatgtatatatttcattcgtcaaggatattaatatcgacttactatcgtcattaatacg
tgtaatgtaatcatataaatcatgcgatagccaaggaaaattcaaatagatgttcatcat
ataatcgtcgctataattcatattaatactttgacattgactaatttgtaatatagcctc
gccacgaagaaagctctcgtattcagtttcatcgataaaggataccgttaaatataactg
gttgccgatagtctcatagtctattaagtggtaagtttcgtacaaatacagaatccctaa
aatattatctaatgtgggattaatccttaccataactgtataaaatggagccggagtcat
aactattttaccgtttgtacttactggaatagatgaaggaataatctccggacatgatgg
taaagacccaaatgtctgtttgaagaaatccaatgttccaggtcctaatctcttgacaaa
aattacgatattcgatcccgatatcctttgcattctatttaccagcatatcacgaactat
attaagattatctatcatgtctattctcccaccgttatataaatcgcctccgctaagaaa
cgttagtatatccatacaatggaatacttcatttctaaaatagtattcgttttctaattc
tttaatgtgaaatcgtatactagaaagggaaaaattatctttgagttttccattagaaaa
gaaccacgaaactaatgttctgattgcgtctgactccgtcgctgaattaatagatttaca
ccaaaaactcatataacttctagatgtagaagcattcgctaaaaaattagtagaatcaaa
ggatataagtagatgttccaacaagtgagcaattcccaagatttcatctatatcattctc
gaatccgaaattagaaattcccaagtagatatcctttttcatccgatcattgatgaaaat
acgaactttattcggtaagacgatcatttactaaggagtaaaataggaagtaacgttcgt
atatcgttatcgtcgtataaattaaaggtgtgttttttgccattaagagacattataatt
ttaccaatattggaattataatataggtgtatttgagcactagaaacggtcgatgcatcg
gtaaatatagctgtatctaatgttctagtcggtatttcttcatttcgctgtctaatgata
gcgttttctctatctgtttccattacagctgcctgaagtttattggtcggataatatgta
aaataataagaaatacatacgaataacaaaaataaaataagatataataaagatgccatt
tagagatctaattttgttcaacttgtccaaattcctacttacagaagatgaggaatcgtt
ggagatagtatcttccttatgtagaggatttgaaatatcttacgatgacttaatatcgta
ctttccagataggaaataccataaatatatttctaaggtatttgaacatgtagatttatc
ggaggaattaagtatggaattccatgatacaactctgagagatttagtatatcttagatt
gtacaagtattccaagtatatacggccgtgttataaattaggagataatctaaaaggtat
agttgttataaaggacagaaatatatatattagagaagcaaatgatgacttgatagaata
tctcctcaaggaatacactcctcagatttatacatattctaatgagcgagttcccatagc
tggttcaaaattaattctttgtggattttctcaagttacatttatggcgtatacaacgtc
gcatataacaacaaataaaaaggtagatgttctcgtttccaaaaaatgtatagatgaact
agtcgatccaataaattatcaaatacttcaaaatttatttgataaaggaagcggaacaat
aaacaaaatactcaggaagatattttattcggtaacaggtggccaaactccataggtagc
tttttctatttcggattttagaatttccaaattcaccagcgatttatcggttttggtgaa
atccaaggatttattaatgtccacaaatgccatttgttttgtctgtggattgtatttgaa
aatggaaacgatgtagttagatagatgcgcggcgaagtttcctattagggttccgcgctt
cacgtcacccaacatacttgaatcaccatcctttaaaaaaaatgataagatatcaacatg
gagtatatcatactcggattttaattcttctactgcctcactgacattttcacaaatact
acaatacggtttaccgaaaataatcagcacgttcttcatttatgggtatcaaaaacttaa
aatcgttactgctggaaaataaatcactgacgatattagatgataatttatacaaagtat
acaatggaatatttgtggatacaatgagtatttatatagccgtcgccaattgtgtcagaa
acttagaagagttaactacggtattcataaaatacgtaaacggatgggtaaaaaagggag
gacatgtaaccctttttatcgatagaggaagtataaaaattaaacaagacgttagagaca
agagacgtaaatattctaaattaaccaaggacagaaaaatgttagaattagaaaagtgta
catccgaaatacaaaatgttaccggatttatggaagaagaaataaaggcagaaatgcaat
taaaaatcgataaactcacatttcaaatatatttatctgattatgataacataaaaatat
cattgaatgagatactaacacatttcaacaataatgagaatgttacattattttattgtg
atgaacgagacgcagaattcgttatgtgtctagcggctaaaacacagttctctaccacag
gagaatggccgttaataataagtaccgatcaggatactatgctattcgcgtctgctgata
atcatcctaagatgataaaaaacttaactcaactgtttaaatttgttccctcggcagagg
ataactatttagcaaaattaactgcattagtgaatggatgtgatttctttcctggactct
atggggcatctataacacccaacaacttaaacaaaatacaattgtttagtgattttacaa
tcgataatatagtcactagtttggcaattaaaaattattatagaaagactaactctaccg
tagacgtgcgtaatattgttacgtttataaacgattacgctaatttagacgatgtctact
cgtatattcctccttgtcaatgcactgttcaagaatttatattctccgcattagatgaaa
aatggaatgaatttaaatcatcttatttagagagcgtgccgttaccctgccaattaatgt
acgcattagaaccacgtaaggagattgatgtttcagaagttaaaactttatcatcttata
tagatttcgaaaatactaaatcagatatcgatgttataaaatctatatcctcgatttttg
gatattctaacgaaaactgtaacaccatagtgttcggcatctataaggataatttactac
tgagtataaataattcattttactttaacgatagtctgttaataaccaatactaaaagtg
ataatataataaatataggttactagattaaaaaatggtgttccagctcgtgtgttctac
atgcggcaaagatatttctcacgaacgatataaattgattatacgaaaaaaatcattaaa
ggatgtactagtcagtgtaaagaacgaatgttgtaggttaaaattatctacacaaataga
acctcaacgtaacttaacagtgcaacctctattggatataaactaatggatccggttaat
tttatcaagacatatgcgcctagaggttctattatttttattaattatgccatgtcatta
actagtcatttgaatccatcgatagaaaaacatgtgggtatttattatggtacgttatta
tcggaacacttggtagttgaatctacctatagaaaaggagttagaatagtcccattggat
agattttttgaaggatatcttagtgcaaaagtatacatgttagagaatattcaagttatg
aaaatagcagctgatatgtcgttaactttactaggtattccatatggatttggtcatgat
agaatgtattgttttaaattggtagctgaatgttataaaaatgccggtattgatacatcg
tctaaacgaatattaggtaaagatatttttctgagccaaaactttacagatgataataga
tggataaagatatatgattctaataatttaacattttggcaaattgattaccttaaaggg
tgagttaatatgcataactactcctccgttgttttttccctcgttctttttcttaacgtt
gtttgccatcactctcataatgtaaagatattctaaaatggtaaacttttgcatatcgga
tgcagaaattggtataaatgttgtaattgtattatttcccgtcaatggactagtcacagc
tccatcagttttatatcctttagagtatttctcactcgtgtctagcattctagagcattc
catgatctgtttatcgttgatattggccggaaagatagattttttattttttattatatt
actattggcaattgtagatataacttctggtaaatatttttctaccttttcaatctcttc
tattttcaagccggctatatattctgctatattgttactagtatcaataccttttctggc
taagaagtcatatgtggtattcactatatcagttttaactggtagttccattagcctttc
cacttctgcagaataatcagaaattggttctttaccagaaaatccagctactataatagg
ctcaccgatgatcattggcaaaatcctatattgtaccagattaatgagagcatatttcat
ttccaataattctgctagttcttgagacattgatttatttgatgaatctatttggttctc
tagatactctaccatttctgccgcatacaataacttgttagataaaatcagggttatcaa
agtgtttagtgtggctagaatagtgggcttgcacgtattaaagaatgctgtagtatgagt
aaaccgttttaacgaattatatagtctccagaaatctgtggcgttgcatacatgaactga
atgacatcgaagattgtccaatatttttaatagctgctctttgtccattatttctatatt
tgactcgcaacaattgtagataccattaatcactgattcctttttcgatgccggacaata
gcacaattgtttagctttggactctatgtattcagaattaatagatatatctctcaatac
agatttcactatacattttgaaactatgtcaaaaattgtagaacgacgctgttctgtagc
catttaactttaaataatttacaaaaatttaaaatgagcatccgtataaaaatcgataaa
ttgcgccaaattgtggcatatttttcagagttcagcgaagaagtgtctataaatgtagac
tcgacggatgaattaatgtatatttttgccgccttgggcggatctgtaaacatttgggcc
attatacctctcagtgcatcagtgttctaccgcggagccgaaaatattgtgtttaacctt
ccagtgtccaaggtaaaatcgtgtttgtgtagttttcacaatgatgctatcatagatata
gaacctgatctggaaaataatctagtaaaactttctagttatcatgtagtaagtgtcgat
tgtaacaaggaactgatgcctattaggacagatactactatttgtctaagtatagatcaa
aagaaatcttacgtatttaattttcacaagtatgaagaaaaatgttgtggtagaaccgtc
attcatctagaatggttgttgggctttatcaagtgtattagtcagcatcagcatttggct
attatgtttaaagatgacaatattattatgaagactcctggtaatactgatgcgttttcc
agggaatattctatgactgaatgttctcaagaactacaaaagttttctttcaaaatagct
atctcgtctctcaacaaactacgaggattcaaaaagagagtcaatgtttttgaaactaga
atcgtaatggataatgacgataacattctaggaatgttgttttcggatagagttcaatcc
tttaagattaacatctttatggcgtttttagactaatactttcaatgagataaatatggg
tggcggagtaagtgttgagctccctaaacgggatccgcctccgggagtacccactgatga
gatgttattaaacgtggataaaatgcatgacgtgatagctcccgctaagcttttagaata
tgtgcatataggaccactaacaaaagataaagaggataaagtaaagaaaagatatccaga
gtttagattagtcaacacaggacccggtggtctttcggcattattaagacaatcatataa
tggaaccgcacccaattgctgtcgcacttttaatcgtactcattattggaagaaggatgg
aaagatatcagataagtatgaagagggtgcagtattagaatcgtgttggcccgacgtcca
cgacactggaaaatgcgatgttgatttattcgactggtgtcagggggatacgttcgatat
gaacatatgccatcagtggatcggttcagcctttaataggagtgatagaactgtagaggg
tcgacaatcgttaataaatctgtataataagatgcaaacattatgtagtaaagatgctag
tgtaccaatatgtgaattatttttgcatcatttacgcgcacacaatacagaagatagcaa
agagatgatcgattatattctaagacaacagtcggcggactttaaacagaaatatatgag
atgtagttatcccactagagataagttagaagagtcattaaaatatgcggaacctcgaga
atgttgggatccagagtgttcgaatgccaatgttaatttcttactaacacgtaattataa
taatttaggactttgcaatattgtacgatgtaatacgagcgtgaataacttacagatgga
taaaacttcctcattaagattatcatgtggattaagcaatagtgatagattttctactgt
tcccgtcaatagagcaaaagtagttcaacataatattaaacattcgttcgacctaaaatt
gcatttgatcagtttattatctctcttggtaatatggatactaattgtagctatttaaat
gggtgccgcagcaagcatacagacgactgtgaatacactcagtgaacgtatctcgtctaa
attagaacaagaagcgaacgctagtgctcaaacaaaatgtgatatagaaatcggaaattt
ttatatccgacaaaaccatggatgtaacatcactgttaaaaatatgtgctctgcggacgc
ggatgctcagttggatgctgtgttatcagccgctacagaaacatatagtggattaacacc
ggaacaaaaagcatacgtaccagctatgtttactgctgcgttaaacattcagacgagtgt
aaacactgttgttagagattttgaaaattatgtgaaacagacttgtaattctagcgctgt
tgtcgataacaaattaaagatacaaaacgtaattatagatgaatgttacggagccccagg
atctccaacaaatttggaatttattaatacaggatctagcaaaggaaattgtgccattaa
ggcgttgatgcaattgactactaaggccactactcaaatagcacctagacaagttgctgg
tacaggagttcagttttatatgattgttatcggtgttataatattggcagcgttgtttat
gtactatgccaagcgtatgctgttcacatccaccaatgataaaatcaaacttattttagc
caataaggaaaacgtccattggactacttacatggacacattctttagaacttctccgat
gattattgctaccacggatatacaaaactgaaaatatattgataatattttaatagatta
acatggaagttatcgctgatcgtctagacgatatagtgaaacaaaatatagcggatgaaa
aatttgtagattttgttatacacggtctagagcatcaatgtcctgctatacttcgaccat
taattaggttgtttattgatatactattatttgttatagtaatttatatttttacggtac
gtctagtaagtagaaattatcaaatattgttggtgttggtggcgctagtcatcacattaa
ctatttttttattactttatactataatagtactagactgacttctaacaaacatctcac
ctgccataaataaatgcttgatattaaagtcttctatttctaacactattccatctgtgg
aaaataatactctgacattatcgctaattgatacatcggtaagtgatatgcctataaagt
aataatcttctttgggcacatataccagtgtaccaggttctaacaacctatttactggtg
ctcctgtagcatactttttttttaccttgagaatatccattgtttgcttggtcaatagtg
atatgtgattttttatcaaccactcaaaaaagtaattggagtgttcatatcctctacggg
ctattgtctcatgaccgtgtatgaaatttaagtaacacgactgtggtagatttgttctat
agagccggttgccgcaaatagatagaactaccaatatgtctgtacaaatgttaaacatta
attgattaacagaaaaaacaatgttcgttctgggaatagaaaccagattaaaacaaaatt
cattagaatatatgccacgtttatacatagaatataaaataactacagtttgaaaaataa
cagtatcatttaaacatttaacttgcggggttaatctcacaactttactgtttttgaact
gttcaaaatatagcatagatccatgagaaatacgtttagccgcctttaatagaggaaatc
caaccgcctttctggatctcaccaacgacgatagttctgaccagcaactcatttcttcat
catccacctgttttaacatataataggcaggagatagatatccatcattgcaatattcct
tctcgtaggcacacaatctaatattgataaaatctccattctcttctctgtatttattat
cttgtctcggtggctgattaggctgtggtctatcgttgttgaatctattttggtcattaa
atctttcatttcttcctggtatatttctatcacctcgtttggttggatttttgtctatat
tatcgtttgtaacatcggtacgggtattcatttatcacaaaaaaaacttctctaaatgag
tctactactagaaaacctcatcgaagaagataccatattttttgcaggaagtatatctga
gtatgatgatttacaaatggttattgctggtgcaaaatccaaatttccaagatctatgct
ttctatttttaatatagtacctagaacgatgtcaaaatatgagttggagttgattcataa
cgagaatatcacaggggcaatgtttaccacaatgtataatataagaaacaatttgggtct
aggcgatgataaactaactattgaagccattgaaaactatttcttggatcctaacaatga
ggttatgcctcttatcattaataatacggatatgactaccgtcattcctaaaaaaagtgg
taggagaaagaataagaacatggttatcttccgtcaaggatcatcacctatcttgtgtat
tttcgaaactcgtaaaaagattaatatttataaagaaaatatggaatccgtatcgactga
gtatacacctatcggagacaacaaggctttgatatctaaatatgcgggaattaatatcct
gaatgtatattctccttccacgtccatgagattgaatgccatttacggattcaccaataa
aaataaactagagaaacttagtactaataaggaactagaatcgtatagttctagccctct
tcaagaacccattaggttaaatgattttctgggactattggaatgtgttaaaaagaatat
tcctctaacagatattccgacaaaggattgattactataaatggagaatgttcctaatgt
atactttaatcctgtgtttatagagcccacgtttaaacattctttattaagtgtttataa
acacagattaatagttttatttgaagtattcgttgtattcattctaatatatgtattttt
tagatctgaattaaatatgttcttcatgcctaaacgaaaaatacccgatcctattgatag
attacgacgtgctaatctagcgtgtgaagacgataaattaatgatctatggattaccatg
gataacaactcaaacatctgcgttatcaataaatagtaaaccgatagtgtataaagattg
tgcaaagcttttgcgatcaataaatggatcacaaccagtatctcttaacgatgttcttcg
cagatgatgattcattttttaagtattttgctagtcaagatgatgaatcttcattatctg
atatattgcaaatcactcaatatctagactttctgttattattattgatccaatcaaaaa
ataaattagaagctgtgggtcattgttatgaatctctttcagaggaatacagacaattga
caaaattcacagactctcaagattttaaaaaactgtttaacaaggtccctattgttacag
atggaagggtcaaacttaataaaggatatttgttcgactttgtgattagtttgatgcgat
tcaaaaaagaatcagctctagctaccaccgcaatagatcctgttagatacatagatcctc
gtcgtgatatcgcattttctaacgtgatggatatattaaagtcgaataaagttgaaaaat
aattaattctttattgttatcatgaacggcggacatattcagttgataatcggccccatg
ttttcaggtaaaagtacagaattaattagacgagttagacgttatcaaatagctcaatat
aaatgtgtgactataaaatattctaacgataatagatacggaacgggactatggacacat
gataagaataattttgcagcattggaagtaactaaactatgtgatgtcttggaagcaatt
acagatttctccgtgataggtatcgatgaaggacagttctttccagacattgttgaattc
tgtgagcgtatggcaaacgaaggaaaaatagttatagtagccgcgctcgatgggacattt
caacgtagaccgtttaataatattttgaatcttattccattatctgaaatggtggtaaaa
ctaactgcagtgtgtatgaaatgctttaaggaggcttccttttctaaacgattaggtaca
gaaaccgagatagaaataataggaggtaatgatatgtatcaatctgtgtgtagaaagtgt
tacatcgactcataatattatattttttatctaaaaaactaaaaataaacattgattaaa
ttttaatataatacttaaaaatggatgttgtgtcgttagataaaccgtttatgtattttg
aggaaattgataatgagttagattacgaaccagaaagtgcaaatgaggtcgcaaaaaaac
tgccgtatcaaggacagttaaaactattactaggagaattattttttcttagtaagttac
agcgacacggtatattagatggcgccaccgtagtgtatataggatctgctccaggtacac
atatacgttatttgagagatcatttctataatttaggagtgatcatcaaatggatgctaa
ttgacggccgccatcatgatcctattctaaatggattgcgtgatgtgactctagtgactc
ggtttgttgatgaggaatatctacgatccatcaaaaaacaactacatccttctaagatta
ttttaatttctgatgtgcgatccaaacgaggaggaaatgaacctagtactgcggatttac
taagtaattatgctctacaaaatgtcatgattagtattttaaaccccgtggcgtctagtc
ttaaatggagatgcccgtttccagatcaatggatcaaggacttttatatcccatacggta
ataaaatgttacaaccttttgctccttcatattcagctgaaatgagattattaagtattt
ataccggtgagaatatgagactgactcgagttaccaaatcagacgctgtaaattatgaaa
aaaagatgtattaccttaataagatagtccgcaacaaagtagttattaactttgattatc
ctaatcaggaatatgactattttcacatgtactttatgttgaggaccgtatactgcaata
aaacatttcctactactaaagcaaagatactatttctacaacaatctatatttcgtttct
taaatattccaacgacatcaactgaaaaagttagtcatgaaccaatacaacgtaaaatat
ctagcaaagattctatgtctaaaaacagaaatagcaagagatccgtacgcggtaataaat
agaaacgtactactgagatatactaccgatatagagtataatgatttagttactttaata
accgttagacataaaattgattctatgaaaactgtgtttcaggtatttaacgaatcatcc
ataaattatactccggttgatgatgattatggagaaccaatcattataacatcgtatctt
caaaaaggtcataacaagtttcctgtaaattttctatacatagatgtggtaatatctgac
ttatttcctagctttgttagactagatactacagaaactaatatagttaatagtgtacta
caaacaggcgatggtaaaaagactcttcgtcttcctaaaatgttagagactgaaatagtt
gtcaagattctctatcgtcctaatataccattaaaaattgttagatttttccgcaataac
atggtaactggagtagagatagccgatagatctgttatttcagtcgctgattaatcaatt
agtagagatgagagataagaacattataataatcaataatatatcttatatctgtttaga
aaaatgctaatattaaaatagctaacgctagtaatccaatcggaagccatttgatatcta
taatagggtatctaatttcctgattcagatagcgtacggctatattctcggtagctactc
gtttggaatcacaaacattatttacatctaatttactatctgtaatggaaacgtttccca
atgaaatggtacaatcagatacattacatcttgatatatttttttttaaagaggctggta
acaacgcatcgcttcgtttacatggctcgtaccaacaataatagggtaatcttgtatcta
ttcctatccgtactatacttttatcaggataaatacatttacatcgtatatcgtctttgt
tagcatcacagaatgcataaatttgttcgtccgtcatgataaaaatttaaagtgtaaata
taactattatttttatagttgtaataaaaagggaaatttgattgtataccttcggttctt
taaaagaaactgacttgataaaaatggctgtaatctctaaggttacgtatagtctatacg
atcaaaaagagattaatgctacagatattatcattagtcatattaaaaatgacgacgata
tcggtaccgttaaagatggtagactaggtgctatggatggggcattatgtaagacttgtg
ggaaaacggaattggaatgtttcggtcactggggtaaagtaagtatttataaaactcata
tagttaagcctgaatttatttcagaaattattcgtttactgaatcatatatgtattcatt
gcggattattgcgttcacgagaaccgtattccgacgatattaacctaaaagcgttatcgg
gacacgctcttaggagattaaaggataaaatattatccaagaaaaagtcatgttggaaca
gcgaatgtatgcaaccgtatcaaaaaattactttttcaaagaaaaaggtttgtttcgtca
acaagttggatgatattaacgttcctaattctctcatctatcaaaagttaatttctattc
atgaaaagttttggccattattagaaattcatcaatatccagctaacttattttatacag
actactttcccatccctccgttgattattagaccggctattagtttttggatagatagta
tacccaaagagacaaatgaattaacttacttattaggtatgatcgttaagaattgtaact
tgaatgctgatgaacaggttatccagaaggcggtaatagaatacgatgatattaaaatta
tttctaataacactaccagtatcaatttatcatatatcacatccggcaaaaataatatga
ttagaagttatatcgtcgctcggcgaaaagatcagacc-gctagatccgtaattggtccc
agtacatctatcaccgttaatgaggtaggaatgcccacatatattagaaatacacttaca
gaaaagatatttgttaatgcctttacagtggataaagttaaacaactattagcatcaaac
caagttaaattttactttaataaacgattaaaccaattaacaagaatacgtcaaggaaag
tttatcaaaaataaaatacatttattgcctggtgattgggtagaagtagctgttcaagaa
tatacaagtattatttttggaagacaaccgtctctacatagatacaacgtcatcgcttca
tctatcagagctaccgaaggagatactatcaaaatatctcccggaattgccaactctcaa
aatgctgatttcgacggagatgaagaatggatgatattggagcaaaatcctaaagccgta
gttgaacaaagtattcttatgtatccgacgacgttactcaaacacgatattcatggagcc
cccgtttatggatctattcaagatgaaatcgtagcagcgtattcattgtttaggatacaa
gatctttgtttagatgaagtattgaacatcttggggaaatatggaagagagttcgatcct
aaaggtaaatgtaaattcagcggtaaagatatctatacttacttgataggtgaaaagatt
aattatccgggtctcttaaaggatggtgaaattattgcaaacgacgtagatagtaatttt
gttgtagctatgaggcatctgtcattggctggactcttatccgatcataaatcgaacgtg
gaaggtatcaactttattatcaagtcatcttatgtttttaagagatatctatctatttac
ggttttggggtgacattcaaagatctgagaccaaattcgacgttcactaataaattggag
gctatcaacgtagaaaaaatagaacttatcaaagaagcatacgccaaatatctcaaagat
gtaagagacgggaaaatagttccattatctaaagctttagaggcggactacttggaatcc
atgttatccaacttgacaaatcttaatatcagagagatagaagaacatatgagacaaacg
ctgatagatgatccagataataacctcctgaaaatggccaaagcgggttataaagtaaat
cccacagaactaatgtatattctaggtacttatggacaacagaggatagatggcgaacca
gcagagactcgagtattgggtagagtcttaccttactatcttccagactctaaggatcca
gaaggaagaggttatattcttaattctttaacaaaaggattaacgggttctcaatattac
ttttcgatgctggttgcaagatctcaatctactgatattgtctgtgaaacatcacgtacc
ggaacactggctagaaaaatcattaaaaagatggaggatatggtggtcgacggatacgga
caagtagttataggtaatacgctcatcaagtacgcagccaattataccaaaattctaggc
tcagtatgtaaacctgtagatcttatctatccagatgagtccatgacttggtatttggaa
attagtgctttgtggaataaaataaaacagggattcgtttactctcagaaacagaaactt
gcaaagaagacattggcgccgtttaatttcctagtattcgtcaaacccaccactgaggat
aatgctattaaggttaaggatctgtacgatatgattcataacgtcattgatgatgtgaga
gagaaatacttctttacggtatctaatatagattttatggagtatatattcttgacgcat
cttaatccttctagaattagaattacaaaagaaacggctattactatctttgaaaagttc
tatgaaaaactcaattatactctaggtggtggaactcctattggaattatttctgcacag
gtattgtctgagaagtttacacaacaagccctgtccagttttcacactactgaaaagagt
ggtgctgtaaaacaaaaacttggtttcaacgagtttaataacttgactaatttgagtaag
aataagaccgaaattatcactctggtatccgatgatatctctaaacttcaatctgttaag
attaatttcgaatttgtatgtttgggagaattaaatccagacatcactcttcgaaaagaa
acagatagatatgtagtagacataatagtcaatagattatacatcaagagagcagaaata
accgaattagtcgtcgaatatatgattgaacgatttatctcctttagcgtcattgtaaag
gaatggggtatggagacattcattgaggacgaggataatattagatttactgtctaccta
aatttcgttgaaccggaggaattgaatcttaataagtttatgatggttcttccaggtgcc
gccaacaagggcaagattagtaaattcaagattcctatctctgactatacgggatataac
gacttcaatcaaacaaaaaagctcaataagatgactgtagaactcatgaatctaaaagaa
ttgggttctttcgatttggagaacgtcaacgtgtatcctggagtatggaatacatacgat
atcttcggtattgaggccgctcgtggatacttgtgcgaagccatgttaaacacctatgga
gaaggtttcgattatctgtaccagccttgtgatcttctcgctagtttactatgtgctagt
tacgaaccagaatcagttaataaattcaagttcggtgcagctagtactcttaagagagct
acgttcggagataataaagcattgttaaacgcggctcttcataaaaagtcagaacctatt
aacgataatagtagctgccacttttttagcaaggtccctaatataggaactggatattac
aaatactttatcgacttgggtcttctcatgagaatggaaaggaaactatctgataagata
tcttctcaaaagatcaaggagatagaagaaacagaagacttttaattcttatcaataaca
tatttttctatgatctgtcttttaaacgatggattttccacaaatgcgcctctcaagtcc
ctcatagaatgatacacgtataaaaaatatagcataggtgatgactccttatttttagac
attagatatgccaaaatcatagctccgcttctatttactcccgcaacacaatgaaccaac
acgggctcgtttcgttgatcacatttagataagaaggcggtcacgtcgtcaaaatattta
ctaatatcagtagttgtatcatctaccaacggtatatgaataatattaatattagagtta
ggtaatgtatatttatccatcgtcaaatttaaaacatatttgaacttaacttcagatgat
ggtgcatccatagcatttttataatttcccaaatacacattatttgttactcttgtcatt
atagtgggagatttggctctgtgcatatctccagttgaacgtagtagtaagtatttatac
aaacttttcttatccatttataacgtacaaatggataaaactactttatcagtaaacgca
tgcaatttagaatacgttagagaaaaggctatagtaggcgtacaagcagccaagacatca
acacttatattttttgttattatattggcaattagtgcgctattactctggtttcagaca
tctgataatccagtctttaatgaattaacgagatatatgcgaattaaaaatacggttaac
gattggaaatcattaacggatagcaaaacaaaattagaaagcgatagaggtagacttcta
gccgctggtaaggatgatatattcgaattcaaatgtgtggatttcggcgcctattttata
gctatgcgattggataagaaaacatatctgccgcaagctattaggcgaggtactggagac
gcgtggatggttaaaaaggcggcaaaagtcgatccatctgctcaacaattttgtcagtat
ttgatagaacacaagtctaataatgttattacttgtggtaatgagatgttaaatgaatta
ggttatagcggttattttatgtcaccgcattggtgttccgatcttagtaatatggaataa
gtgttagataaatgcggtaacaaatgttcctgtaaggaaccataacagtttagatttaac
attaaagatgagcataaacataataaacaaaattacaatcaaacctataacattaatatc
aaacaatccaaaaaatgaaatcagtggagtagtaaacgtgtacataactcctggataacg
tttagcagctaccgttcctattctagaccaaaaatttggtttcatggtttcgaagcggtg
ttctgcaacaagacgaggatcgtgttctacatatttggcagagttatccattatttgcct
gttaatcttcatttcgttttcgattctggctatttcaaaataaaatcccgatgatagacc
tccagactttataatttcatctacgatgttcagcgccgtagtaactctaataatataggc
ggataagctaacatcataccctcctgtatatgtgaatatggcatgatctttgtctattac
aagctcggttttaactttatttcctgtaataatttctctcatctgtaggatatctatttt
cttgtcatgtattgccttcaagacgggacgaagaaacgtaatatcctcaataacgttatc
gttttctataataactacatattctacatttttattttctagctcggtaaaaaatttaga
atcccatagggctaaatgtctagcgatatttcttttcgtttcctctgtacacatagtgtt
acaaaaccctgaaaagaagtgagtatacttgtcatcatctctaatatttcctccagtcca
ttgtataaacacataatccttgtaatgatctggatcatcattgactatcacaacgtctct
tttttcttgcataacttcattgtccttcacatcatcgaacttctgatcattaatatgctc
atgaacattaggaaatgtttctgatggaggtctatcaataactggcacaacaataacagg
agttttcgccgccaccatttagttattgaaattaatcatatacaactctctaatacgagt
tatattttcgtctatccattgtttcacattgacatatttcgacaaaaagatataaaatgc
gtattccaatgcttctctgtttaatgaattactaaaatatacaaacacgtcactgtctgg
taataaatgatatcttagaatattgtaacaatttattttgtattgcacatgttcgtgatc
tatgagttcttcttcgaatggcataggatctccgaatctgaaaacgtataaataggagtt
agaataataatatttgagagtattggtaatgtataaactctttagcggtataattagttt
ttttctctcgatttctatttttagatgtgatggaaaaatgactaattttgtagcattagt
atcatgaactctaatcaaaatcttaatatcttcgtcacacgttagctctttgaagttttt
aagagatgcatcagttggttttacagatggagtaggtgcaacaattttttgtttaatgca
tgcatgtattggagccattgtcttaactataatggtgcttgtatcgaaaaactttaatgc
ggataacggaagctcttcgccgcgactttctacgtcgtaattgggttctaatgccgatct
ctgaatggatactagttttctaagttctaatgtgattctctgaaaatgtaaatccaattc
ctccggcattatagatgtgtatacatcggtaaataaaactatagtatccaacgatccctt
ctcgcaaattctagtcttaaccaagaaatcgtatataactacggagatggcgtatttaag
agtggattcttctaccgttttgttcttggatttcatataagaaactataaagtccgcact
actgttaagaatgatcactaacgcaactatatagttcaaattaagcatcttggaaacata
aaataactctgtagatgatacttgactttcgaataagtttgcagacaaacgaagaaagaa
cagacctctcttaatttcagaagaaaactttttttcgtattcctgacgtctagagtttat
atcaataagaaagttaagaattagtcggttaatgttgtatttcattacccaagtttgaga
tttcataatattgtcaaaagacatgataatattaaagataaagcgctgactatgaacgaa
atagctatatggttcgctcaagaatatagtcttgttaaacgtggaaacgataactgtatt
tttaatcacgtcagcggcatctaaattaaatataggtatatttattccacacactctaca
atatgccacaccatcttcataataaataaattcgttagcaaaattattaattttagtgaa
atagttagcgtcaactttcatagcttccttcaatctaatttgatgctcacatggcgcgaa
ttctactctaacatcccttttccatgcctcaggttcatcgatctctataatatctagttt
cttgcgtttcacaaacactggctcgtctctcgcgatgagatctgtatagtaactatgtaa
atgataactagatagaaagatgtagctatatagatgacgatcctttaagagaggtataat
aactttaccccaatcagatagactgttgttatggtcttcggaaaaagaatttttataaat
ttttccagtattttctaaatatacgtacttgatatctaagaaatccttaataataatagg
aatggataatccgtctattttataaagaaatacatatcgcatattatacttttttttgga
aattggaataccgatgtgtctacataaatacgcaaagtctaaatattttttagagaatct
tagttggtccaaattcttttccaagtacggtaatagatttttcatattgaacggtatctt
cttgatctctggttctaattccgcattaaatgatgaaactaagtcactatttttataact
aacgattacatcacctctaacatcatcatttaccaggatactgatcttcttttgtcgtaa
atacatgtctaatgtgttaaaaaaaagatcatacaagttatacgtcatttcatctgtagt
attcttgtcattgaaggataaactcgtactaatctcttctttaacagtctgttcaaattt
atatcctatatacgaaaaaatagcaaccagtgtttgatcatccgcgtcaatattctgttc
tatcgtagtgtataacaatcttatatcttcttctgtgatagtcgatacgttataaaggtt
gataacgaaaatatttttatttcgtgaaataaagtcattgtaggattttggacttatatt
cgtgtctagtagatatgattttatttttggaatgatctcaattaaaatagtctctttaga
gtccatttaaagttacaaacaactaggaaattggtttatgatgtataatttttttagttt
ttatagattctttattctatacttaaaaaatgaaaataaatacaaaggttcttgagggtt
gtgttaattgaaagcgagaaataatcataaattatttcattatcgtgatatccgttaagt
ttgtatcgtaatggcgtggtcaattacgaataaagcggatactagtagtttcacaaagat
ggctgaaatcagagctcatctaagaaatagcgctgaaaataaagataaaaacgaggatat
tttcccggaagatgtaataattccatctactaagcccaaaaccaaacgaaccactactcc
tcgtaaaccagcggctactaaaagatcaaccaaaaaggataaagaaaaggaggaagtgga
ag---------aagtaattatagaggaatatcatcaaacaactgaagaaaattctccacc
tccgtcatcatctcctggagtcggcgacattgtagaaagcgtggccgctgtagagctcga
tgatagcgacggggatgatgaacctatggtacaagttgaagctggtaaagtaaatcatag
tactagaagcgatctctctgacctaaaggtggctaccgacaatatcgttaaagatcttaa
gaaaattattactagaatctctgcagtatcgactgttctagaggatgttcaagcagctgg
tatctctagacaatttacttctatgactaaagctattacaacactatctgatctagtcac
cgagggaaaatctaaagttgttcgtaaaaaagttaaaacttgtaagaagtaaatgcgtgc
acttttttataaagatggtaaactgtttaccgataataattttttaaatcctgtatcaga
cgataatccagcgtatgaggttttgcaacatgttaaaattcctactcatttaacagatgt
agtagtatatgaacaaacgtgggaagaggcattaactagattaatttttgtgggaagtga
ttcaaaaggacgtagacaatacttttacggaaaaatgcatatacagaatcgcaatgctaa
aagagatcgtatttttgttagagtatataacgttatgaaacgaattaattgttttataaa
caaaaatataaagaaatcgtccacagattccaattatcagttggcggtttttatgttaat
ggaaactatgttttttattagatttggtaaaatgaaatatcttaaggagaatgaaacagt
agggttattaacactaaaaaataaacacatagaaataagtcccgatgaaatagttatcaa
gtttgtaggaaaggacaaagtttcacatgaatttgttgttcataagtctaatagactata
taaaccgctattgaaactgactgatgattctagtcccgaagaatttctgttcaacaaact
aagtgaacgaaaggtatatgaatgtatcaaacagtttggtattagaatcaaggatctccg
aacgtatggagtcaattatacgtttttatataatttttggacaaatgtaaagtccgtatc
tcctcttccatcaccaaaaaagttgatagcgttaactatcaaacaaactgctgaagtggt
aggtcatactccatcaatttcaaaaagagcttatatggcaacgactattttagaaatggt
aaaggataaaaattttttagacgtagtatctaaaactacgttcgatgaattcctatctat
agtcgtagatcacgttaaatcatctacggatggatgataatagatctttacacaaataat
tacaagaccgat------aaatggataaacggatgaaatctctcgctatgacagctttct
tcggagagctaaacacgttagatattatggcattgataatgtctatatttaaacaccatc
caaacaataccattttttcagtggataaggatggtcaatttatgattgatttcgaatacg
ataattataaggcttctcaatatttggatctgaccctcactccgatatctggaaatgaat
gcaagactcacgcatctagtatagccgaacaattggcgtgtgtggatattattaaagagg
atattagcgaatatatcaaaactactccccgtcttaaacgatttataaaaaaataccgca
atagatcatatactcgtatcagtcgagatacagaaaagcttaaaatagctctagctaaag
gcatagattacgaatatataaaagacgcttgttaataagtaaatgaaaaaaaactagtcg
tttataataaaacacgatatggataccaacatagtatcatcttctactattgcgacgtat
atagacgctttagcgaagaatgcttcagaattagaacagaggtctaccgcatacgaaata
aataatgaattggaactagtatttattaaaccgccattgattacgttgacaaatgtagta
aatatctccacgattcaggaatcgtttattcgatttaccgttactaataaggaaggtatc
aaaattagaactaagattccattatctaaggtacatggtctagatgtaaaaaatgtacag
ttggtagatgctatagataacatagtttgggaaaagaaatcattagtgacggaaaatcgt
cttcacaaagaatgcttgttgagactatcgacagaggaacgtcatatatttttggattac
aagaaatatggatcctctatccgactagaattagtcaatcttattcaagcaaaaacaaaa
aactttacgatagactttaagctaaaatattttctaggatctggtgctcaatctaaaagt
tctttattgcacgctattaatcatccaaagtcaaggcctaatacatctctggaaatagaa
tttacacctagagacaatgaaacagttccatatgatgaactaataaaggaattgacgact
ctctcgcgtcatatatttatggcttctccagagaatgtaattctttctccacctattaac
gcacctataaagacttttatgttgcctaaacaagatatagtaggtctggatctggaaaat
ctatatgccgtaactaagactgatggcattcctataactatcagagttacatcaaaaggg
ttgtattgttattttacacatcttggttatattattagatatccagttaagagaacaata
gattccgaagtagtagtctttggtgaggcagttaaggataagaactggaccgtatatctc
attaagctaatagagcccgtaaatgcaatcagtgatagactagaagaaagtaagtatgtt
gaatctaaactagtggatatttgtgatcggatagtattcaagtcaaagaaatacgaaggt
ccgtttactacaactagtgaagtcgtcgatatgttatctacatatttaccaaagcaacca
gaaggtgttattctgttctattcaaagggacctaaatctaacattgattttaaaatcaaa
aaggagaatactatagaccaaactgcaaatgtagtatttaggtacatgtccagtgaacca
attatctttggagagtcgtctatctttatagagtataagaaatttaccaacgataaaggc
tttcctaaagaatatggttctggtaagattgtgttatataacggcgttaattatctaaat
aatatctattgtttggaatatattaatacacataatgaagtgggtattaagtccgttgtt
gtacctattaagtttatagcagaattcttagtcaatggagaaatacttaaacctagaatc
gataaaaccatgaaatatattaactcagaagactattatggaaatcaacataatatcata
gtcgaacatttaagagatcaaagcatcaaaataggagatgtctttaacgaggataaacta
tcggatgttggacatcaatacgctaccaacaacgataaatttagattaaatccagaagtt
agttattttactaataaacgaactagaggaccgttgggaattttatcaaactacgtcaag
actcttcttatttctatgtattgttccaaaacatttttagacgattccaacaaacgaaag
gtattagcgattgattttggaaacggtgctgacctggaaaaatacttttatggagagatt
gcgttattggtagcgacggatccggatgctgatgctatagctagaggaaatgaaagatac
aacaaattaaattctggaattaaaaccaagtactacaaatttgactacattcaggaaact
attcgatccgatacatttgtctctagtgtcagagaagtattctattttggaaagtttaat
atcattgactggcagttcgctattcattattcttttcatccaagacattatgctacagtc
atgaataacttatccgaactaactgcttctggaggcaaggtattaattactaccatggat
ggagacaaattatcaaaattaaccgataaaaagacttttataattcataagaatctacct
agtagcgaaaactatatgtctgtagaaaaaatagctgatgatagaatagtggtatataat
ccatcaacaatgtctactccaatgactgaatacattatcaaaaagaacgatatagtcaga
gtgtttaacgaatacggatttgttcttgtagataatgttgatttcgctacaattatagaa
cgaagtaaaaagtttattaatggcgcatctacaatggaagatagaccgtctacaagaaac
tttttcgaactaaatagaggagccattaaatgtgaaggtttagatgtcgaagacttactt
agttactatgttgtttatgtcttttctaagcggtaaataataatatggtatgggttctga
tatccccgttctaaatgcattaaataattccaatagagcgatttttgttcctataggacc
ttccaactgtggatactctgtattattaatagatatattaatacttttgtatggtaacag
aggttctacgtcttctaaaaataaaagttttataacatctggcctgttcataaataaaaa
cttggcgattctatatatactcttattatcaaatctagccattgtcttatagatgtgagc
tactgtaggtgtaccatttgattttctttctaatactatatatttctctcgaagaagttc
ttgcagatcatctgggaataaaatactactgttgagtaaatcagttattttttttatatc
gatattgatggacatttttatagttaaggataataagtatcccaaagtagataacgacga
taacgaagtatttatacttttaggaaatcacaatgactttatcagatcaaaattaacaaa
attaaaggagcatgtatttttttctgaatatattgtgactccagatacatatggatcttt
atgcgtcgaattaaatgggtctagttttcagcacggtggtagatatatagaggtggagga
atttatagatgctggaagacaagttagatggtgttctacatccaatcatatatctgaaga
tatacacactgataaatttgtcatttatgatatttatacgtttgattcgttcaagaataa
acgattggtatttgtacaggtgcctccatcattaggagatgatagctatttaactaatcc
gttattgtctccgtattatcgtaattcagtagccagacaaatggtcaatgatatgatttt
taatcaagattcatttttaaaatatttattagaacatctgattagaagccactatagagt
ttctaaacatataacaatagttagatacaaggataccgaagaattaaatctaacaagaat
atgttataatagagataagtttaaggcgtttgtattcgcttggtttaacggcgtttcgga
aaatgaaaaggtactagatacgtataaaaaggtatctgatttgatataatgaattcagtg
actatatcacacgcaccatatactattacttatcacgatgattgggaaccagtaatgagt
caattggtagagttttataacgaagtagccagttggttgctacgagacgagacgtcgcct
attcctgataagttctttatacaattgaaacagccgcttagaaataaacgagtatgtgtg
tgtggtatagatccgtatccaaaagatggaactggtgtaccgttcgaatcaccaaatttt
acaaaaaaatcaattaaggagatagcttcatctatatctagattaaccggagtaattgat
tataaaggttataaccttaatataatagacggggttataccctggaattattacttaagt
tgtaaattaggagaaacaaaaagtcacgcgatttactgggataagatttccaagttactg
ctgcagcatataactaaacacgttagtgttctttattgtttgggtaaaacagatttctcg
aatatacgggcaaagttagaatccccggtaactaccatagtgggatatcatccagcggcc
agagaccaccaattcgagaaagatcgatcatttgaaattatcaacgttttactggaatta
gacaacaagacacctataaattgggctcaagggtttatttattaatgctttagtgaaatt
ttaacttgtgttctaaatggatgcggctattagaggtaatgatgttatctttgttcttaa
gactataggtgtcccgtcagcatgcagacaaaatgaagatccaagattcgtagaagcatt
taaatgcgacgagttagaaagatatattgataataatccagaatgtacactattcgaaag
tcttagggatgaggaagcatactctatagtcagaattttcatggatgtagatttagacgc
gtgtctagacgaaatagattatttaacggctattcaagattttattatcgaggtgtcaaa
ctgtgtagctagattcgcatttacagaatgcggtgccattcatgaaaatgtaataaaatc
catgagatctaatttttcattgactaagtctacaaatagagataaaacaagttttcatat
tatctttttagacacgtataccactatggatacattgatagctatgaaacgaacactatt
agaattaagtagatcatctgaaaatccactaacaagatcgatagacactgccgtatatag
gagaaaaacaactcttcgggttgtaggtactaggaaaaatccaaattgcgacactattca
tgtaatgcaaccacctcacgataatatagaagattacctattcacttacgtggatatgaa
caacaatagttattacttttctctacaacgacgattggaggatttagttcctgataagtt
atgggaaccagggtttatttcgttcgaagacgctataaaaagagtttcaaaaatattcat
taattctataataaactttaatgatctcgatgaaaataattttacaacggtaccactggt
catagattatgtaacaccttgtgcattatgtaaaaaacgatcgcataaacatccgcatca
actatcgttggaaaatggtgctattagaatttacaaaactggtaatccacatagttgtaa
agttaaaattgttccgttggatggtaataaactgtttaatattgcacaaagaattttaga
cactaactctgttttattaaccgaacgaggagaccatatagtttggattaataattcatg
gaaatttaacagcgaagaacccttgataacaaaactaattctatcaataagacatcaact
acctaaggaatattcaagcgaattactctgtccgaggaaacgaaagactgtagaagctaa
catacgagacatgttagtagattcagtagagaccgatacctatccggataaacttccgtt
taaaaatggtgtattggacctggtagacggaatgttttactctggagatgatgctaaaaa
atatacgtgtactgtatcaaccggatttaaatttgacgatacaaaattcgtcgaagacag
tccagaaatggaagagttaatgaatatcattaacgatatccaaccattaacggatgaaaa
taagaaaaatagagagctgtatgaaaaaacattatctagttgtttatgtggtgctaccaa
aggatgtttaacattcttttttggagaaaccgcaactgggaagtcgacaaccaaacgttt
gttaaagtctgctatcggtgacctgtttgtcgagacgggtcaaacaattttaacagatgt
attggataaaggacctaatccatttatcgctaatatgcatttaaaaagatctgtattctg
tagcgaactacctgattttgcatgtagtggatcaaagaaaattagatctgataatattaa
aaagttgacagaaccttgtgtcattggaagaccgtgtttctccaataaaattaataatag
aaaccatgcgacaatcattatcgatactaattacaaacctgtctttgataggatagataa
cgcattaatgagaagaatcgccgtcgtgcgattcagaacacacttttctcaaccttctgg
tagagaggctgctgaaaataatgacgcgtacgataaagtcaaactattagacgagggatt
agatggtaaaatacagaataatagatatagattcgcatttctatacttgttggttaaatg
gtacaaaaaatatcatattcctattatgaaactatatcctacaccggaagagattccgga
ctttgcattctatctcaaaataggtactctgttggtatctagctctgtaaagcatattcc
attaatgacggacctctccaaaaagggatatatattgtacgataatgtggttactcttcc
gttgactactttccaacagaaaatatccaagtattttaattctagactatttggacacga
tatagagagcttcatcaatagacataagaaatttgccaatgttagtgatgaatatctgca
atatatattcatagaggatatttcatctccgtaaatatatgccatatatttatagaagat
atcacatatctaaatgaataccggaatcatagatttatttgataatcatgttgatagtat
accaactatattacctcatcagttagctactttagattatctagttagaactatcataga
tgagaacagaagcgtgttattgttccatattatgggatcgggtaaaacaataatcgcttt
gttgttcgccttggtagcttccagatttaaaaaggtttacattttagtaccgaacatcaa
catcttaaaaattttcaattataatatgggtgtagctatgaacttgtttaatgacgaatt
catagctgagaatatctttattcattccacaacaagtttttattctcttaattataacga
taacgtcattaattataacggattaagtcgctacaataactctatttttatcgttgatga
ggcacataatatttttgggaataatactggagaacttatgaccgtgataaaaaataaaaa
caagattccttttctactattgtctggatctcccattactaacacacctaatacgctggg
tcatattatagatttaatgtccgaagagacgatagattttggtgagattattagtcgtgg
taagaaagtaattcagacacttcttaacgaacgcggagtgaatgtactcaaggatttgct
taaaggaagaatatcatattacgaaatgccggacaaagatctaccaacaataagatatca
cggacgtaaatttctagatactcgagtagtatattgtcacatgtctaaacttcaagagag
agattatatgattactagacggcagctatgttatcatgaaatgtttgataaaaatatgta
taacgtgtcaatggtagtattgggacaacttaatctgatgaataatttagatacgttatt
tcaggaacaggataaggaattgtacccaaatctgaaaataaataatggagtgttatacgg
tgaagaattggtaacgttaaacattagttccaaatttaagtactttatcaatcggataca
gacactcaagggaaaacactttatatacttctctaattctacatatggtggattggtaat
taaatatatcatgctcagtaatggatattctgaatataatggttctcagggaactaatcc
acatatgataaacgacaaaccaaaaacatttgctatcgttactagtaaaatgaaatcgtc
tttagaggatctattagatgtgtataattctcctgaaaacgatgatggcagtcaattgat
gtttttgttttcgtcaaacattatgtctgaatcctatactctgaaagaggtaaggcatat
ttggtttatgactatcccggatactttttctcaatacaaccaaattcttggacgatctat
tagaaaattctcttacgccgatatttctgaacccgttaatgtatatcttttagcagccgt
atattcagatttcaatgacgaagtgacgtcattaaacgattatacacaggatgaattgat
taatgttttaccctttgacatcaaaaagctgttgtatctaaaatttaagactaaagaaac
gaatagaatatactctattcttcaagagatgtctgaaacgtattctcttccaccacatcc
atcaattgtaaaagttttattgggagaattggtcagacaatttttttataataattctcg
tattaagtataacgactccaagttacttaaaatggttacatcagttataaaaaataaaga
agacgctaggaattacatagatgatattgtaaacggtcacttctttgtatcgaataaagt
atttgataaatctcttttatacaaatacgaaaacgatattattacagtaccgtttagact
ttcctacgaaccatttgtttggggagttaactttcgtaaagaatataatgtggtatcttc
tccataaaactgatgagatatataaagaaataaatgtcgagctttgttaccaatggatat
cttccagttacattggaaccacatgagttgacgttagacataaaaactaatattaggaat
gccgtatataaggcgtatctccatagagaaattagtggtaaaatggccaagaaaatagaa
attcgtgaagacgtggaattacctctcggcgaaatagttaataattctgtagttataaac
gttccgtgtgtaataacctacgcatattatcacgttggggatatagtcagaggaacatta
aacatcgaagatgaatcaaatgtaactattcaatgtggagatttaatctgtaaactaagt
agagattcgggtactgtatcatttagcgattcaaagtactgcttttttcgaaatggtaat
gcgtatgataacggcatcgaagtctccgccgttctaatggaggctcaacaaggtaccgaa
tctagttttgtttttctcgcgaatatcgttgactcataagaaagagaatagcggtgagta
taaatacgaatactatggcaataattgcgaatgttttattcccttcgatatatttttgat
aatatgaaaaacatacctctctcaaatcagacaaccatttcataaaatagttctctcgca
ctggtgaggtggttgcagctcgtataatctccccagaataatatacttgcgtgtcgtcgt
tcaatttatacggatttctataattctctgttatataatgaggtttaccctcatgattag
acgacgacaatagtgttctgaatttagatagttgatcagaatgaatgtttattggtgttg
gaaaaattatccatgctgcgtctgcagagtggttgatagttgttcctagatatgtaaaat
aatccaacgtactaggtagcaaattgtctagataaaatactgaatcaaatggcgcagaca
tattagcggatctaatggaatccaattgattgactatcttttgaaaatatacatttttat
gatctgatacttgtaagaatatagcaataatgataattccatcatcgtgtttttttgcct
cttcataagaactatattttttcttattccaatgaaccagattaatctctccagagtatt
tgtatacatctatcaagtgattggatccataatcgtcttcctttccccaatatatatgta
ttgttgataacacatattcattggggagaaaccctccacttatatatcctcctttaaaat
taatccttactagttttccagtattctggatagtggttggtttcgactcattataatgta
tgtctaacgtcttcaatcgcgcgtcagaaattgcttttttagtttctatattaataggag
atagttgttgaggcatagtaaaaatgaaatgataactgtctagaaatagctcttagtatg
ggatttacaatggatgaggaagtgatatttgaaactcctagagaattaatatctattaaa
cgaataaaagatattccaagatcaaaagacacgcacgtgtttgctgcgtgtataacaagt
gacggatatccgttaataggagctagaagaacttcattcgcattccaggcgatattatct
caacaaaattcagattctatctttagagtatccactaaactattacggtttatgtactac
aatgaactaagagaaatctttagacggttgagaaaaggttctatcaacaatatcgatcct
cacttcgaagagttaatattattgggtggtaaactagataaaaaggaatctattaaagat
tgtttaagaagagaattaaaagaggaaagtgatgaacatataacagtaaaagaattcgga
aatgtaattctaaaacttacaacgagtgataaattatttaataaagtatatataggttat
tgcatggcatgttttattaatcaatcgttggaggatttatcacatactagtatttacaat
gtagaaattagaaagattaaatcgttaaatgattgtattaacgacgataaatacgaatat
ctgtcttatatttataatatactaattaatagtaaatgagcttttacagatctagtataa
ttagtcagattattaagtataatagacgactagctaagtctattatttgcgaggatgact
ctcaaattattacactcacggcattcgttaaccaatgcctatggtgtcataaacgagtat
ccgtgtccgctattttattaactactgataacaaaatattagtatgtaacagacgagata
gttttctctattctgaaataattagaactagaaacatgtatagaaagaaacgattatttc
tgaattattccaattatttgaacaaacaggaaagaagtatactatcgtcatttttttctc
tagatccagctactgctgataatgatagaataaacgctatttatccgggtggtataccca
aaaggggtgagaacgttccagagtgtttatccagggaaatcaaagaagaagttaatatag
acaattcttttgtattcatagacactcgtttttttattcatggtatcatagaagatacca
ttattaacaaattttttgaggtaattttctttgttggacgaatatctctaacgagtgatc
aaattattgatacctttaaaagtaatcatgaaataaaggatctaatatttttagatccaa
attcaggtaatggactccaatacgaaattgcaaaatatgctctagatactgcaaaactta
aatgttacggtcatagaggatgttattatgaatcattaaaaaaattaactgaggatgatt
gattagaaaatataaattaatttaccatcgtgtatttttataacgggattgtctggcata
tcatgtagatagttaccgtctacatcgtatactctaccatctacgcctttaaatcctcta
tttattgatattaatctattagaattggaataccaaatattagtaccctcaattagttta
ttggtaatattttttttagacgatagatcgatggctcttgaaaccaaggttttccaaccg
gactcattgtctatcggtgagaagtctttttcattagcatgaatccattctaatgatgta
tgtttaaacactctaaacaattgtacaaattcttttgatttgttttgaatgatttcaaat
aggtcttcgtctacagtaggcataccattagataatctagccattataaagtgcacgttt
acatatctacgttctggaggagtaagaacgtgactattgagacgaatggctcttcctact
atctgacgaagagacgcctcgttccatgtcatatctaaaatgaagatatcattgattgag
aagaaactaataccctcgcctccgctagaagagaatacgcatgttttaatgcattctccg
ttagtgtttgattcttggttaaactcagccaccgccttgattctagtatcttttgttcta
gatgagaactctatattagagataccaaagactttgaaatatagtaataagatttctatt
cctgactgattaacaaatggttcaaagactagacatttaccatgggatgctaatattccc
aaacatacatctataaatttgacgcttttctcttttaattcagtaaatagagagatatca
gccgcaatagcatcccctcccaatagttctccctttttaaaggtgtctaatgcggattta
gaaaattctctatctcttaatgaatttttaaaatcattatatagggttgctatctcttgt
gcgtattctcccggatcacgattttgtctttcaggaaagctatcgaatgtaaacgtagta
gccatacgtctcagaattctaaatgatgatataccagtttttatttctgcgagtttagcc
ttttgataaatctcttcttgcttttttgacatattaacgtatcgcattaatactgttttc
ttagcgaatgatgcagacccttccacatcatcaaaaatagaaaactcgttattaactatg
tacgaacataggcctcctagtttggagactaattctttttcatcgactagacgtttattc
tcaaatagcgattggtgttgtaaggatcctggtcgcagtaagttaaccaacatggtgaat
tcttgcacactattaacgataggtgtagccgataaacaaatcatcttatggttttttaac
gcaatggtcttagataaaaaattatatactgaccgagtaggacggatcttaccatcttct
ttgattaatgatttagaaatgaagttatgacattcatcaatgatgacgcatattctactc
ttggaattaatagttttgatattagtaaaaaatttatttctaaaattttgatcatcgtaa
ttaataaaaatacaatccttcgttatctctggagcgtatctgagtatagtgtttatccaa
ggatcttctatcaaagccttttttaccaataagataattgcccaattcgtataaatatcc
ttaagatgtttgagaatatatacagtagtcattgttttaccgacacctgtttcatggaac
aataaaagagaatgcatactgtctaatcctaagaaaactcttgctacaaaatgttgataa
tccttgaggcgtgctacgtctgaccccatcatttcaacgggcatattagtagttctgcgt
aaggcataatcgatataggccgcgtgtgatttactcatttatgagtgataagtaataact
atgttttaaaaatcacagcagtagtttaactagtcttctctgatgtttgttttcgatact
ttttgaatcagaagtcatactagaataaagcagcgagtgaacgtaatagagagcttcgta
tactctattcgaaaactctaagaacttattaatgaattccgtatccactggatcgtttaa
aatactaaattgaacagtgttcacatccttccaagacgaagacttagtgacggacttaac
atgagacataaataaatccaaattttttttataaacatcactagccaccataatggcgct
atctttcaaccaactatcgcttacgcattttaacagtctaacatttttaaagagactaca
atatattctcatagtatcgattacacctctaccgaatagagtgggaagtttaataataca
atatttttcgtttacaaaatcaaataatggtcgaaacacgtcgaaggttaacatcttata
atcgctaatgtatagattgttttcagtgagatgattattagatttaatagcatctcgttc
acgtttgaacagtttattgcgtgcgctgaggtcggcaactacggcatccgctctagtact
cctcccataatactttacgctattaatctttaaaatttcatagactttatctagatcgct
ttctggtaacatgatatcatgtgtaaaaagttttaacatgtcggtcggcattctatttag
atcattaactctagaaatctgaagaaagtaattagctccatattccagactaggtaatgg
gcttttacctaaagacaagttaagttctggcaatgtttcataaaatggaagaaggacatg
tgtcccctcccggatattttttacaatttcatccatttacaactctatagtttgttttca
ttattattagttattatctcccataatcttggtaatacttacaccttgatcataagatac
cttatacaggtcattacatacaactaccaattgtttttgtacataatagattggatgatt
gacatccatggtggaataaactactcgaacagatagtttatctttccccctagatacatt
ggccgtaatagttgtcggcctaaagaatatctttggtgtaaagttaaaagttagggttct
tgttccattattgctttttgtcagtagttcgttataaattctcgagatgggcccgttctc
tgaatatagaacatcatttccaaatctaacttctagtctagaaataatatcggtcttatt
tttaaaatctattcccttgatgaatggatcgttaataaacaaatccttggcctttgattc
ggctgatctattatctccgttatagacgttacgttgactagtccaaatacttacaggaat
agatgtatcgatgatgttgatagtatgtgatatgtgagcaaagactgttctcttggtggc
gtcgctatatgttccagtaatggcggaaaactttttagaaatgttatatataaaagaatt
ttttcgggttccaaacattaacagattagtatgaagataaacactcatattatcaggaac
attatcaatttttacataaacatcggcatcttgaatagaaacaacaccatcttctggaac
ctctacgatctcggcagattccggataaccagtcggtggaccatcactaacaataactag
atcatccaacaatctactcacatatgcgtctatataatctttttcatcttgtgagtaccc
tggatacgaaataaatttgttatcagtatttccataataaggtttagtataaacagagag
agatgttgctgcatgaacttcggttactgtcgccgttggttggtttatttgacctattac
tctcctaggtttctctataaatgatggtttaatttgtacattcttaaccatatatccaat
aaagctcaattcaggaacataaacaaattctttgttgaacgtttcaaagtcgaacgaaga
gtcacgaataacgatatcggatactggattgaaggtcaccgttacggtaatttttgaatc
ggatagtttaagactactgaatgtatcttccacatcaaacggagttttaatataaacgta
tactgtagatggttctttaatagtgtcattaggagttagaccaatagaaatatcattaag
ttcactagaatatccagaatgtttcaaagcaattgtattattgatacaattattatataa
ttcttcgccctcaatttcccaaataacaccgttacacgaagagacagatacattattaat
acatttatatccaacatatggtacgtaaccgaatcttcccatacctttaacttctggaag
ttccaaactcagaaccaaatgattaagcgcagtaatatactgatccctaatttcgaagct
agcgatagcctgattgtctggcccatcgtttgtcataactccggatagagaaatatattg
cggcatatataaagttggaatttgactatcaactgcgaagacattagaccgtttaataaa
gtcatccccaccgatcaaagaattaatgatagtattattcattttctatttaaaatgg-a
aaaagcttacaataaactccgtagagaaatatctataatttgtgagttttccttaaagta
acagcttccgtaaacaccgtctttatctcttagtaagtttattgtatttatgaccttttc
cttatcttcatagaatactaaaggcaataaagaaatttttggttcttctctaagagctac
gtgagacttaaccatagacgccaacgaatccctacatattttagaacagaaatacccaac
ttcaccacccttgaatgtctcaatactaataggtctaaaaaccaaatcttgattacaaaa
ccaacacttatcaattacactatttgtcttaatagacatatctgccatagatttataata
ctttggtagtatacaagcgagtgcttcttctttagcgggcttaaagactgctttaggtgc
tgaaataaccacatctggaagacttactcgcttagccatttaattacggaactatttttt
tatacttctaatgaacaagtagaaaacctctcatctacaaaaacatactcgtgtccataa
tcctctaccatagtaacacgttttttagatctcatatgtgctaaaaagttttcccatact
aattggttactattatttttcgtataatttttaacagtttgaggttttagatttttagtt
acagaagtgatatcgaatattttatccaaaaagaatgagtaattaattgtcttagaagga
gtgttttcttggcaaaagaataccaagtgcttaaatatttctactacttcattaatcttt
tctgtactcagattcagtttctcatcttttacttgattgattatttcaaagactaactta
taatcctttttatttattctctcgttagccttaagaaaactagatacaaaatttgcatct
acatcatccgtggatatttgatttttttccatgatatccaatagttccgagataatttct
ccagaacattgatgagacaataatctccgcaatacatttctcaaatgaataagtttatta
gacacgtggaagtttgactttttttgtacctttgtacatttttgaaatacagactcgcaa
aaaatacaatattcatatccttgttcagatactataccgttatgtctacaacagctacat
aatcgtagattcatgttaacactctacgtatctcgtcgtccaatattttatataaaaaca
ttttatttctagacgttgtcagaaaatcctgtaatatttttagtttttttggttgtgaat
aaagtatcgccctaataatattggtaccgtcttccgacaatatagtagttaaattatccg
agcatgtagaagaacaccgcttaggcggattcagtacaatgttatatttttcgtaccaac
tcatttaaatatcataatctaaaatagttctgtaatatgtctagcgctaatatattgatc
ataatcctgtgcataaattaagatacaacaatgtcttgaaatcatcgacatggcttcttc
catagttagaagatcatcgtcaaagttagcaacgtgattcatcaacatttgctgttttga
ggcagcaaatactgaaccatcaccattcaaccattcataaaaaccatcgtctgaatccat
tgataatttcttgtactggtttttgagagctcgcatcaatctagcatttctagctcccgg
attgaaaacagaaagaggatcgtacatccagggtccattttctgtaaatagaatcgtata
atgtcccttcaagaagatatcagacgatccacaatcaaagaattggtctccgagtttgta
acagactgcggactttaacctatacatgataccgtttagcatgatttctggtgatacgtc
aatcggagtatcatctattagagatctaaagccggtgtaacattctccaccaaacatatt
cttattctgacgtcgttctacataaaacatcattgctccattaacgataacaggtgaatg
aacagcactacccatcacattagttcccaatggatcaatgtgtgtaactccagaacatct
tccatagcctatgttaggaggagcgaacaccactcttccactattgccatcgaatgccat
agaataaatatccttggaattgatagaaatcggactgtcggatgttgttatcatcttcat
aggattaacaacgatgtatggtgcagcctgaagtttcatatcgtaactgatgccgttcat
aggtctagccacagaaaccaacgtaggtctaaatccaactatagacaaaatagaagctaa
tatctgttcctcatctgtcataacttgagagcatccagtatgaataatcttcattagatg
gggatctaccgcatcatcatcgttacaataaaaaattcccattctaatgttcataattgc
ttttctaatcatggtatgaatgtttgctctctgaatctctgtggaaattagatctgatac
acctgtaatcactatcggattatcctccgtaagacgattaaccaacaacatataattata
agactttactcttctaaattcataaagttgctggattagactatatgtgtctccatgtac
atacgcgttctcgagcgcaggaagtttaataccgaatagtgccatcagaataggatgaat
gtagtaattagtttctggttttctataaataaaagacaaatcttgtgaactagacatatc
ggtaaaatgcatggattggaatcgtgtagtcgacagaagaatatgatgattagatggaga
gtatattttatctaactctttgagttggtcaccgattctaggactagctcgagaatgaat
aagtactaagggatgagtacatttcacagaaacactggcgttgttcaacgtactctttac
atgggaaaggagttgaaatagctcgtttctatttgtcctgacaatatttagtttattcat
aatattaagcatatcctgaatagtaaagttagatgtgtcatacttgttagtagttagata
tttagcaattgcattcccatcatttctcaatctcgtactccaatcatgtgtggatgctac
ttcgtcgatggaaaccatacaatcctttttgataggctgttgagattgatcatttcctgt
acgtttaggtttggtacgttgatttctagcccctgctgatataaagtcatcgtctacaat
ttgggataatgaattacatacactacaagacaaagatttatcagaagtgtgaatatgatc
ttcatctaccaaagaaagagtttgattagtataactagattttagtcccgcgttagatgt
taaaaaaacatcgctattgaccacggcttccattatttatattcgtagtttttactcgaa
agcgtgattttaatatccaatcttattacttttggaatcgttcaaaacctttgactagtt
gtagaatttgatctattgccctacgcgtatactcccttgcatcatatacgttcgtcacca
gatcgtttgtttcggcctgaagttgacgcatatctttttcaacactcgacatgagatcct
taagggtcatatcgtctagattttgttgagatgctgctcctggatttggattttgttgtg
ctgttgtacatactgtaccaccagtaggtgtaggagtacatacagtggccacaataggag
gttgaagaggtgtaaccgttggagtagtacaagaaatacttccatccgattgttgtgtac
atgtggttgttggtaacgtctgagaaggttgggtagatggcggtgtcgtcatcttttgat
ctttattaaatttagagataatatcctgaacagtattgctcggcgtcaacgctggaagga
gtgtactcgccggcgcatcagtatctgtagacaaccaatcaaaaagattagacatatcag
atgatgtattagtttgttgacgtggttttagtacaggagcagtactactaggtagaagaa
taggagccggtgtaggtgtcggaaccggctgtggagttatatgaatagttggttgtagcg
gttgggtaggctgtctgctggcggccatcatattatctctagctagttgttctcgcaact
gtctttgataatacgactcttgagactttagtcctatttcaatcgcttcatcctttttcg
tatccggatccttttcttcagaataatagattgacgactttggtgtagaggattctgcca
gcccctgtgagaacttgttaaagaagtccatttaaggctttaaaattgaattgcgattat
aagattaaatggcagacacggacgatattatcgactatgaatccgatgatctcaccgaat
acgaggatgatgaagaagatggagagtcactagaaactagtgatatagatcccaaatctt
cttataagattgtagaatcaacatccactcatatagaagatgcgcattccaatcttaaac
atatagggaatcatatatctgctcttaaacgacgctatactagacgtataagtctatttg
aaatagcgggtataatagcagaaagctataacttgcttcaacgaggaagattacctctag
tttcagaattttctgacgaaacgatgaagcaaaatatgctacatgtaattatacaagaga
tagaggagggttcttgtcctatagtcatcgaaaagaacggagaattgttgtcggtaaacg
attttgataaagatggtctaaaattccatctagactatattatcaaaatttggaaacttc
aaaaacgatattagaatttatacgaatatcgttctctaaatgtcacaatcaagtctctca
tattcagcagtttattgtcgtactttatatcgtgttcattaacgatattttgcaaaatag
taatgattctatcttccttcgatagatattcttcagagattattgtcttatattctttct
tgttatccgatatgaatttgataagactttgaacattattaatacccgtctgtttaattt
tttctatagatattttagttttggtagattctatggtgtctgttaataggcatccaacat
cgacattcgacgtcaattgtctataaatcagagtataaattttagaaataacattagcaa
attgttgtgcgttgatgtcgttattctgaaacagtatgattttaggtagcattttcttaa
caaagagaacgtatttattgttactcagttgaacagatgatatatccagattactaacgc
atctgattccatataccaaactttcagaagaaatggtgtacaattgtttgtattcattca
atgtctccttttcagaaattagtttagagtcgaatactgcaataattttcaagagatagt
tttcatcagataagattttatttagtgtagatatgataaaactattgttttgttggagaa
cttgatacgccgcattctctgtagtcgacgctctcaaatgggaaacaatctctattattt
ttttggaatcggatactatatcttcggtatcttgacgcagtctagtatacatagagttaa
gagaaattagagtttgtacattaagcaacatgtctctaaatgtggctacaaacttttctt
tttccacatcatctagtttattatataccgatttcacaacggcaccagatttaaggaacc
agaatgaaaaactctgataactacaatatttcatcatagttacgattttatcatcttcta
tagttggtgtgataacacatacctttttctccaagactggaaccaacgtcataaaaatgt
ttaaatcaaaatccatatcaacatctgatgcgctaagaccagtctcgcgttcaagattat
ctttactaatggtgacgaactcatcgtatagaactctaagtttgtccattatttatttac
agatttagttgtttaatttatttgtgctcttccagagttgggatagtatttttctaacgt
cggtattatattattaggatctacgttcatatgtatcataatattaatcatccacgtttt
gataaatctatctttagcttctgaaataacgtatttaaacaaaggagaaaaatatttagt
tacggcatcagacgcgataacattttttgtaaatgtaacgtatttagacgacagatcttc
gttaaaaagttttccatctatgtagaatccatcggttgttaacaccattcccgcgtcaga
gtgaataggagtttgaatagtttgttttggaaatagatccttcaataacttatagttggg
tgggaaaaaatcgattttatcactagactctttcttttttactatcattacctcatgaac
tatttcttgaatgagtatatgtattttctttcctatatcggtcgcgttcattggaaaata
tatcatgtcgttaactataagaatatttttatcctcgtttacaaactgaataatatcaga
tatagttcgtaaacgaactatatcatcaccagcacaacatctaactatatgatatccact
agtttcctttagccgtttattatcttgttccatattagcagtcattccatcatttaagaa
ggcgtcaaagataatagggagaaatgacattttggattctgttacgactttaccaaaatt
aaggatatacggacttactatctttttctcaacgtcgatttgatgaacacacgatgaaaa
tgtacttcgatgagattgatcatgtagaaaacaacaagggatacaatatttccgcatatc
atgaaatatattaagaaatcccactttattatatttccccaaaggatcaatgcatgtaaa
cattataccgttatcattaataaagacttctttctcatcggatctgtaaaagttgttact
gatttttttcattccaggatctagataattaataataatgggttttctattcttattctt
tgtattttgacatatcctagaccagtaaacagtttccactttggtaaaatcagaagactt
ttgaacgctattaaacatggcattaatggcaataactaaaaatgtaaaatatttttctat
gttaggaatatggtttttcactttaatagatatatggttttttgccaaaatgatagatat
ttttttatccgatgatagtaaaatattattagtcgccgtctctataaaaatgaagctagt
ctcgatatccaattttattctagaattgataggagtcgccaaatgtaccttatacgttat
atctcccttgatgcgttccatttgtgtatctatatcggacacaagatctgtaaatagttt
tacgttattaatcatcacggtatcgccatcgctagataatgctaatgtactatccaagtc
ccaaatggagagatttaactgttcatcgtttagaataaaatgattacctgtcatattaat
aaagtgttcatcgtatctagataacaacgacttataattaatgtccaagtcttgaactcg
ctgaatgatcttttttaacccagttagttttagattggtacgaaatatattgttaaactt
tgattctacagtaatgtccaaatctagttgtggaaatacttccatcaacattgtttcaaa
cttgataatattattatctacatcttcgtacgatccaaattccggaatagatgtatcgca
cgctctggccacccagataaccaaaaagtcacacgctccagaatatacattgtataaaaa
gctatcgttttttagtagtgtttttttctgagtatatacgaaaggattaaaaatagtatt
atcaacgtaactatattccaaattattcttatgagaatagataataatatcgtccttaat
atctaacaaatttcctaaatatccctttaattgagtcattcgaagcgttaataaaatatg
tctcttaactatttccggccgttgtatatttaaatgacttcgtaagaaataatatatagg
cgacttctcatctatgtaatcatatggagtgagatatagggctcgttctacctcctgccc
cttacccacctgtaataccaattgcggactcactatatatcgcatatttatatcgtgggg
taaagtgaaaatctactaccgatgatgtaagtcttacaatgttcgaaccagtaccagatc
ttaatttggaggcctccgtagaactaggggaggtaaatatagatcaaacaacacctatga
taaaggagaatagcggttttatatcccgtagtagacgtctattcgtccatagatctaagg
atgatgagagaaaactagcactacgattctttttacaaagactttattttttagatcata
gagagattcattatttgttcagatgcgtcgacgctgtaaaagacgtcactattaccaaaa
aaaataacattatcgtggcgccttatatagcacttttaactatcgcatcaaaaggatgca
aacttacagaaacaatgattgaagcattctttccagaactatataatgaacatagtaaga
aattcaaattcaactctcaagtatccatcatccaagaaaaactcggataccagtctggaa
actatcacgtttatgattttgaaccgtattactctacagtagctctggctattcgagatg
aacattcatctggcatttttaatatccgtcaagagagttatcttgtaagttcattatctg
aaataacatatagattttatctaattaatctaaaatctgatcttgttcaatggagtgcta
gtacgggcgctgtaattaatcaaatggtaaatactgtattgattacagtgtatgaaaaat
tacaactggccatagaaaatgattcacaatttacatgttcattggctgtggaatcagaac
ttccaataaaattacttaaagatagaaatgaattatttacaaaattcattaacgagttaa
aaaagaccagttcattcaagataagcaaacgtgataaggatacgctattaaaacatttta
cttatgactggagttagaatttatagacgacacatttcgtttatcattgttactattact
attactattactattactatcattattagtattcttcttgtcatcttgttcagaaatata
cagcaatgctatacctaatactaaatacattatcatgcttgcaatggctctaacaacaac
gaaccaaaatgaatttggtcgtagcttttgttcacaaaaatacataaagaaatgtctaca
taaatctatggcgccattggctacttgaaatagcgccagtcctcctacagattttaatat
agctgtataacatgacatttattcatcatcaaaagagacagagtcaccatctgtcatatt
tagattttttttcatgtgttcaaagtatcctctactcatttcattataatagtttatcat
gcttagaattttaggacggatcaatgagtaagacttgactagatcgtcagtagtaatttg
tgcatcatctattctgcatccgcttcgtcgaataatgtatagcatcgctttgagattctc
catagctatcaagtctttatataatgacatggaaatatctgtgaatgctttatacttctc
caacatcgatgccttaacatcatcacatactttagcattgaaaatacgttctattgtgta
gatggatgtagcaagatttttaaacaacaatgccatcttacatgatgattgtctcaagtc
tccaatcgtttgtttagaacgattagctacagagtccaatgcttggctaactagcatatt
attatctttagaaattgtattcttcaatgaggcgtttatcatatctgtgatttcgttagt
catattacagtctgactgggttgtaatgttatccaacatatcacctatggatacggtaca
cgtaccagcatttgtaataatcctatctaagatgttgtatggcattgcgcagaaaatatc
ttctcctgtaatatctccactctcgataaatctactcagattattcttaaatgccttatt
ctctggagaaaagatatcagtgtccatcatttcattaatagtatacgcagaaaagatacc
acgagtatcaattctatccaagatacttatcggttccgagtcacagataattgtttcctc
tccttcgggagatcctgcatagaaatatctaggacaatagtttctatactgtctgtaact
ctgataatctctaaagtcactaactgataccatgaaattgagaagatcaaacgctgaagt
aatcaatttttctgcctcgtttttactacaactagttttcatcaatgtagtgacgatgta
ttgtttagttactcttggtctaatactgatgatagagatattattgcttcccataatgga
tcttctagtagtcaccttaaagcccattgatgcgaatagcagatagataaagtcttggta
tgactcctttctaatatagtacggactacctttgtcacccaactttatacccacataagc
cataacaacctctttaatagccgtttcatgaggtttatcagccatgagcctgagtagttg
aaagaatcgcatgaatcccgtctcagaaagtcctatatgcatgatagatttatctttcct
gggaaactctcgtatagttatagatgaaatactcttcaaagtttctgaaataagattagt
aacagtcttacctccgactactctgggtaacaaacatactctaataggtgttttctctgc
ggagataatatcagaaaggatagagcaataagtagtattattgtgattataaagaccgaa
tacataacaggtagaatttataaacatcatgtcctgaagggttttagacttgtattcctc
gtaatctataccgtcccaaaacatggatttggtaactttgatagccgtagatctttgttc
cttcgctaacaggttaaagaaattaataaagaatttgttgtttctatttatgtccacaaa
ttgcacgtttggaagcgccacggttacattcactgcagcattttgaggatcgcgagtatg
aagtacgatgttattgtttactggtatatctggaaagaaatctaccagtctaggaataag
agattgatatcgcatagaaatagtaaagtttataatctcatcattgaagattactctgtt
accattgtaataaattggtactctatcataatcatcgacaaagtactgttcatacatgat
gagatgtttatatgttggcatagtagtgagatcgacgtttggtaatggcaatgtattaag
attaactccataatgtctagcagcatctgcgatgttataagtgatgtcaaagcggggttg
atcttgtgctgttatatattgtctaacacctataagattatcaaaatcttgtctgcttaa
tacaccgttaacaatttttgccttgaattcttttattggtgcattaataacatccttata
gaggatgttaaacaaataagtattatcaaagttaagatctgggtatttcttttctgctag
aacatccattgagtcggagccatctggtttaatataaccaccgataaatctagctctgta
ttctgtatccgtcaatctaatattaagaaggtgttgagtgaaaggtggaagatcgtaaaa
gctgtgagtattaataatagggttagtttccgaactaatgttaattggatgattaataat
atctatatttccagcgttaagtgtaacattaaacagttttaattcacgtgacgtggtatc
aattaaataattaatgcccaatttggatatagtagcctgaagctcatcttgtttagttac
ggatcctaatgagttattaagaaatacatcgaacggatgaacgaaggttgttttaagttg
gtcacatactttgtaatctagacatagatgtggaagaacggtagaaactatacgaaatag
atattcagagtcctctaattgatcaagagtaactattgacttaataggcatcatttattt
agtattaaatgacgaccgtaccagtgacagatatacaaaacgacttaattacagagtttt
cagaagataattatccatctaacaaaaattatgaaataactcttcgccaaatgtctattc
taactcacgttaacaacgtggtagatagagaacataatgccgccgtagtgtcatctccag
aggaaatatcatcacaacttaatgaagatctatttccagatgatgattcaccggccacta
ttatcgaacgagtacaacctcatactactattattgacgatacgccacctcctacttttc
gtagagagttattgatatcggaacaacgtcaacaacgagaaaaaagatttaatattacag
tatcaaaaaattctgaagcaataatggaatctagatctatgataacttctatgccaacac
aaacaccatccttgggagtagtttatgataaagataaaagaattcagatgctagaggatg
aagtggttaatcttagaaatcaacgatctaatacaaaatcatctgataatttagataatt
ttaccagaatactatttggtaagactccgtataaatcaaccgaagttaataagcgtatag
ccatcgttaattatgcaaatttgaacgggtcccccttatcagtcgaggacttggatgttt
gttcggaggatgaaatagatagaatctataaaacgattaaacaatatcacgaaagtagaa
aacgaaaaattatcgtcactaacgtgattattattgtcataaacattattgagcaggcat
tgctaaaactcggatttgaagaaatcaaaggactgagtaccgatatcacttcagaaatta
tcgatgtggagatcggagatgactgcgatgctgtagcatcaaaactaggaatcggtaaca
gtccggttcttaatattgtattgtttatactcaagatattcgttaaacgaattaaaatta
tttaatttaatacattcccatatccagacaacaatcgtctggattaatctgttcctgtcg
tctcataccggacgacatattaatctttttattagtgggcatctttttagatggtttctt
tttcccagcattaactgattcgatacctagaagatcgtgattgatttctccgaccattcc
acgaacttctaattggccgtctctaacggtaccataaactattttaccagcattagtaac
agcttggacaatctgaccatccattgcgttgaatgatgtagttgctgttgttctacgtct
aggagcaccagaggtatttttagagctcttggatgttgatgtagaagacgaggattttga
ttttggtttacatgtaatacattttgaactctttgattttgtatcacatgcgccggcagt
cacatctgtttgagaattaagattattgttgcctcctttgacggctgcatctccaccgat
ctgcgctagtagatttttaagctgtggtgtaatcttattaactgtttcaatataatcatc
gtaactacttctaacggctaaattttttttatccgccatttagaagctaaaaatattttt
atttatgcagaagatttaactagattatacaatgaactaatatgatccttttctagatta
tttacgaacttggtatttcttgtttctggaggaggagaatttaaattcggacttggattc
ggattttgtgggttcttgatcttattatacagcgtgtataggatggcgacggtaactgct
acacaaataccgatcaacagaagaataccaatcatttattgacaataacttcactatgat
caagtatgtaataatcatcttttcactaagtaagtagtaataatgattcaacaatgacac
gatatatggacgataataatttagttcatggaaatatcgctatgattggtgtgaatgact
ccgctaactctgttgggtgcacagtgctttccccacatagaataaattagcattccgact
gtgataataataccaagtataaacgccataatactcaatactttccatgtacgagtggga
ctggtagacttactaaagtcaataaaggcgaagatacacgaaagaatcaaaagaatgatt
ccagcgattagcacgccagaaaaataatttccaatcataagcatcatgtccatttaacta
ataaaaattttaaatcgccgaataaacaaagtggaatataaaccatataaaaacaatagt
ttgtactgcaaaaataatatctatttttgttttcgaagatatggtaaaattaaatagtag
tacacagcatgttataactaacagcagcaacggctcgtaattacttatcatttactagac
gaaaaggtggtgggatattttcttgctcaaataatacgaatatatcacccatccatttta
tacgatgtttatatactctaatctttaatagatctatagatgacgggtttaccaataata
tagattttatcgattcatctaatttaaacccttccttaaacgtgaatgatctattatctg
gcataatgatgaccctacctgatgaatctgacaatgtactgggccatgtagaataaatta
tcaacgaattatcgtctacgaacatttatatcatttgttttaattttaggacgtgaataa
atagatataaaatagaaaataacagatattacaaccagtgttatggacgcacccaaccat
gtaggcagttttattttatcgtttactacaggttctcctggatgtacgtcaccaactgca
gacgtagttctagtacaattagacgtaagttccgcttgggaattttttaacgctaaagag
ttaacgttgatcgtacacccaacgtatttacatctagttctttgaacatcttgattataa
tataaccattttctatctctagattcgtcagtgcactcatgtaaccaacataccctaggt
cctaaatatttatctccggaattagattttggataattcgcgcaccaacaatttctattt
cctttatggtcgttacaaaagacgtataatgccgtatccccaaaagtaaaataatcagga
cgaataattctaataaactcagaacaatatctcgcatccatatgtttggagcaaatatcg
gaataagtagacatagccggtttccgttttacacgtaaccattctaaacaattggggttt
ccaggatcgtttctacaaaaaccagtcatgaaatcgtcacaatgttctgtcttgtaatta
ttattaaatatttttggacagtgtttggtatttgtcttagaacaacattttgccacgcta
tcactatcacccaggagataatccttttttataaaatgacatcgttgcccggatgctata
taatcagtagcatattttaaatccttaatatattcaggagttacctcgttctgataatag
attaatgatccaggacgaaatttgaaagaactacatggttctccatgaattaatacatat
tgtttagcaaattcaggaactataaaactactacaatgatctatcgacataccatctatc
aaacaaaatttgggtttaatttctcctggagacgtttcataataatacatataactttct
tcggcaaacctaacagctctattatattcaggataattaaaatctaataccatatatttg
tctcgtatatctgctattcctgtctctattttgattctattaagagtaacagctgccccc
attcttaataatcatcagtatttaaactgttaaatgttggtatatcaacatctatcttat
ttcccgcagtataaggtttgttgcaggtatactgttcaggaatgggtacatttatacttc
ttttatagtcctgtctttcgatgttcatcacaaatgcaaagaacagaataaacaaaataa
tgtaagaaataatattaaatatctgtgaattcgtaaatacattgattgccataataatta
cagcagctacaatacacacaatagacattcccacagtgttgccattacctccacgataca
tttgagttactaagcaataggtaataactaagctagtaagaggcaatagaaaagatgaga
taaatatcatcaatatagagattagaggagggctatatagagccaagacgaacaaaatca
aaccgagtaacgttctaacatcattatttttgaagattcccaaataatcattcattattc
ctccataatcgttttgcatcatacccccatctttaggcataaacgattgctgctgttcct
ctgtaaataaatctttatcaagcactccagcacccgcagagaagtcatcaagcatattgt
aatatcttaaataactcatttatatattaaaaaatgtcactattaaagatggagtataat
ctttatgccgaactaaaaaaaatgacttgtggtcagaccataagtctttttaatgaagac
ggcgatttcgtagaagttgaaccaggatcatcctttaagtttctaatacctaagggattt
tactcctctccttgtgtaaagacgagtctagtattcgagacattaacaacgaccgataat
aaaattactagtatcaatccaacaaatgcgccaaagttatatcctcttcaacgcaaagtc
gtatctgaagtagtttctaatatgaggaaaatgatcgaattaaaacgtcctctatacatc
actcttcacttggcatgtggatttggtaagactattaccacgtgttatcttatgaccaca
cacggcagaaaaaccatcatttgcgtacccaataaaatgttaatacatcaatggaagaca
caggtagaggcagtcggattggaacataagatatctatagatggagttagtagtctatta
aaggaactaaagactcaaagtccggatgtattaatcgtagtcagtagacatctgacaaac
gatgcattttgtaaatatatcaataagcattatgatttgtttatcttggatgaatcacat
acgtataatctgatgaacaatacagcagttacaagatttttagcgtattatcctccgatg
atgtgttattttttaactgctacacctagaccagctaaccgaatttattgtaatagtatt
attaatattgccaagttatccgatctaaaaaaaactatctatacagtagatagttttttt
gagccatattccacagacaatattagaaatatggtaaaacgactagatggaccatctaat
aaatatcatatatataccgagaagttattatctgtagacgagcctagaaaccaacttatt
cttgataccctggtagaagaattcaagtcaggaactattaatagaattttagttattact
aaactacgtgaacatatggtattcttctacaaacgattattagatcttttcggaccagag
gttgtatttataggagacgcccaaaatagacgtactccagatatggtcaaatcgattaag
gaactaaatagatttatattcgtatccaccttattttattccggcactggtttagatatt
ccaagtttggattctttgttcatttgctcggcagtaatcaacaatatgcaaatagagcaa
ttactagggagggtatgtcgagaaacagaactattagataggacggtatatgtatttcct
aacacatccatcaaagaaataaagtacatgataggaaatttcgtgcaacgaattattagt
ctgtctgtagataaactcggatttaaacaagaaagttatcagaaacatcaggaatctgaa
cccgcttccgtaccaacatcctccagagaagaacgtgtattaaatagaatatttaactcg
caaaatcgttaagaagtttaagagacgatccacatgctgagcaggccagtgtattacccc
tcatagtattaatataatccaatgatacttttgtgatgtctgaaatcttaaccaatttag
actgacaggcagaacacgtcatacaatcatcatcgtcatcgataactgtagtcttgggct
tctttttgcgactcttcattccggaacgcatattggtgctatccatttaggtagtaaaaa
ataagtcagaatatgccctataacacgatcgtgcaaaacctggtatatcgtctctatctt
tatcacaatatagtgtatcaacatctttattattgacctcgtttatcttggaacatggaa
tgggaacatttttgttaacggccacctttgccttaattccagatgttgtaaaattataac
taaacagtctatcatcgacacaaatgaaattcttgtttagacgtttgtagtttacgtatg
cggctcgttctcgtctcattttttcagatattgcaggtactataatattaaaaataagaa
tgaaataacataggattaaaaataaagttatcatgacttctagtgctgatttaactaact
taaaagaattacttagtctgtacaaaagtttgagattttcagattctgtggctatagaga
agtataattctttggtagaatggggaacatctacttactggaaaataggcgtacaaaagg
taactaatgtcgagacgtccatatctgattattatgatgaggtaaaaaataaaccgttta
atattgatccggggtattatattttcttaccagtatattttggaagcgtctttatttatt
cgaagggtaaaaatatggtagaacttggatctggaaactcttttcaaataccggatgaga
ttcgaagtgcgtgtaacaaagtattagatagtgataacggaatagactttctgagatttg
ttttgttaaacaatagatggataatggaagacgctatatcaaaataccagtctccagtta
atatatttaaactagctagtgagtacggattaaacatacccaactatttagaaattgaaa
tagaggaagacacattatttgacgatgagttatactctattatggaacgctctttcgatg
atacatttccaaaaatatctatatcgtatattaagttgggagaacttaagcggcaagttg
tagactttttcaaattctcattcatgtatattgagtcaatcaaggtagatcgtataggag
ataatatttttattcctagcgttataacaaaatcaggaaaaaagatattagtaaaagatg
tagaccatttaatacgatccaaggttagagaacatacatttgtaaaagtaaaaaagaaaa
acacattttccattttatacgactatgatgggaacggaacagaaactagaggagaagtaa
taaaacgaattatagacactataggacgagactattatgttaatggaaagtatttctcta
aggttggtattgcaggcttaaagcaattgactaataaattagatattaatgagtgtgcaa
ctgtcgatgagttagttgatgagattaataaatccggaactgtaaaacgaaaaataaaaa
accaatcagtatttgatttaagcagagaatgtttgggatatccagaagcggattttataa
cgttagttaataacatgcggttcaaaatagaaaattgtaaggttgtaaatttcaatattg
aaaatactaattgtttaaataacccgagtattgaaactatatatggaaacttcaaccagt
tcgtctcaatctttaataccgttaccgatgtcaaaaaaagattattcgagtgaaataata
tgcgcctttgatataggtgcaaaaaatcctgccagaactgttttagaagtcaaggataac
tccgttagggtattggatatatcaaaattagactggagttctgattgggaaaggcgcata
gctcaagatttgtcacaatatgaatacactacagttcttctagaacgtcagcctagaagg
tcaccgtacgtcaaatttatctattttattaaaggctttttatatcatacatctgctgcc
aaagttatttgcgtctcacctgtcatgtctggtaattcatatagagatcgaaaaaagaga
tctgttgaagcatttcttgattggatggacacattcggattgcgagactccgttccggat
agacgcaaattagacgatgtagcggatagtttcaatttggctatgagatacgtattagat
aaatggaatactaattatacaccttataataggtgtaaatatagaaattacataaaaaaa
atgtaataacgttagtaacgccattatggataatctatttacctttctacatgaaataga
agatagatatgccagaactatttttaactttcatctaataagttgtgatgaaataggaga
tatatatggtcttatgaaagaacgcatttcctcagaggatatgtttgacaatatagtata
taataaagatatacatcctgccattaagaaactagtttattgcgacatccaacttactaa
acatattattaatcagaatacgtatccggtatttaacgattcttcacaagtgaaatgttg
tcattatttcgatataaactcagataatagcaatattagttctcgtacagtagagatatt
tgagagtgaaaagtcatctcttgtatcatatattaaaactaccaataagaagagaaaggt
caattacggcgaaataaagaaaactgtacatggaggcactaatgcaaattacttttccgg
taaaaagtctgatgagtatctgagcactacagtcaggtccaacattaatcaaccttggat
caaaaccatttctaagagaatgagagtagatatcattaatcactctatagtaacgcgtgg
aaaaagctctatattacaaactatagaaattatttttactaatagaacatgtgtgaaaat
attcaaggattctactatgcacattattctatccaaggacaaggatgaaaagggatgtat
aaacatgattgataaattattctatgtatattataatttatttctgttgttcgaggatat
catccaaaacgattactttaaagaagtagctaatgttgtaaaccatgtactcatggctac
ggcattagatgagaaattattcctaattaagaaaatggctgaacacgatgtttatggagt
tagcaatttcaaaatagggatgtttaacctgacatttattaagtcgttggatcataccgt
tttcccctctctgttagatgaggatagcaaaataaagttttttaaggggaaaaagctcaa
tattgtagcattacgatctctggaggattgtacaaattacgtgactaaatccgagaatat
gatagaaatgatgaaggaaagatcgactattttaaatagcatagatatagaaacggaatc
ggtagatcgtctaaaagaattgcttctaaaatgaaaaaaaacactgattcagaaatggat
caacgactcgggtataagtttttggtgcctgatcctaaagccggagttttttatagaccg
ttacatttccaatatgtatcgtattctaattttatattgcatcgattgcatgaaatcttg
accgtcaagcggccactcttatcgtttaagaataatacagaacgaattatgatagaaatt
agcaatgttaaagtgactcctccagattactcacctataattgcgagtattaaaggtaag
agttatgacgcattagccacgttcactgtaaatatctttaaagaggtaatgaccaaagag
ggtatatccatcactaaaataagtagttatgagggaaaagattctcatttgataaaaatt
ccgctactaataggatatgggaataaaaatccacttgatacagccaagtatcttgttcct
aatgtcataggtggagtctttatcaataaacaatctgtcgaaaaagtaggaattaatcta
gtagaaaagattacaacatggccaaaatttagggttgttaagccaaactcattcactttc
tcgttttcctccgtatcccctcctaatgtattaccgacaagatatcgccattacaagata
tctctggatatatcacaattggaagcgtcgaatatatcatcgacaaagacatttataacg
gtcaatattgttttgctgtctcaatatttatctagagtgagtctagaattcattagacgt
agtttatcatacgatatgcctccagaagttgtctatctagtaaacgcgataatagatagt
gctaaacgacttaccgaatctattactgactttaatattgatacatacattaatgacctg
gtggaagctgaacacattaaacaaaaatctcagttaacgattaacgagtttaaatatgaa
atgctgcataactttttacctcatatgaactatacacccgatcaactaaagggattttat
atgatatctttactaagaaagtttctctactgtatctaccacacttctagatatccagat
agagattcgatggtttgtcatcgcatcctaacgtacggcaaatattttgagacgttagca
catgatgaattagagaattacataggtaacatccgaaacgatatcatgaacaatcacaag
aacagaggcacttacgcagtaaacattcatgtactaacaactcctggacttaatcatgca
ttttctagtctattgagtggaaagttcaaaaagtcagacggtagttatcgaacacatcct
cactattcatggatgcagaatatttctattcctagaagtgttggattttatccggatcaa
gtaaagatttcaaagatgttttctgtcagaaaataccatccaagccaatatctttacttt
tgttcatcagacgttccggaaagaggtcctcaggtaggtttagtatctcaattgtctgtc
ttgagttccattacaaatatactaacgtctgagtatttggatttggaaaagaaaatttgt
gagtatatcagatcatattataaagatgatataagttactttgaaacaggatttccaatc
actatagaaaatgctctagtcgcatctcttaatccaaatatgatatgtgattttgtaact
gactttagacgtagaaaacggatgggattcttcggtaacttggaggtaggtattacttta
gttagggatcacatgaatgaaattcgcattaatattggagcaggaagattagtcagacca
ttcttggttgtggataacggagagctcatgatggatgtgtgtccggagttagaaagcaga
ttagacgacatgacattctctgacattcagaaagagtttccacatgtcatcgaaatggta
gatatagaacaatttacttttagtaacgtatgcgaatcggttcaaaaatttagaatgatg
tcaaaggatgaaagaaagcaatacgatttatgtgactttcctgccgaatttagagatgga
tatgtagcatcttcactagtgggaatcaatcacaattctggacccagagctattcttgga
tgtgctcaagctaaacaagctatctcttgtctgagttcggatatacgaaataaaatagac
aatggaattcatttgatgtatccagagaggccaattgtgattagtaaggctttagaaact
tcaaagattgcggctaattgcttcggacaacatgttactatagcattaatgtcgtacaaa
ggtatcaatcaagaggatggaattatcatcaaaaaacaatttattcagagaggcggtctc
gatattgttacagccaagaaacatcaagtagaaattccattggaaaactttaataacaaa
gaaagagataggtctaacgcctattcgaaattagaaagtaatggattagttagactgaat
gctttcttggaatccggagacgctatggcaagaaatatctcatcaagaactcttgaagat
gattttgctagagataatcagattagctttgatgtttccgagaaatatacagatatgtac
aaatctcgcgttgaacgagtacaagtagaacttactgacaaagttaaggtgcgagtatta
accatgaaagaaaggagacccattctaggagacaaatttactactagaacgagtcaaaag
ggaacagtcgcgtatatcgcagatgaaacggaacttccgtacgacgaaaatggtatcaca
ccagatgtcattattaattctacatccatcttctctagaaaaactatatctatgttgata
gaagttattttaacagccgcatattctactaagccgtacaacaataagggagaaaaccga
cctgtctgttttcctagtagtaacgaaacatctatcgatgcatatatgcaattcgctaaa
caatgttatgagtattcaaatccgaaattgtccgaggaagaattatcggataaaatcttt
tgtgaaaagattctctatgatcctgaaacggataagccttatgaatccaaagtatttttt
ggaccaatttattacttgcgtctgagacatttaactcaggacaaggcaaccgttagatgt
agaggtaaaaagacgaagctcattagacaagcgaatgagggacgaaaacgtggaggaggt
atcaagtttggagaaatggagagagactgtttaatagcacatggtgcagccaatactatt
acagaagttttaaaagactcagaagaggattatcaagatgtgtatatttgtgaaaattgt
ggagacatagcagcacaaatcaaaagtattaatacatgtcttagatgttcaaaacttaat
ctctctcctctcttaacaaaaattgataccacgcacgtatctaaagtatttcttactcaa
atgaacgccagaggcgtaaaagttaaattagatttcgaacgaaggcctccttcgttttat
aaaccattagataaagttgatcttaaaccgtcttttctggtataatattgtttagtagat
actcatcaagattatcaagataagctaattcactaaacatattatcggattcggtattgt
tactcgagaatagagttcgttatgctcctgatattcggaaatctgtggagtttcaggttt
tggtggaagtgtaactgctacttggtgggatactgaaggatatttcagagagttgtggat
gttcgggttcgacatccaccgatggtgtcacgccactaatcggttcggtaacgtctgtgg
atggaggtgctacttctacagaacctgtagcctcagttgtcaacggagatacatcttcaa
tgcgcggaaatgtataatttggtaatggtttctcatgtggatcttaagaagaagaggtaa
gatatctacgaaagataccgatcacg-ttctagttctcttttgtagaactttaacttttt
ctttctcagcatctagttgatatcccgacctcttcacgtttcgcatgggttacctccgca
gtttttacaagcgatttcacgttccagatcacgttcagccttcatacgtctctccctctc
tctatcgagtttatcagagcagtctttctgaaggcgatcgaactccataaatttctccaa
cgctttgattgtttccatagatttccgaagtttagcttctaggacggcgattc-------
---------ttttttttctttc---gaattcacggggtacaaccgtttccattaccacca
tctctacgtttctttttctagatcga----------caatctttctcaacatttcatccc
catgccttttcattcctcgagtctattgtcgtcgaaatatcgttccagctccttttcaac
ctcaataactttagcacgttgtttcatcaagctctctcttgtagtactatcatttttatc
tgattccctgacacgtttaagatcttcatgtaattgagtcagctcttgacgcaatctctt
aactaacttcctctcttgcttcttcgtcatagtacttacaatcactat-ggatccattgt
taccacgtctgtactcgacgagctcacgtttaagagattcaatttccagtttgtatcggt
ccatgtctccattgctacaccatcattagatttacaggctgttagttgtcgttcgagatc
agaaatacgtgttttcttggaatggatttcgtcgatgtacttgtcatgattggcatcgaa
acacttattaagttctttttttcaattctacgattttatttctttcgcgagtcaattccc
tcctatagtaactatcagttttgtcagattcacgctctctacgtagactttcttgcaagt
tactaatttgttccctggcattaccgagttcagttttatatgccgaatagagttctgatt
catcctttgagaagatctctagcgatcgttcaagatccctgattctagtctttagcctat
ttacctcctcagaagatgctccgttaccgtttttacaatcgttaagatgtctatcaagat
ccatgattctatctcttttccatatcagcattgatttcattattacgtccgcagtcgttc
aactgtatttcaagatctgagattctagattgtaatctctgtagcatttccacggcattc
actcagttgtctttcaagatctgagattctagattggagtctgctaatctctgtaagatt
tcctcctccgctctcgatgcagtcggtcaacttattctctagttctctaatacgcgaacg
cagtgcatcaacttcttgtgtgtcttcttgattgcgtgtgcattcatcgagtctagattc
gagatctctaacgtgacgtcgttcttcctcaagttctctgtgtactacagaaagcgtgtc
cctatcttgttgatatttagcaatttctgattctagagtactgattctactcacgtatgt
actaatagttgtcttagccttatcaagatcctccttgtatttgtcacattccttgatatc
catacgaagtctggacagttcccattcgacattacgacgtttatcgatttcagctcggag
atcgtcgtcgcgttgttttagccacatacgactaagttcaagttctcgttgacaagatcc
atctacttttccatccctaatagtatccagttccttttctagttctgaccgcatttctcg
ttccatatcaagagattctctcaattctcgtatagtcttcttatcaatttctgatgaatc
tgaaccatcatctgtcccattttgttgcatatccctgagttctttgatctctgttgtaag
tctgtcgattctttcggttttataaacagaatccctttccaaagtcctaatcttactgag
tttatcattaagttcttcattcaattcagtgagttttctcttggcttcttccaagtctgt
tttaaactctccatcatttccgcattcttcctcgcatttatctaaccattcaattagttt
attaatgactagttggtaatcagcgattcctatagccgttcttgtatttgtgggaacata
attaggatcttctaatggattgtatggcttgatagcatcatctttatcattattaggtgg
gggatggacaaccttaattggttggtcctccttatctcctccagtagcatgtggttcttc
aataccagtattagtaataggcttagacaaatgcttgtcgtacgcgggcacttcctcatc
catcaagtatttataatcgggttctgtttcagaatattcttttctaagagacgcgacttc
aggagttagtagaagaactctgtttctgtatctatcaacgctggaatcgatactcaagtt
aaggatagcgaatacctcatcgtcatcatccgtatcttctgaaacgccatcatatgacat
ttcatgaagtctaacgtattgataaacagaatcagatttagtattaaacagatccttgac
ctttttagtaaatacatatgtatattttagatctccagatttcataatatgatcgcatgc
cttaaatgtcaatgcttccatgatatagtctggaacactaatgggtgacgaaaaagatac
agcaccatatgctacgttgataaatagatctgaaccactaagtagataatgattaatgtt
aaggaagaggaaatattcagtatatagatatgccttagcatcatatcttgtactaaacac
gctaaacagtttattgatgtgatcaatttccaacagaacaattagagcggcaggaatacc
aacaaacatattaccacatccgtattttctatgaatatcacatatcatgttaaaaaatct
tgatagaagagcgaatatctcgtctgacttaatgagatgtagttcagcagcataagtcat
aactgtaaatagaacatactttcctgtagtgttgattctagactccacatcaacaccatt
attaaaaatagttttatatacatctttaatctgctctccgttaatcgtcgaacgttctag
tatacggaaacactttgatttcttatctgtagttaatgacttagtgatatcacgaagaat
attacgaattacatttcttgtttttcttgagagacctgattcagaactcaactcatcgtt
ccatagtttttctacctcagtggcgaaatctttggagtgtttggtacattttttaataag
gttcgtgacctccatttattataaaaaatttttattcaaaacttaactacaatcgggtaa
ttataagatcgtagatctcccatgtggtggaatactaccatctatcgcatgttgatggac
agtaggtaatggccatgggaacagtaatgtttgcatatttatctttcttgctagtattac
tgtatattgtcccaatgtttcaatgtgatgttctaacctatcaactgccactgtatcaca
acaataatgtccgatggaattaagattatgatccaatgtgtttaatatatgattatcaag
tcttatacgatccgcgtcttttttgacaggatcaggctcttctacaggaagaagtttcgg
cctcttataatagtcatgtctgggaaatggtggtctaggatgaggatcaggtatcggagt
gggttttggattataatcatcatcatcatcatcatcat----------------------
-----catcatcatcatcat------------------------catcgatatttatttt
gctatcttgataatgtcctgtatcagttgcattttcagcactcgactgaatattagcaca
ttcattgtctattattaacgtatttctaaacccaaaatgtatgtgttgaacatcactact
atagttgatgagtcttatagcatgaattcgcttatcgttatcgggtttatcttctgtcac
cttaacaattccttttttattaaactctgcataatcataaccatttctattgtttgttct
aatataaacgagtatagcatcattgctaaatttttcaatagtatcgaaaacagaatatcc
taaaccatataatatatattcaggaacactcaaactaaatgtccaggattctcctaaata
cgtaaactttaatagtgctaaatcattcaaaaatctaccgcttatagatagatagtacat
gaatgcgtatagtagtctacctatctctttattatgaaaaccgacattacgatcatatat
ttcgtgatatacatgtgacccgtttacgttaaaccataaatacatgggtgatcctataaa
catgaatttatttctaattctcagagccatagttaattgaccgtgtaatatttgtttaca
tgcatacttgatacgatcattaataagatttttatcattgctcgttatttcagaatcgta
tatataaggagtaccatcatgattcttaccagatattatacaaaatactatatataaaat
atattgacccacgttagtaatcatgtaaatgtttaatgttttaaattttgtatttaatga
tccatcatcatatgctagcatggtcttgtgatattcattctttaaaatataatattgtgt
tagccattgcattggagctcctaatggagattttctattctcgtccattttaggatatgc
tttcataaagtccctaataacttcgtgaatgatgtttctatgttttctactgatgcatgt
atttgcttcgatttttttatcccatgtttcatctatcatagatttaaacgcagtaatgct
cgcaacattaacatcttgaaccgttggtacaattccgttccataaatttataatgttcgc
catttatataactcattttttgaatatacttttaattgaacaaaagagttaagttactca
tatggatgccgtccagtctgtacatcaatctttttagccagagatatcatagccgctctt
agagtttcagcgtgattttccaacctaaatagaacttcatcgttgcgtttacaacacttt
tctatttgttcaaactttgttgttatattagtaatctttttttccaaattagttagccgt
tgtttgagagtttcctcattatcgtctccataggctttaacaattgcttcgcgtttagtc
tctggatttttagcagcctttgtagagaaaaattcagttgctggaattgcaagatcgtca
tctccggggaaaagagttccgtccatttaaagtacagattttagaaactgacactctgtg
ttatttatatttggcgcaatacatggattataaatatcgatgttaataacatcagaaaat
gtaaagtctatacattgtcgcatcgtgttaaattttctaatggatctagtattattgggt
ccaacttctgcctgaaatccaaatatggaagcggatacaaaaccgtttcctggataaacc
acacatctccacttttgctttacatcagaaattgtgtcattgacatcttgaactctccta
tctaatgccggtgttccacctatagattttgaatactcgaatgctgcatgagtagcattg
aattccttaatattgccataattttcatatattgagtaactctggataaaaagtaaacac
accgcagccgtcgctactacaataaaaaaaattgatagagagttcatttataatctatta
gaagctgataaaatttttttacacgcgtcagacaatgctttaataaatagttcaacatct
acttttgtcatatcgaaccgatggtatgattctaacctagaattacatccgaaaaagttg
actatgttcatagtcattaagtcattaacgaacaacattccagactctggattataagac
gatactgtttcgtcacaatcacccaccttaatcatgtgattatgaatattggctattaga
gtaccttctaagaaatctataatatctttgaaacacgatttaaaatcaaaccacgaatat
acttctacgaagaaagttagtttacccataggagagataactataaatggagatctagat
acaaaatccggatctatgatagttttaacattattatattctctattaaatacctccaca
tctaaaaatgttaattttgaaactatgtcttcgtttattaccgtacctgaactaaacgct
ataagctctattgtttgagaactctttaaacgatattcttgaaatacatgtaacaaagtt
tcctttaactcggtcggtttatctaccatagttacagaatttgtatccttatctataata
taataatcaaaatcgtataaagttatataattatcgtgttcagattgtgatcttttcaaa
tagactaaaaaccccatttctctagtaagtatcttatgtatatgtttgtaaaatatcttc
atggtgggaatatgctctacagcagttagccattcctcattgacagctgtagatgtatta
tacaaaactactccaatgtttaacaagggccattttacgagattattaaatccttgtttg
ataaatgtagccaatgcgggttcgagttcaacgacgattgaattctcttcccgtggatgc
tgcatgatgaacgacgggatgttgttgttctattgatttggaattctttttcgacttttt
gtttatattaaatattttaaaatttatggctgatagtaattcatgtactacggataatgt
agacgtgtattgcatatcgatatctttattattagataaatttatcaataaatgtgagaa
gtttgcctcgttaaggtcttccatttaaatattatataaatatttgtgtttgtattttat
tcgtcttttatgggatagtttttaactagtaaagctgtaattacatactttgtccgtaaa
acataaatataaatacccgcttttatcaaacgttccaaaaagtcggcagctgacattttt
aacatgacatctattttaaatacacttaggtttttagaaaaaacatcattttataattgt
aacgattcaataactaaagaaaagattaagattaaacataagggaatgttatttgtattt
tataagccaaagcattctaccgttgttaaatacttgtctggaggaggtatatatcatgat
gatttggttgtattggggaaggtaacaattaatgatctaaagatgatgctattttacatg
gatttatcatatcatggagtgacaagtagtggagcaatttacaaattgggatcgtctatc
gatagactttctctaaataggactattgttacaaaagttaataacaattataacaattat
aacaattataat---------tgttataataattataattgttataattatgatgataca
ttttttgacgatgatgattgatcactattacacaattttgtttttgtactttctaatata
gtgtttaggttctttttcatatgagaatattgacttactaaaatatctatgtttaacttt
tgttctataacgtccttatcggcggtatcggtacatatacgtaattcaccttcacaaaat
acggagtcttcgataataatagccaatcgattattggatctagctgtctgtatcatattc
aacatgtttaatatatcctttcgtttcccctttacaggcatcgatcgtagcatattttcc
gcgtctgagatggaaatgttaaaactgcaaaaatgcgtaatgttagcccgtcctaatatt
ggtacgtgtctataagtttggcatagtagaataatagacgtgtttaaatgccttccaaag
tttaagaattctattagagtattacattttgatagtttatcacctacatcatcaaaaata
agtaaaaagtgtgctgattttttatgattttgtgcgacagcaatacatttttctatgtta
cttttagttcgtatcagattatattctagagcttcctgactactaacaaaattaatatga
tttggccaaatgtatccatcataatctgggttataaacgggtgtaaacaagaatatatgt
ttatattttttaactagtgtagaaaacagagatagtaaatagatagtttttccagatcca
gatcctcctgttaaaaccattctaaacggcatttttaataaattttctcttgaaaattgt
ttttcttgaaaacaattcataattatatttacagttactaaattaatttgataataaatc
aaaatatggaaaactaaggtcgttagtagggaggagaacaacgaaggcatatcgtgatat
aaataacatttattatcatgatgacaccagaaaacgacgaagagcagacatctgtgttct
ccgctactgtttacggagacaaaattcagggaaagaataaacgcaaacgcgtgattggtc
tatgtattagaatatctatggttatttcactactatctatgattaccatgtccgcgtttc
tcatagtgcgcctaaatcaatgcatgtctgctaacgaggctgctattactgactccgctg
ttgccgttgctgcggcatcatctactcatagaaaggttgcgtctagcactacacaatatg
atcacaaagaaagctgtaatggtttatattaccagggttcttgttatatattacattcag
actataagtcattcgaggatgctaaagcaaactgcgctgcggaatcatcaacactaccca
ataaatccgatgtcttgactacctggctcattgattatgttgaggatacatggggatctg
atggtaatccaattacaaaaactacatccgattatcaagattctgatgtatcacaagaag
ttagaaagtatttttgtacataaataaatgaaatcgcttaatagacaaactgtaagtagg
tttaggaagttgtcggtgccggccgctataatgatgttactctcaaccattattagcggc
ataggaacatttctgcattacagagaagaactgatgcctagtgcttgcgccaatggatgg
atacaatacgataaacattgttatctggataccaacattaaaatgtctacggataatgca
gtttatcagtgtcgcaaattacgagctagattgcctagacctgatactagacatctgaga
gtattgtttagtattttttataaagattattgggtaagtttaaaaaagaccaatgataaa
tggttagatattaataatgataaagatatagatattagtaaattaacaaattttaagcaa
ctaaacagcacgacggattctgaggcgtgttatatatacaagtctggaaaactggttaaa
acagtatgtaaaagtactcaatctgtactatgcgttaaaagattctacaagtgacaacaa
aaaatgaattaatagtaagtcgttaacgtacgccgccatggacgccgcgtttgttattac
tccaatgggtgtgttgactataacagatacattgtatgatgatctcgatatctcaatcat
ggactttataggaccatacattataggtaacataaaaattgtccaaatagatatacggga
tataaaatattccgacatgcaaaaatgctactttagctataagggtaaaatagttcctca
ggattctaatgatttggctagattcaacatttatagtatttgtaccgcatacagatcaaa
aaataccatcatcatagcatgcgactatgatatcatgttagatgtagaaggtaaacatca
accattttatctattcccatctattgatgtttttaacgctacaatcatagaagcgtataa
tctgtatacagctggagattatcatctgatcatcaatccttcagataatctgaaaatgaa
attgtcgtttaattcttcattttgtatatcagacggcaatggatggattataattgatgg
gaaatgtaatagtaattttttatcataaaagttgtaaagtaaataataaaacaataaata
ttgaactagtagtatgttgtatattgagcaatcagagatgatgctggtacctcttatcac
ggtgaccgtagttgcgggaacaatattagtatgttatatattatatatttgtaggaaaaa
gatacgtactgtctataatgacaataaaattatcatgacaaaattaaaaaagataaagag
tcctaattccagcaaatctagtaaatcaactgatagcgaatcagactgggaggatcactg
tagtgctatggaacaaaacaatgacgtagataatatttctagaaatgagatattgaacga
tgatagcttcgctggtagtttaatatgggataacgaatccaatatcatggcgcctagcac
agaacacatttacgatagtgttgctggaagcacgctgctaataaataatgatcgtaatga
acagactatttatcagaatactacagtagtaattaatgatacagagactgttgaaatact
taatgaagataccaaacagattcctagctattcttccaatcctttcgtaaattataataa
aaccagtatttgtagcaagtcaaatccgttcattgcagaactcaacaataaatttagtga
taataatccgtttaggagagcacatagtgacgattatcttaataag--------------
-caacaagatcatgaacacgatgatatagaatcatcggttgtatcattggtctgattagt
ttcctttttataaaattgaagtaatatttagtattaattaccgccgatgcattatacaaa
tatggagatattccctgtattcggcatttctaaaattagcaattttattgctaataatga
ctgtagatattatatagatgtagagcatcaaaaaattatatctgatgagatcaatagaca
gatggatgaaacggtacttcttaccaacatcttaagcgtagaagttgtaaatgacaatga
gatgtaccatcttattccccatagactatcgactattatactctgtattagttctgttgg
aggatgtgttatctctatagataatgacgtcaatgacaaaaatattctaacatttcccat
tgatcatgctgtaatcatatccccactgagtaaatgtgtcgtagttagcaagggccctac
aaccatactggttgttaaagcggatatacccagcaaacgattggtaacatcgtttacaaa
cgacatactgtatgtaaacaatctatcactgattaattatttaccgtcgtctgtattcat
tattagacgagtcaccgactatttggatagacacatatgtgatcagatatttgctaataa
taagtggtattccattataactatcgacgataagcaatatcctattccatcaaattgtat
aggtatgtcttctgccaagtacataaattcgagcatcgagcaagatattttgatccatgt
ttgtaacctcgagcatccattcgactcagtctacaaaaaaatgcagtcgtacaattctct
acctatcaaggaacaaatattgtatggtagaattgataatataaatatgagcattagtat
ttcggtggattaatagatttctctagtatgggatcattaatcatctctaaatacatcata
aaaaagctattatcaaatactgtactgaatggattcattcttttctctttttatgaaact
ctgttgtatatctacggataaaactagaagcaaaaaatctgataggaagaataatgatta
tatggaggaacacgattattataaaataacaatagttcctggttcctcttccacgtctac
tagctcgtggtattatacacatgcctagtaatagtctctttgcgttgacggaaagcagac
tagaaataacaggccaaaatgttcagacaccataatagttcccaacccagataataacag
agttccatcaacacattcctttaaactcaatcccaaacccaaaaccgttaaaatgtatcc
agccaattgatagtagataatgaggtgtacagcacatgataatttacacagtaaccaaaa
tgaaaacactttagtaattataagaaatatagacggtaatgtcatcatcaacaatccaat
aatatgcctgagagtaaacattgacggataaaacaaaaatgccccgcataactctatcat
ggcaataacgcaaccaaacacttgtaaaattcctaaattagtagaaaatacaactgatat
cgatgtataagcgatttcgaggaataataagaacaaagtaattcccgtaaagataaacat
caacattgtttggtaatcattaaaccaattagtatgacgttgaattaatttcacagtata
ttttattccagtattatccccgcatgtatacgtacctggtaagatatctttatattccat
aatcaatgagacatcactatccgataacgaatgaagtctagcactagtatgccatttact
taatatggtcgtcttggaagttttattataagttaaaatatcatgattgtccaatttcca
tctaatatactttgtcggattatctataatacacggaataatgatggtatcattacatgc
tgtatattctatagtctttgtagatgttataaccacaaaagtacagaggtatatcaacaa
tattctaactcttaacatttttatttatttaaaatgatacctttgttatttattttattc
ttattttgctaacggtatcgaatggcataagtttgaaacgagtgaagaaataatttctac
ttacttaatagattatgtggtaactaacgggtgttattaatgggggatgtatatacattt
tcaaataatgaactaaacaaaactgggttaactaataacaataattatatcacaacatct
ataaaagtagaggataaggatacattagtagtatgcggaaccaataacggaaatcccaaa
tgttggaaaatagacggttcatactacccaaaacatataggtagaggatacgatcatcaa
aatagcaaagtaacgataatcagtcacaatgaatgtgtactatccgacataaacatatca
aaagaaggaattaaacgatggagaagatttgacggaccatgtggttatgattaaacgagt
taagttttttaagaagccttagaagagaggctattgggtatgagaatccgaaatattaaa
ccagacaaccccatataattttatagctaagaatgccgcgaagaatggaactaataaaaa
cggaaatatttgtagcacaacgaataactcccaaactgcattcatgttacactatataac
aattacaatacatttttatcataacactacttcggttagatgttttagaaaaaaataaat
atcaccgtaccgtt-ttgttgtataaaaataacaattaacaattatcaatttttttcttt
aatattttacgtggttgaccattcttggtggtaaaataatctcttagtgttggaatggaa
tgctgtttaatgtttccacactcatcgtatattttgacgtatgcagtcacatcgtttacg
caatagtcagactgtagttctatcatgcttcctacgttagaaggaggaacagttttaaag
tctcttggttttaatctattgtcattagttttcatgaaatcctttgttttatccacttca
cattttaaataaatgtccactatacattcttctgttaattttactagatcatcatgagtc
atagaattcataggttccgtagtccatggatccaaactagcaaacttcgcgtatacggta
tcgcgattagtgtatacaccaactgtatgaaaattaagaaaacagtttaataaatctaca
gaaatatttaatcctccgtttgatacagatgcgccatatttatggatttcggattcacac
gttgtttgtctaaggggttcgtctagtgttgcttctacatagacttcgattcccatatat
tctttattgtcagaatcacataccgatttatcatacgctggttcacttgtttgaaaacta
aatggtagtagatacatcaaaataataaataataagtacattctgcaatattgttatcgt
aattggaaaattggtattcaagtgagctggattatgtgagtattggattgtatattttat
tttatattttatat-------------------tttattttatattttatattttatttt
atattttgtagtaagaatagaatgct-aatgtcaagtttattcgaatagatgtcttatta
aaaaacatatataataaataacaatggctgaatggcataaaattatcgaggatatctcaa
aaaataataagttcgaggatgccgccatcgttgattacaagactacaaagaatgttctag
cggctattcctaacagaacatttgcaaagattaatccgggtgaagttattcccctcatca
ctaatcataatattctaaaacctcttattggtcagaaattttgtattgtatatactaact
ctctaatggatgagaacacgtatgctatggagttgcttactgggtacgcccctgtatctc
cgatcgttatagcgagaactcataccgcacttatatttttgatgggtaagccaacaacat
ccagacgtgatgtgtatagaacatgtagagatcacgctacccgtgtacgtgcaactggta
attaaaataaaaagtaatattcatatgtagtgtcaattttaaatg------------atg
atgaaatggataatatccatattgacgatgtcaataatgccggtattgacatacagctca
tcgatttttagatttcattcagaggatattgaattatgttatgggaatttgtattttgat
aggatctataataatgtagtaaatataaaatatattcctgagcatattccatatagatat
aattttattaatcgtacgttctccgtagatgaactagatgataatgtcttttttacacat
ggttattttttaaaacacaaatatggttgttcacttaatcctagtttgattgtctcatta
tcaggaaacttaaaatataatgatatacaatgctcagtaaatgtatcgtgtctcattaaa
aatttggcaacgagtacatctactatattaacatctaaacataagacttattctctatat
cggtccacgtgtattgctataataggatacgattctattatatggtataaatatataaat
gacaggtataatgtcatctatgattttactgcaatatgtatgctaatagcgtctacattg
atagtgatcatatacgtgtttaaaaaaataaaaatgaactcttaattatgttatactatt
agaaatggataaaatcaaaattacgattgattcaaaaattggtaatgttgttaccatatc
gtataacttggaaaagataactattgatgtcgcaccaaaaaagaaaaaagaaaaggatgt
attattagcgcaatcagttgctgtcgaagaggcaaaagatgtcaaggtggaagaaaaaaa
tattatcgatattgaagatgacgatgatatggatatagaaaacacgtaatacgatctata
aaaataa-gtattaaatactttttatttacggtactcttgtagtggtgataccactaatc
gattattttttttaaaaaaaatacttattctgattcttctagccatttccgtgttcgttc
gaatgccacatcgacgtcaaagataggggagtagttgaaatctagttctgcattgttggt
acgcacctcaaatgtagtgttggatatcttcaacgtatagttgttgagtattgatggttt
tctaaatagaattctcttcatatcattcttgtacgcgtacatttttagcatccatcttgg
aatcctagatccttgttctattcccaatggtttcatcaatagaagattaaacatatcgta
agaacacgatggagagtaatcgtagcaaaagtaagcatttcctttaatcgcagatcccgg
atactggatatattttgcagccaacacgtgcatccatgcaacatttcctacatatacccg
gctatgcacagcgtcatcatcgactgtacgatacataatgttaccgtgttgcttacattg
ctcgtaaaagactttcgtcaatttgtctccttctccgtaaattccagtgggtcttaggca
acaagtatacaattttgcgccattcatgattacggaattattggctttcataaccagttg
ctcggccatacgtttactttttgcgtatacatgtcctggtgatatatcataaagggtatg
ctcatgaccgatgaatggattaccgtgtttatttggtcctattgcttccatgctactagt
atagatcaaatacttgattcctaggtccacacaagctgccaatatagtctgtgttccata
atagtttactttcatgatttcattatcagtgtattttccaaatacatccactagagcagc
cgtatgaataatcagatttaccccatctagcgcttctctcaccttatcaaagtcgtttat
atcacattgtatatagtttataaccttaactttcgaggttattggttgtggatcttctac
aatatctatgactcttatttcttgaacatcatctgcgctaattaaaagttttactatata
cctgcctagaaatccggcaccgccagtaaccgcgtacacggccattgctgccactcataa
tatcagactacttattctattttactaaataatggctgtttgtataatagaccacgataa
tatcagaggagttatttacgttgaacaagtccatggaaaagataaagttttaggatcagt
tattggattaaaatccggaacgtatagtttgataattcatcgttacggagatattagtcg
aggatgtgattccataggcagtccagaaatatttatcggtaacatctttgtaaacagata
tggtgtagcatatgtttatttagatacagatgtaaatatatctacaattattggaaaggc
gttatctatttcaaaaaatgatcagagattagcgtgtggagttattggtatttcttacat
aaatgaaaagataatacattttcttacaattaacgagaatggcgtttgatatatcagtta
atgcgtctaaaacaataaatgcattagtttacttttctactcagcaaaataaattagtca
tacgtaatgaagttaatgatatacactacactgtcgaatttgatagggacaaagtagttg
atacgtttatttcatataatagacataatgactccatagagataagaggggtgcttccag
aggaaactaatattggtcgcgtggttaatacgccggttagtatgacttacttgtataata
agtatagttttaaaccgattttagcagaatatataagacacagaaatactatatccggca
acatttattcggcattgatgacgctagatgatttggttattaaacagtatggagacattg
atctattatttaatgagaaacttaaagtagactccgattcgggactatttgactttgtca
actttgtaaaggatatgatatgttgtgattctagaatagtagtagctctatctagtctag
tatctaaacattgggaattgacaaataaaaagtataggtgtatggcattagccgaacata
tagctgatagtattccaatatctgagctatctagactacgatacaatctatgtaagtatc
tacgcggacacacagatagcatagaggatgaatttgatcattttgaagacgatgatttgt
ctacatgttctgccgtaaccgatagggaaacggatgtataatttttttttatagtatgat
ggatatgatggatatgat-----------------------ggatatgatg---------
------------------------------------------------------------
---------------------gatatgatggatatgatggatatgatggatatgatggat
atgataa-------aaaaatataattgt--tgtatccattcccattcaaatcaccttata
tgattctgtaacacaatgaaggagtctcatagatatatagaggtcagatactggtttgat
aaactttttattccacatgagtatgtttgacttatggttagacacacatactttaacaaa
tcactgaaaattggagttaggtattcctctcagaatcagttgccgttctggaacattaaa
tgtattttttatgatatactccaacgcatttatgtgggtatacaacaagtcattaataat
gagtatttccaagagttttagttgtctagtatttaacaagagaagagatttcaacagact
gtttatgaactcgaataccgcctcattgtcgcttatattgatgacatgacatcgaattcc
caatatcaatctcatcagtgatgagtagctcaatcttgttatcgggatccaatttctaaa
gatgtcattaaaccctcgatcgtgaatggatttatcatcatcgtttttatgttggacatg
agcttagtccgtttgtccacatctatatacgatgatttctgaattatttcatatatctct
cgttaactccaggaacttgtcagggatctaactttaatatgttctcgtctaagagatgaa
aatctttggatggttgcatgtgacttttctctaaaggatgatgttacccgatcctctctt
aaatgactccatcttatccttggacaagatggacagtctattttccttagatggtttaat
attttttacccatgatctataaaggtagacagacctaatcgtctcggatgaccatatatt
attttcagttttattatacgcataaattgtaaaaaatatgttaggtttactaaaatgtct
cgtggggcattaatcgtttttgaaggattggacaaatctggaaaaacaacacaatgtatg
aacatcatggaatctataccggcaaacacgataaaatatcttaactttcctcagcgatcc
acagtcactggaaagatgatagatgactatctaactcgtaaaaaaacctataatgatcat
atagttaatctattattttgtgcaaatagatgggagtttgcatcttttatacaagaacaa
ctagaacagggaattactttaatagttgacagatacgcgttctctggagtagcgtatgcc
accgctaaaggcgcgtcaatgactctcagtaagagttatgaatctggattgcctaaaccc
gacttagttatattcttggaatctggtagcaaagaaattaatagaaacatcggcgaggaa
atttatgaagatgttgaattccaacaaaaggtattacaagaatataaaaaaatgattgaa
gaaggagatattcattggcaaattatttcttctgaattcgaggaagatgtaaagaaggag
ttgattaagaatatagttatagaggctatacacacggttactggaccagtggggcaactg
tggatgtaataaaatgaaattacatttttataaatagatgttagtacagtgttataaatg
gatgaagcatattactctggcaacttggaatcagtactcggggatacgtgtccgatatgc
ataccgaactcgcatcaatatctcaattagttattgccaagatagaaactatagataatg
attattaaacaaggacattgtaaattttatcatgtgtagatcaaacttggataatccatt
tatctctttcctagatactgcatatactatcatagatcaagagatctatcagaacgagtt
gattaattcattagacgataatgaaattatcgattgtatagttaacaagtttatgagctt
ttataaggataacctagaaaatatggtagatgctatcattactctaaaatattataatta
ataatccagattttaaaactacgtatgtggaagtactcggttccagaatagctgatatag
atattaaacaagtgatacgtaagaatataatacaattgtctaatgatccgcgaacgatat
ttgtgaaaatatt--aaaaaaaaatactttttttattaaatgacgtctcttcgcgaattt
agaaaattatgctgtgatatatatcacgcatcaggatataaagaaaaatctaaattaatt
agagactttataacagatagagatgataccgatacatatttgatcattaagctattgctt
cccggattagacgatagaatgtataacatgaacgataaacaaattataaaattatatagt
ataatatttaaacaatctcaggaagatatgctacaagatttaggatacggatatatagga
gacactattaggactttcttcaaagagaacacggaaatccgtccacgagataaaagcatt
ttaactttagaagaagtggatagttttttaactacgttatcatcagtaactaaagaatca
catcaaataaaattattgactgatatagcatctgtttgtacatgtaatgatttaaaatgt
gtagtcatgcttattgataaagatctaaaaattaaagcgggtcctcggtacgtgcttaac
gctattagtcctcatgcatatgatgtttttagaaaatctaataacttgaaagagataata
gaaaatgcagctaaacaaaatctagactctatatctatttctgttatgactccaattaat
cccatgttagcggaatcatgtgattctgtcaataaggcgtttaaaaaatttccatcagga
atgtttgcggaagtcaaatacgatggtgaaagagtacaagttcataaaaaaaataacgag
tttgcattctttagtagaaacatgaaaccagtactctctcataaagtggattatctcaaa
gaatacataccgaaagcatttaaaaaagctacgtctatcgtattggattctgaaattgtt
cttgtagacgaacataatgtaccgctaccgtttggaagtttaggtatacacaaaaagaaa
gaatataaaaactctaacatgtgtttgttcgtatttgactgtttatactttgatggattc
gatatgacagacattccattgtatgaacgaagatcttttctcaaagatgttatggtcgaa
atacccaatagaatagtattctcagagttgacgaatattagtaacgagtctcagttaact
gatgtattagatgatgcactaacgagaaaattagaaggattggtcttaaaagatattaat
ggcgtatacgaaccgggaaagagaagatggttaaaaataaaacgagactatttgaacgag
ggttccatggcagattctgccgatttagtagtactaggtgcctactatggtaaaggagga
aagggtggtatcatggcagtctttctaatgggttgttacgacgacgaatccggtaaatgg
aagacggtaactaaatgttccggtcacgatgataatacgttaagggttttgcaagaccaa
ttaacgatggttaaaattaacaaggatcccaaaaaaattccagagtggttggtagttaat
aaaatctatattcccgattttgtagtagatgatccgaaacaatctcagatatgggaaatt
tcaggagcagagtttacatcttccaagtcacatacagcgaatggaatatcgattagattt
cctagatttactaggattagagaagataaaacgtggaaagaatctactcatctaaacgat
ttagtaaacttgactaaatctcttaatagttacatataaactgaaaaataaaataacact
attttagttggtggtcgccatggatggtgttatcgtatactgtctaaatgcgttagtaaa
acatggcgaggaaataaatcatataaaaaatgatttcatgattaaaccatgttgtgaaag
agtttgtgaaaaagtcaagaacgttcacatcggcggacaatctaaaaacaatacagtgat
tgcagatttgccatatctggataatgctgtatcagatgtatgcaaatcaatatataaaaa
gaatgtatcaagaatatccagatttgctaatttgataaaaatagatgacgatgacaagac
tcctaccggcgtatataattattttaaacctaaagatgctattcctgttattatatccat
aggaaaggataaagatgtctgtgaactattaatctcatctgataaagcgtgtgtgtgtat
aaagttaaatttatataaagtagccattcttcccatggatgtttccttttttaccaaagg
aaatgcatcattgattattctcctgtttgatttctctatcgatgcggcacctctcttaag
aagtgtaaccgataataatgttattatatctagacaccagcgcctacatgacgagcttcc
gagttccaattggttcaagttttacataagtataaagtccgactattgttctatattata
tatggttgttgatggatctatgatgtatgcgatagctgataatagaactcacgcaattat
tagcaaaaatatattagacaatactacgattaacgatgagtgtagatgctgttattctga
accacagattaggattcttgatagagatgagatgctcaatggatcatcgtgttatatgaa
cagacattgtattatgatgaatttacctgatgtaggcgaatttggatctagtatgttggg
gaaatatgaacctgacatgattaagattgctctttcggtggctggtaatttaataagaaa
tcgagactacattcccgggagacgaggctatagctactacgtttacggtatagcctctag
ataa-ttttttttaagcacgaaataaaaacataattttaaacaatctatttcatactatt
ttgtgtgctcaccatgaacataaagata--------gatatattagtatttctggtgata
aatttacggcgactgctaggagggaaaatgaagaaagaaaaaatatctacctctccaaaa
agaaaaactactgatgttatcaaacctgattatcttgagtacaatgacttgttagataga
gatgagatgtctactattctagaggaatattaggccttagaataaaatatggacgactct
taacgaaattagaaaattcgataatgatgttgaagaacaattcggtactatagaagaact
caagcagaagcttagattaaattctgaagagggagcagataatttt-atagattatataa
aggtacaaaaacaggatatcatcaaacttactgtatacgattgcatatatctatgatagg
attgtgtgcgtgcgtggtagatgtttggagaaatgagaaactgttttctagatggaaata
ttggttacaagcgattaaactgtttattgatgatcacatgcttgataagataaaatctat
--tgtagaatagactagtgtatatggaaatgtcatagaaagttaaaagttaatgagagca
aaaatatataaggttgtatttcatatttgttatttttttctgtaatagttagaaaataca
ttcgatggtctatctaccagattattatgtgttataaggtaattttctcataataaacta
gagtatgagtaagatagtgtttttcaaaaacatataaatctaaaattgatggatgagata
tacagctattaatttcgaaaatatattttaatctgataactttaaacatggatttttgat
ggtggtttaagtttaaaaaagattttgttattgtagtatgataatatcaaaaagatggat
ataaagaatttactgactacatgtactattttacattactacattggctacgg--tatat
acctacttcgtcacttccacacgctccagaaaacgggtgtcatgtgacgagggagaatct
tgataagaggcataatcaatgttgtaatccggtgtccacctggagaatttgccaaggtca
gatgt--agttggtagtgataacacaaaatgtgaacactgcccacctcatacatataccg
caatccccaattattctaatagatgtcatcaatgtataaaatgcccaacaggatcatttg
ataaggtaaagtgtaccggaacacagaacaaatgttcgtgtcatcctggttggtatacgc
tactgattcttcacagactgaagattgtcgagatttgtgtaccaaaaaaggagatgtcca
tgcggatactttggtggaatagatgaaggaaatcctatttgtaaatcgtgttgtgttggt
gaatattgcgactacctacgtaattatagacttgatccatttcctccatgcaaactatct
atctaaatgtaattaattatgattttgatgataatgttaccatacattatatcgctactt
ggttagtgtgtattattcagtatggaagacctattaataattacttatcttttgacgatc
ttgttataattataatataaaaatacttatgacatagtaacagtaactcataattgctga
cgcgataaattcgtaataatctgttttgttcaaatttttataaggaatctacaggcataa
aaataaaaatataatctataatatactcttacaacgccatcatgaatagcagtgaattaa
ttgctgttattatggatttagaaatagtggacgattttgtgatattaatatagttattaa
tgatgaaaggataaacgctcatagattcatcctatctggagcctccgaatattttttcca
ttctgttttccaataattttatcgattctaatgaatacgaagttaatctaagtcatttag
attatcaaagtgttaactatttgatcgattacatttatgggatacctttgagcctaacta
acgataacgtgaaatatattctttcaaccgctgatttttttacaaattggatctgccatt
actgagtgcgaaaaatacatacttaaaaatctttgttttagaaactgtatcgatttctac
atatacgctgataaatataataacaagaaaatagaattagcatcgtttaacacaatatta
cgaaatattttgagactcatcaacaatgaaaactttaaatacttaacagagg--------
-----------aatcaatgatatgttatatataaaaaatgaggatttcaccccactgatt
ctcattaaatggttagagagtacaccaaccatgtaccgtcgagttacttagatgcctcag
aatatcatttctttccccacaagttataaaatcactttatagtcatcgactggttagttc
aatctacgaatgtataacattcttaaacaatatagcattcttggataaatcatttcctag
ataccatatcatcgagttgatatctatcggtataagtaattcacatgataagatttccat
aaactgctacaatcataaaaaaattcatgggaaatgatatcttcacgtagat---ggtgt
agtttcgcagtgaccgtcctggataatattatctatatgatgggtggatatgatcagtcc
ctgtatagaagttcaaaggttatagcgtacaatacatgtactaattcttggatatatgat
ataccagagct-aaaatatcctcgttctaattgcggaggagttgccaatgacgaatacat
ttattgtataggcggtatacgcgatcaggagtcatcgttgatatctagtatcgatagatg
gaagccatcaaaaccatattggcagaagtatgctaaaatgtgcgaaccaaaatgtgatat
ggggttgcgattttaaacggattaatatatgtcataggtggagtcgttaaaggtgacaca
catgtaccgacgcactagagagtttatcagaagatggatggatgaatcatcaacgtcttc
caataaaaatgtccaatatgtcgacgattgttcatgctggaaagatttatatatctggag
gttacaacaatagtagtgtagttaatgtaatatcgaatctagagtccttagctataatcc
gatatatgatgaatggaccaaattatcatcattaaatattcctagaattaatcctgctct
atggtcagtgtataataaattatatgtaggaggaggaatatctgatgatgttcaaactaa
tacatctgaaacatacgataaagaaaaagattgttggacattggataatggtcacttgtt
accacataattatataatgtataaatgcgaaccgtttaaacatagatatccattgga-aa
aaacacagtacacgaatgattttctaaagtatttggaaagttttataggtagttgataga
acaaaatacataattttgtaaaaataaatcactttttatactaatatgacacaattacca
atacttttgttactaatatcattagtatacgctacaccttctcctcagatatctaaaaaa
ataggtgatgatgcaactatatcatgtagtcgaaataatacaaattactacgttgttatg
agtgcttggtataaggagcccaattccattattctcttagctgccaaaagcgacgtcttg
tattttgataattataccaaggataaaatatcttacgactctccatacgatgatctagtt
acaactatcacaattaaatcattgactgctggagatgccggtacttatatatgtgcattc
tttatgacatcgactacaaatgatactgataaagtagattatgaagaatactccatagag
ttgattgtaaatacagatagtgaatcgactatagacataatactatctggatctacacca
gaaactatttctgagaaaccagaggatatagataattctaattgctcgtctgtattcgaa
atcgcgactccggaaccaattactgataatgtagaagaccatacagacaccgtcacatac
actagtgatagcattaatacagtaaatgcatcatctggagaatccacaacagacgagatt
ccggaaccaattactgataaagaagaagatcatacagtaacagacactgtctcatacact
acagtaagtacatcatctggaattgtcactactaaatcaaccaccgatgatgcggatctt
tatgatacatacaatgataatgatacagtaccgccaactactgtaggtggtagtacaacc
tctattagcaattataaaaccaaggacttcgtagaaatatttggtattaccacattaatt
atattgtcagcagtggcgattttctgtattacgtattatatatgtaataaacacccacgt
aaatacaaaacagagaacaaagtctagatttttgacttacataaatatctgggataataa
aatctatcatattgagaggaccatctggttcaggaaagacagccataaccaaaagactgt
taaaagactatgtgaatatatttggatttgtggtgtcccataccactagatttcctcgtc
ctatgga---acgagaaggtgttgattaccttacgttaacagagaggccatctggaaggg
aatagccgccggaaactttctagaacatactgagtttttaggaaatatttatggaacttc
taaaacagctgtaaatacagcggctattaataatcgtatttgcgcgatggatttaaacat
caacggtgttagaagtcttaaaaatacttacctaatgcattacttgggtatataagacct
acctctcttaaaatggttgagagcaatcttcgtcgtagaaacactgaagcggacgacgaa
tctcatcgtcgcgtgatgttggcaaaaaacggatatggatgaggtcaacgaagcaggtct
attcgacactattattattgaagatgatgtgaatttagcacatatagtaagtgttaattc
agatactacaggaccgtattagaatgtattttaacactaattagagacttaagatttgac
ttaaaacttgataattaataatataactcgtttttatatgtggctatttcaacgtctaat
gtattagttaaatattaaaacttaccacgtaaaacttaaaatttaaaatggtatttcatt
gacagatcatacattatgaagtttcaaggacttgtgttaattgacaattgcaaaaatcaa
tgggtcgttggaccattaataggaaaaggtggattcggtagtatttatactactaatgac
aataattatgtagtaaaaatagagcccaaagctaacggatcattatttaccgaacaggca
ttttatactagagtacttaaaccatccgttatcgaagaatggaaaaaatctcacaatata
aagcacgtaggtcttatcacgtgcaaggcatttggtttatacaaatccattaatgtggaa
tatcgattcttggtaataaatagattaggtgcagatctagatgcggtgatcagagccaat
aataatagactaccagaaaggtcggtgatgttgatcggaatcgaaatcttaaataccata
caatttatgcacgagcaaggatattctcacggagatattaaagcgagtaatatagtcttg
gatcaaatagataagaataaattatatctagtggattacggattggtttctaaattcatg
tctaacggcgaacatgttccatttataagaaatccaaataaaatggataacggtactcta
gaatttacacctatagattcgcataaaggatacgttgtatctagacgtggtgatctagaa
acacttggatattgtatgattagatggttgggaggtatcttgccatggactaagatatct
gaaacaaagaattctgcattagtaagtgccgcaaaacagaaatatgttaacaatactgcg
actttgttaatgaccagtttgcaatatgcacctagagaattgctgcaatatattaccatg
gtaaactctttgacatattttgaggaacccaattacgacgagtttcgtcgagtattaatg
aatggagttatgaaaaatttttgttgat-aaaaaattaaaaaaataacttagttattatc
actctcgcgagtacaatagaaacatggcgatgttttacgcacacgctttcggtgggtacg
acgagaaccttcatgcatttcctggaatatcatcgacggttgccaatgatgtcaggaaat
attctgttgtgtcagtttataataaaaagtataacattgtaaaaaacaaatatatgtggt
gtaacagtcaagtaaacaagagatatattggagcactactgcctatgtttgagtgcaatg
aatatctacaaattggagatccaatccatgatctagaaggaaatcaaatctctattgtca
catatcgccacaaaaactactatgctctaagtggaattgggtacgagagtctagacttgt
gtttggaaggagtagggattcatcatcacgtacttgaaacaggaaacgcggtatatggaa
aagttcaacatgagtattctactatcaaagagaaggccaaagaaatgaatgcactcaaac
caggacctatcatcgattaccacgtctggataggagattgtgtctgccaagttactactg
tagacgtgcatggaaaggaaattatgagaatgagattcaaaaggggtgcggtgcttccga
ttccaaatctggtaaaagttaaagttggggaggaaaatgatacaataaatctttccactt
ccatatcagctctcctgaattccggtggcggcaccatcgaggtaacatctaaggaagaac
gtgtggattatgtactcatgaaacgtttggaatctatacatcatctgtggtctgtagtgt
atgatcatcttaatgttgtgaatggcgaagaacgatgttatgtacatatgcattcatctc
atcaaagtcctatgctgagtactgtaaaaacaaatttgtacatgaagactatgggagcat
gtcttcaaatggactccatggaagctctagagtatcttagtgaactgaaggaatcaggtg
ggcggagtcccagaccagaattgcagaaatttgaatatccagatggagtgaaagacactg
aatcaattgagagattggcagaggagttcttcaatagatcagaacttcaggccggtgaat
cagtcaaatttggtaattctattaatgttaaacatacatctgtttcagctaagcaactaa
gaacacgtatacgacagcagcttccttctatactctcatcttttgccaacacaaagggtg
gatatttgttcattggagttgataataatacacacaaagtaattggattcacggtgggtc
acgactacctcaaactggtagagagtgatatagaaaagtatatccaaaaacttcctgttg
tgcatttctgcaagaaaaaagaggacatcaagtacgcatgtagattcatcaaggtgtata
aacctggtgatgagactacctcgacatatgtgtgcgcaatcaaagtggaaagatgctgct
gtgctgtgtttgcggattggccagaatcatggtacatggatactagtggtagtatgaaga
agtattctccagatgaatgggtgtcacatataaaattttaattagggtaaggtaaaacta
tatataataactaacaatttgtgtatcatatagacaattaattaggtaactgttatctct
ttttaa--------ctaactaactaactcttatata------------------------
------ctattaataatacatctattaatcattgattagcttattgctttaattgttttt
gtaaactaacactgttcattgaaaagggataacatgttacagaatataaattatatatgg
atttttttaaaaaggaaatacttgactggagtatatatttatttcttcattacataacac
gtctgtgttctaattcttccaattcttccaattcttccacatctcatataatacaggaat
ataatcttgttcgaaaatacgagaaagtggataaaacaatagttgattttttatctaggt
ggccaaatttattccatattttagaatatggggaaaatattctacatatttattttatag
atgctgctaatacgaatattatgattttttttctagatagagtattaaatattaataaga
accgtgggtcatttatacataatctcgggttatcatccattaatataaaagaatatgtat
atcaattagttaataatgatcatctagataatagtataagactaatgcttgaaaatggac
gtagaacaagacattttttgtcttatatattggatacagttaatatctatataagtattt
taataaatcatagattttatatagatgccgaagacagttacggttgtacattattacata
gatgtatatataactataagaaatcagaatcagaatcatataatgaattaattaagatat
tgttaaataatggatcagatgtagataaaaaagatacgtacggaaacacaccgtttatcc
tattatgtaaacacgatatcgacaacgcggaattgtttgagatatgtttagagaatgcta
atatagactctgtagactttaatggatatacacctcttcattatgtctcatgtcgtaata
aatatgattttgtaaagttattaatttctaaaggagcaaatgttaatgcacgtaatagat
tcggaactactccattttattgtggaattatacacggtatctcgcttataaaactatatt
tggaatcagacacagagttagaaatagataatgaacatatagttcgtcatttaataattt
ttgatgctgttgaatctttagattatctattgtccagaggagttattgatattaactatc
gtactatatacaacgaaacatctatttacgacgctgtcagttataatgcgtataatacgt
tagtctatctattaaacagaaatggtgattttgagacgattactactagtggatgtacat
gtatttcggaagcagtcgcgaacaacaacaaaataataatggatatactattgtctaaac
gaccatctttgaaaattatgataccatctatgatagcaattactaaacataaacaacata
atgcagatttattgaaaatgtgtataaaatatactgcgtgtatgaccgattatgatactc
ttatagatgtacaatcgctacatcaatataaatggtatattttaaaatgttttgatgaaa
tagatatcatgaagagatgttatataaaaaataaaactgtattccaattagttttttgta
tcaaagacattaatactttaatgagatacggtagacatccttctttcgtgaaatgtaata
ttctcgacgtatacggaagtcgtgtacgtaatatcatagcatctattagatatcgtcaga
gattaattagtctattatccaagaagctggatgctggagataaatggtcgtgttttccta
acgaaataaaatataaaatattggaaaactttaacgataacgaactgaccacatatctga
aaatcttataaacactattaaaatataaaatctaagtaggataaaatcacactacatcat
tgtttccttttagtgctcgacagtgtatactatttttaacactcataaataaaaatgaaa
acgatttccgttgttacgttgttatgcgtactacctgctgttgtttattcaacatgtact
gtacccactatgaataacgctaaattaacgtctaccgaaacatcgtttaatgataaacag
aaagttacgtttacatgtgattcaggatatcattctttggatccaaatgctgtctgcgaa
acagataaatggaaatacgaaaatccatgcaagaaaatgtgcacagtttctgattatgtc
tctgaactatatgataagccattatacgaagtgaattccaccatgacactaagttgcaac
ggtgaaacaaaatattttcgttgtgaagaaaaaaatggaaatacttcttggaatgatact
gtcacgtgtcctaatgcggaatgtcaacctcttcaattagaacacggatcgtgtcaacca
gttaaagaaaaatactcatttggggaatatatgactatcaactgtgatgttggatatgag
gttattggtgtttcgtatataagttgtacggctaattcttggaatgttattccatcatgt
caacaaaaatgtgatataccgtccctatctaatggattaatttccggatctacattttct
atcggtggcgttatacatcttagttgtaaaagtggttttacactaacggggtctccatca
tccacatgtatcgacggtaaatggaatcccatactcccaacatgtgtacgatctaacgaa
gaatttgatccagtggatgatggtcccgacgatgagacagatctgagcaaactctcgaaa
gacgttgtacaatatgaacaagaaatagaatcgttagaagcaacttatcatataatcata
atggcgttgacaattatgggtgtcatatttctaatctccattatagtattagtttgttcc
tgtgacaaaaataatgaccaatataagttccataaattgctaccgtgaatataaatccgt
taa--------------a--------------ataattaataacgaacaagtatcaaaag
attaaagaattagctagaatcaattagatgtcttcttcagtggatgttgatatctacgat
gccgttagagcatttttactcaggcactattatgacaagagatttattgtgtatggaaga
agtaacaccatattacataatatatacaggctatttacaagatgcaccgttataccgttc
gatgatatagtacgtactatgccaaatgaatcacgtgttaaacaatgggtgatggataca
cttaatggtataatgatgaatgaatgcgatactgtatgtgtgggtaccggactacgattc
atggaaatgtttttcgattacaataaaaataatcccaaaaatagcatcaacaatcaaata
atgtatgatataattaatagcgtagccataattctagctaatgagagatatagaagcgcg
tttaacgacgatagaatatacatccgtagaactatgatggacaaattgtacgaatacgca
tctctaactactattggtacgatcactggaggtgtttgtta--ttatctgttgatgcatc
tagttagtttgtataaataattatttcgatatactagttaaaattttaagattttaaatg
tataaaaaactaataacgtttttatttgtaataggtgcagttgcatcctattcgaataat
gagtacactccgtttaataaactgagtgtaaaactctatatagatggagtagataatata
gaaaattcatatactgatgataataatgaattggtgttaaattttaaagagtacacaatt
tctattattacagagtcatgtgacgtcggatttgattccatagatatagatgttataaac
gactataaaattattgatatgtataccattgactcgtctactattcaacgcagaggacat
acgtgtagaatatctaccaaattatcatgccattatgataagtacccttatatccacaaa
tatgagggtgatgaacgacaatattctattactgcagagggaaaatgctataaaggaata
aaatatgaaataagtatgatgaacgatgatactctattgagaaaacatactcttaaaatt
ggatttacttatatattcgatcgtcatgggcatagtaatacatattattcaaaatatgat
ttttaaaaatttaaaatatattatcacttcagtgacagtagtcaaataacaaacaacacc
atgagatatattataattctcgcagttttgttcattaatagtatacatgctaaaataact
agttataagtttgaatccgtcaattttgattccaaaattgaatggactggggatggtcta
tacaatatatcccttaaaaattatggcatcaagacgtggcaaacaatgtatacaaatgta
ccagaaggaacatacgacatatccggatttccaaagaatgatttcgtatctttctgggtt
aaatttgaacaaggcgactataaagtggaagagtattgtacgggactatgtgtcgaagta
aaaattggaccaccaactgtaagattgactgaatatgacgatcatatcaatttgttcatc
gagcatccgtatgctactagaggtagcaagaagattcctatttacaaacgcggtgacatg
tgtgatatctacttgttgtatacggctaacttcacattcggagattctgaagaaccagta
acatatgatatcgatgactacgattgcacgtctacaggttgcagcatagactttgccaca
acagaaaaagtgtgtgtgacagcacagggagccacagaagggtttctcgaaaaaattact
ccatggagttcggaagtatgtctgacacctaaaaagaatgtatatacgtgcgcaattaga
tctaaagaagatgttcccaatttcaaggacaaaatagccagagttatcacgagaaaattt
aataaacagtctcaatcttatttgactaaatttctcggtagcacatcgaatgatgttaca
acttttcttagcattcttgactaaatattcataactaatttttattaatgatacaaaaat
gaaataaaactgtatattatacactggttaacgcccttggctctaacca-ttttcaagat
gaggtccctgattatagtccttctgttcccctctatcatctactccatgtctattagacg
atgcgagaagactgaagaggaaacatggggattaaaaatagggttgtgtataattgccaa
agatttctatcccgaaagaactgattgcagtgttcatcgcccaactgcaagtggaggatt
gataactgaaggcaatggattcagagtagt--tatatgatcaatgtacagaaccccatga
ctttattatcaccgatactcaacaaacacgtcttggatcatctcatacatatattaaatt
cagtaacatgaatacaggtgtcccatctagtattccaaaatgttccagaactctctctat
ttctgtatattgtgatcaagaggcgggagacataaaatttgaggagtatactcaagaatc
aagtgatatcagtattagagttaagtatgattcatcatgtattgattatctgggtattaa
tcaaagtttcatgaatgaatgtattcgaagaattacaacatgggatagagaatcatgcgt
cagaattgatacacagactataaataaatatcttaagtcttgcaccaacacaaaattcga
ccgtaatgtctacaaaaggtacatactgaagagtaaagcactccatgctaaaacagagtt
gtaatagatataaaatactttttataataattaggctagaaaaatctcactcacatgtaa
tcttaaaaaaaatgatatgatagttcttacaagtagcgattgagttttaaatggattcta
ttaattaccggggaacttaacaattcgttctgatctacagacattggttaataaatcatc
ttattttgccaatatattaaaatgtggaaactccactaataatattacattgtgcgactt
tcaagatgatgtgatatatagggttatacagttttaacaattatataatagagatagaaa
gtacaaaagatgtagaatcaatgatatggcacgctaaacagttgggtgtggaatcattgc
taaaagaatgtcaaaattatttgcttagaatattacgtatataattgtttagaaatttat
agaataactaatattaatacattatcgtatatctacaacgatataagaaacttcatattg
gataatattactattaatatataaggatccagattttatatatttgcctaaatacattat
tatagatttactaggacaatcacctaaatgtttttaacgaagataatgtggtaaagatta
tatacacttatatatcttccgatatctacaaggatattc-catatcatcattgtgtaaac
taaataacgttttctatggcatttgataaggacattggatatgtggaaaagatgatggtg
tatggaagttagta---cattatcaacttctccttattgattgaaaatgaaaatataaat
agtttttatgtatagcggtatctaccctatagttttattgcttactactaacatggattc
agata------------------------------cagatacagatacagatacagatac
agatgttacaaatgtagaagatatcatgaatgaaatagatagagagaaa---gaaatact
aaaaaatgtagaaattgaaaataataaaaacattaacaagaatcatcccagtgaatatat
tagagaagcacttgttattaataccagtagtaatagtgattccattgataaagaagttat
agaatatatcagtcacgatgtaggaatatagatcatatctactaatttttataatcgata
caaaacat-aaaaacaactcgttattacatagcaggtatggaatccttcaagtattgttt
tgataacgatggtaagaaatggattatcggaaatactttatattctggtaattcaatact
ctataaggtcagaaaaaatttcactagttcgttctacaattacgtaatgaagatagatca
taaatcacacaagccattgttgtccgaaatacgattctatatatctgtattggatccttt
gactatcgacaactggacacgggaacgtggtataaagtatttagctattccagatctgta
tggaattggagaaaccgatgattatatgttcttcattataaagaatttgggaagagtatt
cgccccaaaggatagtgaatcagttttcgaagcatgtgtcactatgataaacacgttaga
gtttatacactctcgaggatttactcatggaaaaatagaaccgatgaatatactgattag
aaataaacgtatttcactaattgactattctagaactaacaaactatacaaaagtggaac
acatatagattacaacgaggacatgataacttcaggaaatatcaattatatgtgtgtaga
caatcatcttggagcaacagtttcaagacgaggagatttagaaatgttgggatattgcat
gatagaatggttcggtggtaaacttccatggaaaaacgaaagtagtataaaagtaataaa
acaaaaaaaagaatataaacaatttatagctactttttttgaggactgttttcctgaagg
aaatgaacctctggaattagttagatatatagaattagtatacatgttagattattctca
aactcctaattatgacagactacgtagactgtttatacaagattgaaattatattc--tt
tttttatagagtgtgggg-tagtgttacgg--------------atatctaatattaata
ttagactatctctatcgcgctacacgaccaatatcgattactatggatatcttcagggaa
atcgcatcttctatgaaaggaaagaatgtattcatttctccagcgtcaatctcgtcagta
ttaacaatactgtattatggagctaatggatccactgctgaacagctatcaaaatatgta
gaaaaggaggagaacatggataaggttagcgctcagaatatctcattcaaatccatgaat
aaagtatatgggcgatattctgccgtgtttaaagattcctttttgggaaaaattggcgat
aagtttcaaactgttgacttcactgattgtcgcactatagatgcaatcaataagtgtgta
gatatctttactgagggaaaaatcaatccactattggatgaaccattgtctcctgatacc
tgtctcctagcaattagtgccgtatactttaaagcaaaatggttgatgccattcgaaaag
gaatttaccagtgattatcccttttacgtatctccaacggaaatggtagatgtaagtatg
atgtctatttacggcgagccatttaatcacgcatctgtaaaagaatcattcggtaacttt
tcaatcatagaactgccatatgttggagatactagtatgatggtcattcttccaaacaag
attgatggattagaatccatagaacaaaatctaacagatacaaattttaagaaatggtgt
aactctctggaagctacgtttatcgatgtgcacattcctaagtttaaggtaataggttcg
tataatcttgtggatacgctaataaagttgggactgacagatgtgttctattcaactggt
gattatatcaatatgtgtaattcagatgtgagtgttgacgctatgattcacaaaacgtat
atagatgtcaatgaagagtatacagaagcagctgcagcaacttctgtactagtggcagac
tgtgcatcaacagttacaaatgagttctgtgcagatcatccgttcatctatgtgattaga
catgtcgatggtaaaattcttttcgttggtagatattgctctccaacaactaattaagca
cattcttaatattagaatattatatagttaagatttttactaacaggttaaca-tttttt
ttaaaaatagaaaaaacatgtggtattagtgcaggtcgttattcttccaattgcaattgg
taagatgacggccaactttagtacccacgtcttttcaccacagcactgtggatgtgacag
actgaccagtattgatgacgtcagacaatgtttgactgaatatatttattggtcgtcgta
tgcataccgcaacaggcaatgcgctggacaactgtatgacacactcctctcttttaaaga
tgatgcggaatcagtgttcatcgacgttcgtgagctggtaaaaaatatgccgtgggataa
tgttaaggattgtacagagatcatccgttgttatataccggatgagcaaaaaaccatcag
agagatttcggccatcattggactttgtgcatatgctgctacttactggggaggtgaaga
ccatcccactagtaacagcctgaacgcattgtttgtgatgcttgagatgctcaattacat
ggattataccatcatattctggcgtatgaattgatgagttacagcttgacatttcttctt
tcctccctcttcttctacctttcccagaaacaaac-ttttttacccactataaaataaaa
tgagtatactacctgttatatttcttcctatattttttttattctccattcgttcagact
tttaacgtgcctgaatgtatcgacaaagggcaatattttgcatcattcatggagttagaa
aacgagccagtaatcttaccatgtcctcaaataaatacgctatcatccggatataatata
ttagatattttatgggaaaaacgaggagcggataatgatagaattatacagatagataat
ggtagcaatatgctaattctgaacccgacacaatcagactctggtatttatatatgcatt
accacgaacgaaacctactgtgacatgatgtcgttaaatttgacaatcgtgtctgtctca
gaatcaaatatagatcttatctcgtatccacaaatagtaaatgagagatctactggtaaa
atggtatgtcccaatattaatgcatttatttctagtaacgtaaacgcagatattatatgg
agcggacatcgacgccttagaaataagagacttaaacaacggacacctggaattattacc
atagaagatgttagaaaaaatgatgctggttattatacatgtgttttagaatatatata-
---------------------------------------ggcaaaacatataacgtaacc
agaattataaaattagaggtacgggatagaataatacctcctactatgaaattaccagaa
ggagtagtaacttcaataggtagtaatttgactattgcatgcagagtatcgttgagactt
cccacaacggacaccgacgtcttttggataagtaatgg--tatgtattacgaagaagaag
aagacgaggacggagacggtagaataaatgtagcaaataaaatctatatgaccgataaga
gacgtgttattacatcctggttaaacattaatcctgtcaaggaagaagatgctacaacgt
ttacatgtatggcgtttactattcctagcatcagcaaaacagttactgttagtataacgt
gaatgtatgttgttacatttccatatcaattgagtttataagaa-tttttatacattatc
ttccaacaaacaattgacgaacgtattgctatgattaactcccacaatactatgcatatt
attaatcattaacttgcagactatacctagtagtgctattttgacatactcatgttcttg
tgtaattgcagtatctatattattaaagtacgtaaatctagctatagttttattatttaa
ttttagataatatactgtctccgtatttttaaaaaattaccacatcctttattaaatcat
gaatgggaatttctgtgtcatcgttagtatattgtgaacaacaagagcagatatctatag
gaaagggtggaatgcgatacattgatctatgtagttttaaaacatacgcgaactttgaag
aatttatataaatcatctcacgagatattgctctctgtcatattcatacacctgcataaa
ctttctagacatcttacaatgtgttattttatgat--------catatttacatatttac
tggtatatcaaagatgttagattagttaatgggaatcgtctataataatgaatattaaac
aattataggaggagtttatacctacaaaaacatcataaaaatgagtcatcgtccgattta
tgttttaaatatactaacattactaccttcagaaattatatacgaaatattatacatgct
gacaattaacgatctttataatatatagtatccacctaccaaagtataattgtatttttt
ctcatgtgatgtgtgtaaaaaactgatattatataattatcttagtacctatg-------
-----atgaagatgaagatgatggtccgtatatattttgtatcattatcgttattgctat
tccatagttacgccatagacatcgaaaatgaaatcaccgaattcttcaataaaatgagag
atactctaccagctaaagactctaaatggttgaatccagtatgtatgtttggaggcacaa
tgaatgatatggccgctctaggagagccattcagtgcaaagtgtcctcctattgaagaca
gtcttttatcgcatagatataaagactatgtggttaaatgggaaaggctagaaaagaata
gacggcgacaggtttctaataaacgtgttaaacatggtgatttatggatagccaactata
catctaaattcagtaaccgtaggtatttatgtaccgtaaccacaaagaatggtgactgtg
ttcagggtgtagttagatctcatgtgtggaaaccttcttcatgcattccaaaaacatatg
aactaggtacttatgataagtatggcatagacttatactgtggaattctttatgcgaaac
attataataatataacttggtataaagataataaggaaattaatatcgacgattttaagt
attcacaagcgggaaaggaattaattattcataatccagagttagaagatagtggaagat
acgactgttacgttcattacgacgacgttagaatcaagaatgatatcgtagtatcaagat
gtaaaatacttacggttataccgtcacaagaccacaggtttaaactaatactagatccga
aaatcaacgtaacgataggagaacctgccaatataacatgcagtgctgtgtcaacgtcat
tatttgtcgacgatgtactgattgaatggaaaaatccatccggatggattataggattag
attttggtgtatactctattttaactagtagaggcggtatcaccgaggcgactttgtatt
ttgaaaatgttactgaagaatatataggcaatacatatacatgtcgtggacacaactatt
attttgataaaactcttacaactacagtagtattggagtaaatacacaatgcatttttat
atacattactgaattattattattaattatatcgtatttgtgctatagaatggatgaaga
tacgcgactatctaggtatttgtatctcaccgatagagaacatataaatgtagactctat
taaacagttgtgtaaaatatcagatcctaatgcatgttatagatgtggatgtacggcttt
acatgagtacttttataattatagatcagtcaacggaaaatacaagtatagatacaacgg
ttactatcaatattattcatctagcgattatgaaaattataatgaatattattatgatga
ttatgatgattatgatagaactggtatgaacagtgagagtgataatatatcaatcaaaac
agaatacgagaatgaatatgaattctatgatgaaacacaagatcaaagtacacaactagt
agattacgacattaaactcaaaaccaatgaggatgattttgttgatgaattctatggtta
tgatagatcagtgggtgtccatgattatatagatgtatcaattaataaagtagtatatgg
aagagagtctcacgtaagatggcgggatatatggcaagaacataatgatggcgtatacag
tataggaaaggagtgcatagataatatatacgaagacagacataccgtagacgaattcta
caagatagacagcgtatcagatgtagatgacgcagaacatatatctcagataactaatga
tgtatctacacaaacatgggaaaagaaatcagagttagatagatacatggaaatgtatcc
tcgtcatagatatggtaagcattctgtctttaagggattttctgacaaagttagaaaaaa
tgatttagacatgaacgtggtaaaagaattactttctaacggtgcatctctaacaatcaa
ggatagcagtaataaggatccaattgctgtttattttagaagaacaataatgaatttaga
aatgattgatatcattaacaaacatacaactatctatgaacgcaggtatatagtacactc
ctatctaaaaaattatagaaatttcgattatccatttttcagaaagttagttttgactaa
taaacattgtctcaacaattattgtaatataagcgacggcaaatatggaacaccactaca
tatattagcatctaataaaaaaataataactcctaattacatgaagttattagtgtataa
cggaaatgatataaacgcacgaggtgaagatacacaaatgcgaactccattacacaaata
tttgtgtaaatttgtatatcataatattgaatatggtatccgatactataatgaaaagat
tatagacgcatttatagagttaggagccgatctaactattccaaatgacgatggaatgat
accagtagtttactgtatacactcaaatgccgaatatggttataacaatattactaacat
aaagataatacgtaaactacttaatcttagtagacgtgcgtcacataatctatttagaga
tcgagtcatgcacgattatataagtaatacatatattgatcttgagtgtttagatatcat
tagatcactggatgggtacgatattaattgttactttgaaggacgtacaccacttcattg
cgctatacaatataacttcactcagattgctgagtacttattagatcgaggagctgatat
atcattaaagacagacgatggtaaaactgtatttgatttatcgttatgtagttacattcc
tcttaaatggactagctttttgattagtcgtctaccgcctaaaagtgtcatatgctcact
gactaaccatataatagattatgttcttacgaacaatagacgtattatttggcagagtca
aatgattaataagtacgtactgttactggacccatccttttattatagattcagaaatgt
tatcgaaaacaaattagaccaatacaataatcgttataatatgttcgaacacgataggga
cgttaatgaaaagtatggcaaagtcttacatgacctcgatacatatatcaaggatgtaca
agtattaaaatctacttccatcactaataatataacactatacgacactattataaataa
taagtcagagtttcctatacgtcgtgtaaacgacaaacaattaattaatctcataaaatc
caatacatatcataatcttatcgaaaaagttattaaaaatacattagagaaatatacttt
aactaatatagtcctcgagtatatgatctc------------------atctcgatctca
atcatcttatttgagtcgtattcctaatgagatattactcgaaatattatataaactcga
catgtacgatttacgtaatctatatacaagatatatgagagagaatgatatcacagagta
tcatatagagaatacgaggtctgtttctacacagacatgaataatgaatacacatacaac
g---tttttttttaatcttagatataacactaattacatcaagattatatattgaaatcg
taatttgagttgtctgatcatcatggatatcgaaaatgatatacgtaacattagcaatc-
-ttttagatgattgatatattattatgcgatgtaatcataactatcggagatgtagaaat
taaagcgcataaaactattttggttgccggatctacgtattttaaaacaatgttcacaac
acctatgatagtgagagatctagcaactagagtaaatatacagatgttcgataaagatgc
cgtcaaaaatattgtacagtacttatacaataggtatataagttctatgaatgtgataga
cgtattaaaatgcaccgactaagaacgtagaacgaactatagaatgttatacaatgggtg
atgataagtagaagatgttacccgatatacccatagcattatctagttatggcatgtgtg
tattagatcaatacatatacattataggcggtcgtacccaacactgattatacatcggta
catacagtaaatagcatagatatggaggaggatacaaatatttcaaataaagttatgaga
tacgcgctgtcaataatatatggaagacattacctaacttctgaactggaactataaatc
caggctctcgcataaagatgaatatatatgttgtatgcgacatcaaagatgaaaaaatgt
taagacttatatatttagatataacacgaatatgtatgacggatgggaattggtaacgat
gacagaaagcagattgtcagctctgcatactattcttcatgacaataccataatgatgtt
acattgttatgaaacgtatatgttacaagatacatttaatgtgcttacggaacatatatt
tagaaacatctactaacgattttttatgcttgtattattaatggtatgtaatatgattta
attgattgtgtacacgataccaatttgtcgagtatgaatacggagtacaaacataaactg
aagttta---------acattatatacattatatacattatatacattatatacattata
tacattatatacattatatacattata---tacattatatacattatatacattatatac
attatatacattatatacattatatacattatatacattatata----------------
--------------------------------------cattatatacattatatacatt
atatacattatatacattatatacattatatacattatatacattatatacattatatac
attatatacattatatacattatatacattatata-cattatata-cattatatatcgtt
attgtttggtctatgccatggatatctttaaagaactaatcttaaaacatacggatgaaa
atgttttgatttctccagtttccattttatctactttatctattctgaatcatggagcag
ctggttctacagctgaacaactatcaaaatatatagagaatatgaatgagaatatacccg
atgataagaaggatgacaataatgacatggacgtagatattccgtattgcgcgacactag
ctaccgcaaataaaatatacggtagtgatagtatcgagttccatgcctcattcctacaaa
aaataaaagacgattttcaaactgtaaactttaataatgcgaaccaaacaaaggaactaa
tcaacgaatgggttaagacaatgacaaatggtaaaattaattccttattgactagtccgc
tatccattaatactcgtatgatagttattagcgccgtccattttaaagcaatgtggaaat
atccattttctaaacatcttacatatacagacaagttttatatttctaagaatatagtta
ccagtgttgatatgatggtgggtaccgagaatgacttgcaatatgtacatattaatgaat
tattcggaggattctctattatcgatattccatacgagggaaactctagtatggtgatta
tactgccggacgacatagaaggtatatataacatagaaaaaaatataacagatgaaaaat
ttaaaaaatggtgtggtatgttatctactaaaagtatagacttgtatatgccaaagttta
aagtggaaatgacggaaccgtataatctggtaccgattctagaaaatttaggacttacta
atatatttggatattatgcagattttagtaagatgtgtaatgaaactatcactgtagaaa
aatttctacatacgacgtttatagatgttaatgaggagtatacagaagtatcggccgtta
caggagtattcatgactaacttttcgatggtatatcgtatgaaggtctacataaaccatc
cattcatatacatgattaaagataacaccggacatacactttttatagggaaatactgct
atccgcaataaatataaacaatagacttttatcacgttatctcatgtataaaatattaca
aatagtatagcataaactaaagtcgatacatacattaaaacttaaataataatgtaattt
acaattaatagtataaactaa-------aaaaaattaaaaacaatatcattattataagt
aatatcaaaatgacgatatacggattaatagcgtatcttatattcgtgacttcatccatc
gctagtccactttacattcccgttattccgcccatttcggaagataaatcgttcaatagt
gtagaggtattagtttctttgtttcccgatgaccaaaaagactatacagtaacttctcag
ttcaataactacactatcggtaccaaagactggactatcaacgtactatccacacctgat
ggtctggacataccattgactaatataacttattggtcacggtttactataggtcgtgca
ttgttcaaatcagagtctgaggatattttccaaaagaaaatgagtattctaggtgtttct
atagaatgtaagaagccgtcgacattacttacttttttaaccgtgcgtaaaatgactcga
gtatttaatagatttccagatatggcttattatcgaggagactgtctagaagccgtttat
gtaacaatgacttataaaaatactaaaactggagagactgattacacgtacctctctaat
ggggggttgcctgcatactatcgtaatagggtcgatggttgattattgattag-------
--tatattccttattctttttattcacacaaaaagaacatttttataaacatgaaaccac
tgtctaaatgtaattatgatcttgatttatagatgatgatcagccttcagaggattttga
ccagtatgtttaatatgaaaaaaaacataactattaagcgctattgcgctattgtgctta
attattttgctctataaactgaatat--atagccacaattattgacgggcttgtttgtga
ccggcaatcatgaattttcagaaattatctctggctatatatcttacggtgacatgttcg
tggtgttatgaaacatgtatgagaaaaactgcgttgtatcatgacattcaattggagcat
gtagaagacaataaagatagtgtagcatcgctaccgtacaagtatctacaagtagtcaaa
caaagagaacgtagtagattgttggctacatttaattggacggatatagctgagggtgtt
agaaatgagttcattaaaatatgtgatatcaacggaacatatctatataattatactatt
gctgttagtataattattgattccacggaagaactaccaacagttactccaattacaaca
tatgaaccttctatatataattatactatcgattatagcactgttattactactgaagaa
ctacaagtgactccaacatatgcacctgtaacaactcctcttccaacatcagcagttcct
tatgatcaacgatcgaataacaatgtaagtactatatctattcaggtactgagtaaaata
ttgggagtcaatgaaacagaattaactaattatcttattatgcataaaaatgacactgtt
gacaataacaccatggttgatgatgagacatctgacaataacacattgcatggtaatata
ggatttttggaaataaataattgttataatgtttctgtgtcagatgctagttttagaata
acattagtaaacgatacttctgaagaaattttgctaatgctaacaggaactagttcatcc
gacaccttcatatcttccaccaatatcactgaatgtttgaaaacattaatcaataatgtg
tcgattaatgatgtacttataacacaaaatatgaatgtaacatctaattgtgataaatgc
tcaatgaatttgatggcatccgttattcctgcagttaatgaatttaacaatacgttgatg
aaaattggtgtaaaagatgatgaaaacaatacggtatataaatattataattgtaaacta
actacaaattctacatgtgatgagttaatcaatttagatgaagtaattaacaacataact
ctgacaaatattatacgcaatagtgtttcgacaactaacagcagaaaaagacgagatctg
aatggtgagtttgaattttccacttccaaggaattagattgtctttacgaatcatatggt
gtaaacgatgatataagtcattgttttgcatcacctagacgtagacgatctgatgacaaa
aaggagtacatggacatgaaattattcgaccacgcgaaaaaagatttaggaatagacagt
gttattcctagaggtacaacccatttccaagtaggtgcatctggtgcaagtggtggtgtt
gtaggagatagtttcccatttcaaaatgttaaatcgcgtgccagtctattggcggaaaaa
ataatgcctagagtacctattactgctaccgaagctgatctatatgcaactgtaaataga
caacccaagttaccagcaggtgttaaaagtactccgtttacagaggcgcttgtgtctacg
ataaaccaaaagctttctaatgttagagaggtaacttatgcttcgctcaatctgccagga
tcaagtggctatgttcatagaccatctgattctgttatttacagcagtataagacggtca
cgtttacctagtgatagcgatagtgattatgaggatatacaaactgttgttaaggaatat
aatgaaagatatggtagatcagtcagtagaacacagtcatcaagtagtgaaagcgatttt
gaagatatagatactgttgttagggaatatagacaaaaatatggcaatgcaatggcaaaa
ggacgtagtagttcccctaaacctgatccattatatagtactgttaagaaaacaactaaa
agtctatctactggtgtagacatagttacaaaacaatcagactattctctattacctgac
gttaatactggcagttctattgtgtcacctctcaccagaaaaggagctactagacgacga
cctagacgccctacaaatgatggtctacagagtccaaatcctcctctccgtaatccactt
cctcaacatgatgattattatcctccacaagtacacagacctccaccacttcctcctaaa
ccagtccaaaatccgccacaacttccccctagaccagtaggtcaattactacctcctcct
atagatcaaccagataaaggatttagtaagtttgtatcacctagacggtgtagaagagca
agctctggagtcatatgtggtatgatacaatcaaaaccaaacgatgatacctattcactt
cttcaacggccaaaaattgaaccagaatatgtggaggttggtaatggtatacccaagaac
[truncated: 3,538,472 more chars]
