# Supplementary material for: A targeted tiled amplicon sequencing approach for clade and subclade level differentiation of monkeypox virus from wastewater
Source: Sci Rep. 2025 Aug 11;15:29361. doi: 10.1038/s41598-025-13927-y (PMC12340014; doi:10.1038/s41598-025-13927-y)
Supplement: Supplementary file 3 — Supplementary Material 3 [file 41598_2025_13927_MOESM3_ESM.bed]

NC_063383.1_5KB-ITR	0	22	hMpxV_J1-J3_11_1_RIGHT	1	+
NC_063383.1_5KB-ITR	380	410	hMpxV_J1-J3_10_1_RIGHT	2	+
NC_063383.1_5KB-ITR	465	490	hMpxV_J1-J3_11_1_LEFT	1	-
NC_063383.1_5KB-ITR	620	642	hMpxV_J1-J3_9_1_RIGHT	1	+
NC_063383.1_5KB-ITR	871	892	hMpxV_J1-J3_10_1_LEFT	2	-
NC_063383.1_5KB-ITR	1024	1047	hMpxV_J1-J3_8_1_RIGHT	2	+
NC_063383.1_5KB-ITR	1089	1111	hMpxV_J1-J3_9_1_LEFT	1	-
NC_063383.1_5KB-ITR	1392	1422	hMpxV_J1-J3_7_1_RIGHT	1	+
NC_063383.1_5KB-ITR	1509	1536	hMpxV_J1-J3_8_1_LEFT	2	-
NC_063383.1_5KB-ITR	1713	1743	hMpxV_J1-J3_6_1_RIGHT	2	+
NC_063383.1_5KB-ITR	1862	1890	hMpxV_J1-J3_7_1_LEFT	1	-
NC_063383.1_5KB-ITR	2128	2153	hMpxV_J1-J3_5_1_RIGHT	1	+
NC_063383.1_5KB-ITR	2199	2222	hMpxV_J1-J3_6_1_LEFT	2	-
NC_063383.1_5KB-ITR	2513	2542	hMpxV_J1-J3_4_1_RIGHT	2	+
NC_063383.1_5KB-ITR	2598	2620	hMpxV_J1-J3_5_1_LEFT	1	-
NC_063383.1_5KB-ITR	2910	2938	hMpxV_J1-J3_3_1_RIGHT	1	+
NC_063383.1_5KB-ITR	3001	3023	hMpxV_J1-J3_4_1_LEFT	2	-
NC_063383.1_5KB-ITR	3304	3329	hMpxV_J1-J3_2_1_RIGHT	2	+
NC_063383.1_5KB-ITR	3394	3416	hMpxV_J1-J3_3_1_LEFT	1	-
NC_063383.1_5KB-ITR	3705	3728	hMpxV_J1-J3_1_1_RIGHT	1	+
NC_063383.1_5KB-ITR	3771	3799	hMpxV_J1-J3_2_1_LEFT	2	-
NC_063383.1_5KB-ITR	4199	4221	hMpxV_J1-J3_1_1_LEFT	1	-
