# Supplementary material for: A targeted tiled amplicon sequencing approach for clade and subclade level differentiation of monkeypox virus from wastewater
Source: Sci Rep. 2025 Aug 11;15:29361. doi: 10.1038/s41598-025-13927-y (PMC12340014; doi:10.1038/s41598-025-13927-y)
Supplement: Supplementary file 4 — Supplementary Material 4 [file 41598_2025_13927_MOESM4_ESM.txt]

EPI_ISL_19093789
EPI_ISL_19093828
EPI_ISL_19093829
EPI_ISL_19093801
EPI_ISL_19093806
EPI_ISL_19093820
EPI_ISL_19093804
EPI_ISL_19093822
EPI_ISL_19502027
EPI_ISL_19502028
EPI_ISL_19502155
EPI_ISL_19502075
EPI_ISL_19502074
EPI_ISL_19502076
EPI_ISL_19502057
EPI_ISL_19502059
EPI_ISL_19502058
EPI_ISL_19502088
EPI_ISL_19502167
EPI_ISL_19502168
EPI_ISL_19502169
EPI_ISL_19502171
EPI_ISL_19502170
EPI_ISL_19093793
EPI_ISL_19093826
EPI_ISL_19093819
EPI_ISL_19502071
EPI_ISL_19502372
EPI_ISL_19502086
EPI_ISL_19502087
EPI_ISL_19502083
EPI_ISL_19502084
EPI_ISL_19502251
EPI_ISL_19502252
EPI_ISL_19502366
EPI_ISL_19502236
EPI_ISL_19502056
EPI_ISL_19502064
EPI_ISL_19502134
EPI_ISL_19502233
EPI_ISL_19502370
EPI_ISL_19502077
EPI_ISL_19502072
EPI_ISL_19502063
EPI_ISL_19502055
EPI_ISL_19502062
EPI_ISL_19502347
EPI_ISL_19502320
EPI_ISL_19502382
EPI_ISL_19502380
EPI_ISL_19502381
EPI_ISL_19502065
EPI_ISL_19502066
EPI_ISL_19502073
EPI_ISL_19502179
EPI_ISL_19502349
EPI_ISL_19502164
EPI_ISL_19502149
EPI_ISL_19502159
EPI_ISL_19502319
EPI_ISL_19502032
EPI_ISL_19502371
EPI_ISL_19093825
EPI_ISL_19502128
EPI_ISL_19502061
EPI_ISL_19502111
EPI_ISL_19502185
EPI_ISL_19502158
EPI_ISL_19502235
EPI_ISL_19502030
EPI_ISL_19502035
EPI_ISL_19502112
EPI_ISL_19502389
EPI_ISL_19502396
EPI_ISL_19502219
EPI_ISL_19502412
EPI_ISL_19093807
EPI_ISL_19345013
EPI_ISL_19345015
EPI_ISL_19345024
EPI_ISL_19345016
EPI_ISL_19345018
EPI_ISL_19345019
EPI_ISL_19345029
EPI_ISL_19345020
EPI_ISL_19345030
EPI_ISL_19345021
EPI_ISL_19345022
EPI_ISL_19345014
EPI_ISL_19345017
EPI_ISL_19345025
EPI_ISL_19502069
EPI_ISL_19093813
EPI_ISL_19502191
EPI_ISL_19502187
EPI_ISL_19502196
EPI_ISL_19502067
EPI_ISL_19502256
EPI_ISL_19502255
EPI_ISL_19502192
EPI_ISL_19093802
EPI_ISL_19502079
EPI_ISL_19502085
EPI_ISL_19502118
EPI_ISL_19502105
EPI_ISL_19502448
EPI_ISL_19502040
EPI_ISL_19502214
EPI_ISL_19287109
EPI_ISL_19502418
EPI_ISL_19502117
EPI_ISL_19502033
EPI_ISL_19502250
EPI_ISL_19502034
EPI_ISL_19502398
EPI_ISL_19502217
EPI_ISL_19502234
EPI_ISL_19502090
EPI_ISL_19502031
EPI_ISL_19502110
EPI_ISL_19502326
EPI_ISL_19093818
EPI_ISL_19502119
EPI_ISL_19502246
EPI_ISL_19502193
EPI_ISL_19502201
EPI_ISL_19502210
EPI_ISL_19502070
EPI_ISL_19502292
EPI_ISL_19427702
EPI_ISL_19502060
EPI_ISL_19093798
EPI_ISL_19427703
EPI_ISL_19305614
EPI_ISL_19364035
EPI_ISL_19364948
EPI_ISL_19365441
EPI_ISL_19365466
EPI_ISL_19382807
EPI_ISL_19365544
EPI_ISL_19367803
EPI_ISL_19361896
EPI_ISL_19382808
EPI_ISL_19422968
EPI_ISL_19382354
EPI_ISL_19305615
EPI_ISL_13056556
EPI_ISL_13058405
EPI_ISL_16930171
EPI_ISL_16997407
EPI_ISL_16997411
EPI_ISL_16997413
EPI_ISL_16997442
EPI_ISL_16997443
EPI_ISL_16997460
EPI_ISL_16997468
EPI_ISL_17152842
EPI_ISL_17152843
EPI_ISL_17170670
EPI_ISL_17222827
EPI_ISL_17222828
EPI_ISL_17614017
EPI_ISL_17614021
EPI_ISL_17614030
EPI_ISL_17614033
EPI_ISL_17614039
EPI_ISL_17614040
EPI_ISL_17614041
EPI_ISL_17614042
EPI_ISL_17665624
EPI_ISL_17665625
EPI_ISL_17665626
EPI_ISL_17665627
EPI_ISL_17718458
EPI_ISL_17821096
EPI_ISL_17821097
EPI_ISL_17821098
EPI_ISL_17821099
EPI_ISL_17959214
EPI_ISL_17959215
EPI_ISL_17959216
EPI_ISL_17972012
EPI_ISL_17972014
EPI_ISL_17972015
EPI_ISL_18055900
EPI_ISL_18075506
EPI_ISL_18075507
EPI_ISL_18075508
EPI_ISL_18125028
EPI_ISL_18125035
EPI_ISL_18125036
EPI_ISL_18125037
EPI_ISL_18125038
EPI_ISL_18125039
EPI_ISL_18125040
EPI_ISL_18125044
EPI_ISL_18161301
EPI_ISL_18161303
EPI_ISL_18161304
EPI_ISL_18161306
EPI_ISL_18161312
EPI_ISL_18161320
EPI_ISL_18308396
EPI_ISL_18308397
EPI_ISL_18308398
EPI_ISL_18308399
EPI_ISL_18323786
EPI_ISL_18323794
EPI_ISL_18354483
EPI_ISL_18399142
EPI_ISL_18399143
EPI_ISL_18399144
EPI_ISL_18399145
EPI_ISL_18414668
EPI_ISL_18414669
EPI_ISL_18414671
EPI_ISL_18414672
EPI_ISL_18436040
EPI_ISL_18436041
EPI_ISL_18460504
EPI_ISL_18460505
EPI_ISL_18467800
EPI_ISL_18467801
EPI_ISL_18467803
EPI_ISL_18467805
EPI_ISL_18467806
EPI_ISL_18467807
EPI_ISL_18467808
EPI_ISL_18541890
EPI_ISL_18541891
EPI_ISL_18541892
EPI_ISL_18542109
EPI_ISL_18542110
EPI_ISL_18542111
EPI_ISL_18542112
EPI_ISL_18542113
EPI_ISL_18542114
EPI_ISL_18542115
EPI_ISL_18542116
EPI_ISL_18542117
EPI_ISL_18542118
EPI_ISL_18542119
EPI_ISL_18552395
EPI_ISL_18553846
EPI_ISL_18553847
EPI_ISL_18553850
EPI_ISL_18557816
EPI_ISL_18557817
EPI_ISL_18557818
EPI_ISL_18567806
EPI_ISL_18567807
EPI_ISL_18634755
EPI_ISL_18634756
EPI_ISL_18642356
EPI_ISL_18642357
EPI_ISL_18642358
EPI_ISL_18642359
EPI_ISL_18642360
EPI_ISL_18642361
EPI_ISL_18642362
EPI_ISL_18642363
EPI_ISL_18642364
EPI_ISL_18642365
EPI_ISL_18659828
EPI_ISL_18659829
EPI_ISL_18659846
EPI_ISL_18773109
EPI_ISL_18773110
EPI_ISL_18773111
EPI_ISL_18773112
EPI_ISL_18773113
EPI_ISL_18773114
EPI_ISL_18773115
EPI_ISL_18773116
EPI_ISL_18773117
EPI_ISL_18773118
EPI_ISL_18773119
EPI_ISL_18773130
EPI_ISL_18773131
EPI_ISL_18773132
EPI_ISL_18773133
EPI_ISL_18773134
EPI_ISL_18773135
EPI_ISL_18773136
EPI_ISL_18773137
EPI_ISL_18773138
EPI_ISL_18773139
EPI_ISL_18773140
EPI_ISL_18798834
EPI_ISL_18798835
EPI_ISL_18798836
EPI_ISL_18798837
EPI_ISL_18798838
EPI_ISL_18798839
EPI_ISL_18798840
EPI_ISL_18798841
EPI_ISL_18798842
EPI_ISL_18822108
EPI_ISL_18846301
EPI_ISL_18846310
EPI_ISL_18846311
EPI_ISL_18846312
EPI_ISL_18846313
EPI_ISL_18846314
EPI_ISL_18846315
EPI_ISL_18846316
EPI_ISL_18846318
EPI_ISL_18846319
EPI_ISL_18846321
EPI_ISL_18846322
EPI_ISL_18846323
EPI_ISL_18993187
EPI_ISL_18993188
EPI_ISL_18993191
EPI_ISL_18993192
EPI_ISL_18993195
EPI_ISL_18993197
EPI_ISL_18993198
EPI_ISL_18993199
EPI_ISL_19022858
EPI_ISL_19022859
EPI_ISL_19022860
EPI_ISL_19022861
EPI_ISL_19022862
EPI_ISL_19053766
EPI_ISL_19108154
EPI_ISL_19108157
EPI_ISL_19108158
EPI_ISL_19108159
EPI_ISL_19108160
EPI_ISL_19108161
EPI_ISL_19108165
EPI_ISL_19108167
EPI_ISL_19108169
EPI_ISL_19108170
EPI_ISL_19131344
EPI_ISL_19131345
EPI_ISL_19151800
EPI_ISL_19151801
EPI_ISL_19256251
EPI_ISL_19256253
EPI_ISL_19256256
EPI_ISL_19256277
EPI_ISL_19256278
EPI_ISL_19256280
EPI_ISL_19256284
EPI_ISL_19256286
EPI_ISL_19256288
EPI_ISL_19256292
EPI_ISL_19256294
EPI_ISL_19302630
EPI_ISL_19343455
EPI_ISL_19343456
EPI_ISL_19343458
EPI_ISL_19343464
EPI_ISL_19343465
EPI_ISL_19343466
EPI_ISL_19343467
EPI_ISL_19343478
EPI_ISL_19356927
EPI_ISL_19356928
EPI_ISL_19356929
EPI_ISL_19356930
EPI_ISL_19356931
EPI_ISL_19364552
EPI_ISL_19366742
EPI_ISL_19367815
EPI_ISL_19367819
EPI_ISL_19367821
EPI_ISL_19367825
EPI_ISL_19416202
EPI_ISL_19437166
EPI_ISL_19446285
EPI_ISL_19446286
EPI_ISL_19446287
EPI_ISL_19446288
EPI_ISL_19446289
EPI_ISL_19446290
EPI_ISL_19446291
EPI_ISL_19446292
EPI_ISL_19446293
EPI_ISL_19446294
EPI_ISL_19446295
EPI_ISL_19446296
EPI_ISL_19446297
EPI_ISL_19446298
EPI_ISL_19446299
EPI_ISL_19449531
EPI_ISL_19449532
EPI_ISL_19449533
EPI_ISL_19449534
EPI_ISL_19449535
EPI_ISL_19449536
EPI_ISL_19449538
EPI_ISL_19449539
EPI_ISL_19449540
EPI_ISL_19449541
EPI_ISL_19449550
EPI_ISL_19470168
EPI_ISL_19478093
EPI_ISL_19524786
EPI_ISL_19524787
EPI_ISL_19524788
EPI_ISL_19533457
EPI_ISL_17170669
EPI_ISL_17485343
EPI_ISL_17518107
EPI_ISL_17837266
EPI_ISL_17837267
EPI_ISL_17837268
EPI_ISL_17988349
EPI_ISL_17988350
EPI_ISL_17988351
EPI_ISL_17988352
EPI_ISL_17988353
EPI_ISL_17988354
EPI_ISL_17988355
EPI_ISL_17988356
EPI_ISL_18097375
EPI_ISL_18131392
EPI_ISL_18168623
EPI_ISL_18285962
EPI_ISL_18285963
EPI_ISL_18285965
EPI_ISL_18285966
EPI_ISL_18285971
EPI_ISL_18285972
EPI_ISL_18285985
EPI_ISL_18352302
EPI_ISL_18352303
EPI_ISL_18352304
EPI_ISL_18352305
EPI_ISL_18352306
EPI_ISL_18467794
EPI_ISL_18467795
EPI_ISL_18467796
EPI_ISL_18467797
EPI_ISL_18467798
EPI_ISL_18467799
EPI_ISL_18542104
EPI_ISL_18542105
EPI_ISL_18542106
EPI_ISL_18542107
EPI_ISL_18542108
EPI_ISL_18702236
EPI_ISL_18702257
EPI_ISL_18719999
EPI_ISL_18739594
EPI_ISL_18739595
EPI_ISL_18773120
EPI_ISL_18773121
EPI_ISL_18773122
EPI_ISL_18773123
EPI_ISL_18773124
EPI_ISL_18773125
EPI_ISL_18773126
EPI_ISL_18773127
EPI_ISL_18773128
EPI_ISL_18773129
EPI_ISL_18773141
EPI_ISL_18773142
EPI_ISL_18773143
EPI_ISL_18773144
EPI_ISL_18773145
EPI_ISL_18773146
EPI_ISL_18773147
EPI_ISL_18773148
EPI_ISL_18773149
EPI_ISL_18773150
EPI_ISL_18781806
EPI_ISL_18781807
EPI_ISL_18781808
EPI_ISL_18781809
EPI_ISL_18781810
EPI_ISL_18781811
EPI_ISL_18781812
EPI_ISL_18781815
EPI_ISL_18781816
EPI_ISL_18781817
EPI_ISL_18781818
EPI_ISL_18781819
EPI_ISL_18781820
EPI_ISL_18781833
EPI_ISL_18781836
EPI_ISL_18781837
EPI_ISL_18846302
EPI_ISL_18846303
EPI_ISL_18846304
EPI_ISL_18846305
EPI_ISL_18846306
EPI_ISL_18846307
EPI_ISL_18846309
EPI_ISL_19012435
EPI_ISL_19012436
EPI_ISL_19016819
EPI_ISL_19027547
EPI_ISL_19170470
EPI_ISL_19170471
EPI_ISL_19170472
EPI_ISL_19170473
EPI_ISL_19170475
EPI_ISL_19170476
EPI_ISL_19170478
EPI_ISL_19170479
EPI_ISL_19170480
EPI_ISL_19170481
EPI_ISL_19170483
EPI_ISL_19170486
EPI_ISL_19204034
EPI_ISL_19204035
EPI_ISL_19205399
EPI_ISL_19293742
EPI_ISL_19319388
EPI_ISL_19343470
EPI_ISL_19343474
EPI_ISL_19343477
EPI_ISL_19345353
EPI_ISL_19345360
EPI_ISL_19345363
EPI_ISL_19345365
EPI_ISL_19345366
EPI_ISL_19345367
EPI_ISL_19345368
EPI_ISL_19345370
EPI_ISL_19345371
EPI_ISL_19345372
EPI_ISL_19347729
EPI_ISL_19347730
EPI_ISL_19347732
EPI_ISL_19347733
EPI_ISL_19372770
EPI_ISL_19372771
EPI_ISL_19372772
EPI_ISL_19372773
EPI_ISL_19434488
EPI_ISL_19434489
EPI_ISL_19434490
EPI_ISL_19434492
EPI_ISL_19434493
EPI_ISL_19434494
EPI_ISL_19434495
EPI_ISL_19434496
EPI_ISL_19434497
EPI_ISL_19434498
EPI_ISL_19434499
EPI_ISL_19437772
EPI_ISL_19437773
EPI_ISL_19437774
EPI_ISL_19437775
EPI_ISL_19437776
EPI_ISL_19437777
EPI_ISL_19437778
EPI_ISL_19437779
EPI_ISL_19437780
EPI_ISL_19446284
EPI_ISL_19449525
EPI_ISL_19449526
EPI_ISL_19449527
EPI_ISL_19449529
EPI_ISL_19449530
EPI_ISL_19449543
EPI_ISL_19449544
EPI_ISL_19449548
EPI_ISL_19449549
EPI_ISL_19459730
EPI_ISL_19459731
EPI_ISL_19459734
EPI_ISL_19459735
EPI_ISL_19459736
EPI_ISL_19459737
EPI_ISL_19459738
EPI_ISL_19459739
EPI_ISL_19459740
EPI_ISL_19459741
EPI_ISL_19459742
EPI_ISL_19459743
EPI_ISL_19459744
EPI_ISL_19459745
EPI_ISL_19459746
EPI_ISL_19459747
EPI_ISL_19459748
EPI_ISL_19459749
EPI_ISL_19459750
EPI_ISL_19459751
EPI_ISL_19459752
EPI_ISL_19459753
EPI_ISL_19459754
EPI_ISL_19459755
EPI_ISL_19459756
EPI_ISL_19459758
EPI_ISL_19459759
EPI_ISL_19459760
EPI_ISL_19459761
EPI_ISL_19459762
EPI_ISL_19459764
EPI_ISL_19459765
EPI_ISL_19459766
EPI_ISL_19459767
EPI_ISL_19459768
EPI_ISL_19459769
EPI_ISL_19459770
EPI_ISL_19459771
EPI_ISL_19459772
EPI_ISL_19459773
EPI_ISL_19459774
EPI_ISL_19459775
EPI_ISL_19459776
EPI_ISL_19459777
EPI_ISL_19459779
EPI_ISL_19459780
EPI_ISL_19459781
EPI_ISL_19459782
EPI_ISL_19459783
EPI_ISL_19459784
EPI_ISL_19459785
EPI_ISL_19459786
EPI_ISL_19459787
EPI_ISL_19459788
EPI_ISL_19459789
EPI_ISL_19459790
EPI_ISL_19459791
EPI_ISL_19459793
EPI_ISL_19459795
EPI_ISL_19459796
EPI_ISL_19459797
EPI_ISL_19459798
EPI_ISL_19459799
EPI_ISL_19468223
EPI_ISL_19474703
EPI_ISL_19539662
EPI_ISL_19539663
EPI_ISL_19539664
EPI_ISL_19539665
EPI_ISL_19539666
EPI_ISL_19539667
EPI_ISL_19539668
EPI_ISL_19539670
EPI_ISL_19539671
EPI_ISL_19539672
EPI_ISL_19539673
EPI_ISL_19539674
EPI_ISL_19539676
EPI_ISL_19539677
EPI_ISL_19539678
EPI_ISL_19539681
EPI_ISL_19539682
EPI_ISL_19539683
EPI_ISL_19539684
EPI_ISL_19539685
EPI_ISL_19539686
EPI_ISL_19539687
EPI_ISL_19539689
EPI_ISL_19539690
EPI_ISL_19539691
EPI_ISL_19539692
EPI_ISL_19539693
EPI_ISL_19539694
EPI_ISL_19539696
EPI_ISL_19539697
EPI_ISL_19539699
EPI_ISL_17260600
EPI_ISL_17261959
EPI_ISL_17445514
EPI_ISL_17445515
EPI_ISL_17445516
EPI_ISL_17445517
EPI_ISL_17445518
EPI_ISL_17445519
EPI_ISL_17502583
EPI_ISL_17536780
EPI_ISL_17536785
EPI_ISL_17672240
EPI_ISL_17672241
EPI_ISL_17672242
EPI_ISL_17672243
EPI_ISL_17672244
EPI_ISL_17672245
EPI_ISL_17672246
EPI_ISL_17672247
EPI_ISL_17672249
EPI_ISL_17672254
EPI_ISL_17672255
EPI_ISL_17672260
EPI_ISL_17703584
EPI_ISL_17703586
EPI_ISL_17703587
EPI_ISL_17703588
EPI_ISL_17703589
EPI_ISL_17703590
EPI_ISL_17703591
EPI_ISL_17703592
EPI_ISL_17703593
EPI_ISL_17703594
EPI_ISL_17703595
EPI_ISL_17703596
EPI_ISL_17703597
EPI_ISL_17703598
EPI_ISL_17703599
EPI_ISL_17722468
EPI_ISL_17817239
EPI_ISL_17817240
EPI_ISL_17817241
EPI_ISL_17821100
EPI_ISL_17821101
EPI_ISL_17960864
EPI_ISL_17960866
EPI_ISL_17979000
EPI_ISL_17979001
EPI_ISL_17979002
EPI_ISL_17988357
EPI_ISL_17988358
EPI_ISL_17988359
EPI_ISL_17988360
EPI_ISL_17988361
EPI_ISL_17988374
EPI_ISL_17988375
EPI_ISL_17988376
EPI_ISL_17988377
EPI_ISL_17988378
EPI_ISL_18324994
EPI_ISL_18324995
EPI_ISL_18386999
EPI_ISL_18463158
EPI_ISL_18463159
EPI_ISL_18463160
EPI_ISL_18463161
EPI_ISL_18702208
EPI_ISL_18702209
EPI_ISL_18702212
EPI_ISL_18702213
EPI_ISL_18702219
EPI_ISL_18702221
EPI_ISL_18702222
EPI_ISL_18702223
EPI_ISL_18702224
EPI_ISL_18702225
EPI_ISL_18702226
EPI_ISL_18702227
EPI_ISL_18702229
EPI_ISL_18702230
EPI_ISL_18702231
EPI_ISL_18702234
EPI_ISL_18702235
EPI_ISL_18702237
EPI_ISL_18702238
EPI_ISL_18702240
EPI_ISL_18702241
EPI_ISL_18702243
EPI_ISL_18702247
EPI_ISL_18702248
EPI_ISL_18702249
EPI_ISL_18702250
EPI_ISL_18702251
EPI_ISL_18702252
EPI_ISL_18702253
EPI_ISL_18702255
EPI_ISL_18702256
EPI_ISL_18746884
EPI_ISL_18746885
EPI_ISL_18781626
EPI_ISL_18781627
EPI_ISL_18781628
EPI_ISL_18781629
EPI_ISL_18781630
EPI_ISL_18781631
EPI_ISL_18781635
EPI_ISL_18781636
EPI_ISL_18781637
EPI_ISL_18781840
EPI_ISL_18781844
EPI_ISL_18781848
EPI_ISL_18781849
EPI_ISL_18846290
EPI_ISL_18846291
EPI_ISL_18846292
EPI_ISL_18846293
EPI_ISL_18846294
EPI_ISL_18846295
EPI_ISL_18846296
EPI_ISL_18846297
EPI_ISL_18846298
EPI_ISL_18846299
EPI_ISL_18993959
EPI_ISL_18993961
EPI_ISL_18993964
EPI_ISL_18993966
EPI_ISL_18993967
EPI_ISL_19027503
EPI_ISL_19027516
EPI_ISL_19027524
EPI_ISL_19027526
EPI_ISL_19027529
EPI_ISL_19027538
EPI_ISL_19027539
EPI_ISL_19031631
EPI_ISL_19031633
EPI_ISL_19058864
EPI_ISL_19058865
EPI_ISL_19058866
EPI_ISL_19058867
EPI_ISL_19058868
EPI_ISL_19058869
EPI_ISL_19058870
EPI_ISL_19058871
EPI_ISL_19058872
EPI_ISL_19058873
EPI_ISL_19093415
EPI_ISL_19143460
EPI_ISL_19143462
EPI_ISL_19143464
EPI_ISL_19143467
EPI_ISL_19143468
EPI_ISL_19143469
EPI_ISL_19143470
EPI_ISL_19143471
EPI_ISL_19143473
EPI_ISL_19143475
EPI_ISL_19143476
EPI_ISL_19295750
EPI_ISL_19295752
EPI_ISL_19295754
EPI_ISL_19295760
EPI_ISL_19295761
EPI_ISL_19295762
EPI_ISL_19295763
EPI_ISL_19295764
EPI_ISL_19295765
EPI_ISL_19295767
EPI_ISL_19295768
EPI_ISL_19353804
EPI_ISL_19353814
EPI_ISL_19353819
EPI_ISL_19370101
EPI_ISL_19370102
EPI_ISL_19372757
EPI_ISL_19372758
EPI_ISL_19372759
EPI_ISL_19372760
EPI_ISL_19372761
EPI_ISL_19372762
EPI_ISL_19372763
EPI_ISL_19372764
EPI_ISL_19372765
EPI_ISL_19372766
EPI_ISL_19372767
EPI_ISL_19372768
EPI_ISL_19372769
EPI_ISL_19372774
EPI_ISL_19372775
EPI_ISL_19372776
EPI_ISL_19372777
EPI_ISL_19372778
EPI_ISL_19372779
EPI_ISL_19372780
EPI_ISL_19378058
EPI_ISL_19408591
EPI_ISL_19416146
EPI_ISL_19416147
EPI_ISL_19416148
EPI_ISL_19416149
EPI_ISL_19416157
EPI_ISL_19416158
EPI_ISL_19416159
EPI_ISL_19416160
EPI_ISL_19416161
EPI_ISL_19416163
EPI_ISL_19416164
EPI_ISL_19416165
EPI_ISL_19416166
EPI_ISL_19416167
EPI_ISL_19416190
EPI_ISL_19416191
EPI_ISL_19416192
EPI_ISL_19416193
EPI_ISL_19416194
EPI_ISL_19416195
EPI_ISL_19416196
EPI_ISL_19416198
EPI_ISL_19420219
EPI_ISL_19420220
EPI_ISL_19420221
EPI_ISL_19420222
EPI_ISL_19420223
EPI_ISL_19420224
EPI_ISL_19420225
EPI_ISL_19456606
EPI_ISL_19456607
EPI_ISL_19456608
EPI_ISL_19456609
EPI_ISL_19459703
EPI_ISL_19459704
EPI_ISL_19459705
EPI_ISL_19459706
EPI_ISL_19459707
EPI_ISL_19459708
EPI_ISL_19459709
EPI_ISL_19459710
EPI_ISL_19459711
EPI_ISL_19459712
EPI_ISL_19459713
EPI_ISL_19459714
EPI_ISL_19459715
EPI_ISL_19459716
EPI_ISL_19459717
EPI_ISL_19459718
EPI_ISL_19459719
EPI_ISL_19459720
EPI_ISL_19459721
EPI_ISL_19459723
EPI_ISL_19459724
EPI_ISL_19459725
EPI_ISL_19459726
EPI_ISL_19459727
EPI_ISL_19459728
EPI_ISL_19459729
EPI_ISL_19539800
EPI_ISL_16679238
EPI_ISL_16679240
EPI_ISL_16997397
EPI_ISL_17206615
EPI_ISL_17206616
EPI_ISL_17319547
EPI_ISL_17319548
EPI_ISL_17319550
EPI_ISL_17319551
EPI_ISL_17319556
EPI_ISL_17428282
EPI_ISL_17428283
EPI_ISL_17428284
EPI_ISL_17428286
EPI_ISL_17536782
EPI_ISL_17536783
EPI_ISL_17536784
EPI_ISL_17592665
EPI_ISL_17592666
EPI_ISL_17592667
EPI_ISL_17592668
EPI_ISL_17592669
EPI_ISL_17592670
EPI_ISL_17672236
EPI_ISL_17672237
EPI_ISL_17672238
EPI_ISL_17672239
EPI_ISL_17672250
EPI_ISL_17672251
EPI_ISL_17672252
EPI_ISL_17672253
EPI_ISL_17672256
EPI_ISL_17672257
EPI_ISL_17672258
EPI_ISL_17672259
EPI_ISL_17692268
EPI_ISL_17692269
EPI_ISL_17762484
EPI_ISL_17762485
EPI_ISL_17834476
EPI_ISL_18059182
EPI_ISL_18059183
EPI_ISL_18059184
EPI_ISL_18147334
EPI_ISL_18147336
EPI_ISL_18147337
EPI_ISL_18147338
EPI_ISL_18147339
EPI_ISL_18147340
EPI_ISL_18147341
EPI_ISL_18147342
EPI_ISL_18147343
EPI_ISL_18147344
EPI_ISL_18147345
EPI_ISL_18147346
EPI_ISL_18147347
EPI_ISL_18147348
EPI_ISL_18147349
EPI_ISL_18147350
EPI_ISL_18147351
EPI_ISL_18147352
EPI_ISL_18147353
EPI_ISL_18147355
EPI_ISL_18147356
EPI_ISL_18147358
EPI_ISL_18147359
EPI_ISL_18147360
EPI_ISL_18147361
EPI_ISL_18147362
EPI_ISL_18147363
EPI_ISL_18228645
EPI_ISL_18387001
EPI_ISL_18387005
EPI_ISL_18387010
EPI_ISL_18387011
EPI_ISL_18539007
EPI_ISL_18539008
EPI_ISL_18539009
EPI_ISL_18539010
EPI_ISL_18539011
EPI_ISL_18539012
EPI_ISL_18539013
EPI_ISL_18539014
EPI_ISL_18539015
EPI_ISL_18539016
EPI_ISL_18539017
EPI_ISL_18540494
EPI_ISL_18540495
EPI_ISL_18540665
EPI_ISL_18540666
EPI_ISL_18541180
EPI_ISL_18668236
EPI_ISL_18668237
EPI_ISL_18668238
EPI_ISL_18668239
EPI_ISL_18668240
EPI_ISL_18668241
EPI_ISL_18744050
EPI_ISL_18846279
EPI_ISL_18846280
EPI_ISL_18846284
EPI_ISL_18846285
EPI_ISL_18846287
EPI_ISL_18846288
EPI_ISL_18846289
EPI_ISL_18952716
EPI_ISL_19027554
EPI_ISL_19027557
EPI_ISL_19031635
EPI_ISL_19031636
EPI_ISL_19031637
EPI_ISL_19032701
EPI_ISL_19109197
EPI_ISL_19131274
EPI_ISL_19131275
EPI_ISL_19131278
EPI_ISL_19131279
EPI_ISL_19143445
EPI_ISL_19143447
EPI_ISL_19143448
EPI_ISL_19143449
EPI_ISL_19143450
EPI_ISL_19143451
EPI_ISL_19143452
EPI_ISL_19143453
EPI_ISL_19143454
EPI_ISL_19143455
EPI_ISL_19143458
EPI_ISL_19143459
EPI_ISL_19158945
EPI_ISL_19158946
EPI_ISL_19158948
EPI_ISL_19158949
EPI_ISL_19158950
EPI_ISL_19170459
EPI_ISL_19170460
EPI_ISL_19170462
EPI_ISL_19170465
EPI_ISL_19170468
EPI_ISL_19170469
EPI_ISL_19205401
EPI_ISL_19205402
EPI_ISL_19205403
EPI_ISL_19205404
EPI_ISL_19205405
EPI_ISL_19205407
EPI_ISL_19256187
EPI_ISL_19256189
EPI_ISL_19256190
EPI_ISL_19256191
EPI_ISL_19256199
EPI_ISL_19274214
EPI_ISL_19274215
EPI_ISL_19274216
EPI_ISL_19274217
EPI_ISL_19295744
EPI_ISL_19295757
EPI_ISL_19295778
EPI_ISL_19295782
EPI_ISL_19333907
EPI_ISL_19343500
EPI_ISL_19343501
EPI_ISL_19343502
EPI_ISL_19343503
EPI_ISL_19343504
EPI_ISL_19343508
EPI_ISL_19343509
EPI_ISL_19343510
EPI_ISL_19343511
EPI_ISL_19343513
EPI_ISL_19343514
EPI_ISL_19343516
EPI_ISL_19343517
EPI_ISL_19343520
EPI_ISL_19343523
EPI_ISL_19343525
EPI_ISL_19343530
EPI_ISL_19343533
EPI_ISL_19343540
EPI_ISL_19343546
EPI_ISL_19343552
EPI_ISL_19343553
EPI_ISL_19343559
EPI_ISL_19343562
EPI_ISL_19343563
EPI_ISL_19343564
EPI_ISL_19343566
EPI_ISL_19343568
EPI_ISL_19343578
EPI_ISL_19344622
EPI_ISL_19344623
EPI_ISL_19353791
EPI_ISL_19353792
EPI_ISL_19353795
EPI_ISL_19387311
EPI_ISL_19416107
EPI_ISL_19416144
EPI_ISL_19416145
EPI_ISL_19416151
EPI_ISL_19416152
EPI_ISL_19416153
EPI_ISL_19416154
EPI_ISL_19416155
EPI_ISL_19416156
EPI_ISL_19416168
EPI_ISL_19416169
EPI_ISL_19416170
EPI_ISL_19416171
EPI_ISL_19416172
EPI_ISL_19416173
EPI_ISL_19416174
EPI_ISL_19416175
EPI_ISL_19416176
EPI_ISL_19416177
EPI_ISL_19416178
EPI_ISL_19416179
EPI_ISL_19416180
EPI_ISL_19416181
EPI_ISL_19416182
EPI_ISL_19416183
EPI_ISL_19416184
EPI_ISL_19416185
EPI_ISL_19416186
EPI_ISL_19416187
EPI_ISL_19416188
EPI_ISL_19416189
EPI_ISL_19417682
EPI_ISL_19420626
EPI_ISL_19420632
EPI_ISL_19420633
EPI_ISL_19451751
EPI_ISL_19477700
EPI_ISL_19477701
EPI_ISL_19477702
EPI_ISL_19477704
EPI_ISL_19477705
EPI_ISL_19477706
EPI_ISL_19524870
EPI_ISL_19524871
EPI_ISL_19524872
EPI_ISL_19524873
EPI_ISL_19524874
EPI_ISL_19524875
EPI_ISL_19524876
EPI_ISL_19524877
EPI_ISL_19524878
EPI_ISL_19524879
EPI_ISL_19524880
EPI_ISL_19524881
EPI_ISL_19524882
EPI_ISL_19524883
EPI_ISL_19524884
EPI_ISL_19524885
EPI_ISL_19524886
EPI_ISL_19524887
EPI_ISL_19524888
EPI_ISL_17008293
EPI_ISL_17008294
EPI_ISL_17008295
EPI_ISL_17008296
EPI_ISL_17152764
EPI_ISL_17211324
EPI_ISL_17211325
EPI_ISL_17211331
EPI_ISL_17211332
EPI_ISL_17261491
EPI_ISL_17529368
EPI_ISL_17650031
EPI_ISL_17703600
EPI_ISL_17703601
EPI_ISL_17703602
EPI_ISL_17703603
EPI_ISL_17703604
EPI_ISL_17703605
EPI_ISL_17703606
EPI_ISL_17703607
EPI_ISL_17703608
EPI_ISL_17703609
EPI_ISL_17703610
EPI_ISL_17703611
EPI_ISL_17703612
EPI_ISL_17809521
EPI_ISL_18044983
EPI_ISL_18044987
EPI_ISL_18055899
EPI_ISL_18076380
EPI_ISL_18076383
EPI_ISL_18076384
EPI_ISL_18076389
EPI_ISL_18137801
EPI_ISL_18137802
EPI_ISL_18137803
EPI_ISL_18137805
EPI_ISL_18137807
EPI_ISL_18137808
EPI_ISL_18137812
EPI_ISL_18137814
EPI_ISL_18137815
EPI_ISL_18137816
EPI_ISL_18137817
EPI_ISL_18137818
EPI_ISL_18137819
EPI_ISL_18137820
EPI_ISL_18137830
EPI_ISL_18213374
EPI_ISL_18213375
EPI_ISL_18228621
EPI_ISL_18228630
EPI_ISL_18228631
EPI_ISL_18228633
EPI_ISL_18228634
EPI_ISL_18228637
EPI_ISL_18228640
EPI_ISL_18324980
EPI_ISL_18324981
EPI_ISL_18325000
EPI_ISL_18443042
EPI_ISL_18452334
EPI_ISL_18452335
EPI_ISL_18452336
EPI_ISL_18452337
EPI_ISL_18452341
EPI_ISL_18452343
EPI_ISL_18452347
EPI_ISL_18544281
EPI_ISL_18551415
EPI_ISL_18553811
EPI_ISL_18553812
EPI_ISL_18553813
EPI_ISL_18553816
EPI_ISL_18553820
EPI_ISL_18553824
EPI_ISL_18553826
EPI_ISL_18553833
EPI_ISL_18553835
EPI_ISL_18553837
EPI_ISL_18689510
EPI_ISL_18689511
EPI_ISL_18697752
EPI_ISL_18781913
EPI_ISL_18781915
EPI_ISL_18781918
EPI_ISL_18781922
EPI_ISL_18781923
EPI_ISL_18781924
EPI_ISL_18781925
EPI_ISL_18781926
EPI_ISL_18781928
EPI_ISL_18781929
EPI_ISL_18786340
EPI_ISL_18786341
EPI_ISL_18786342
EPI_ISL_18786347
EPI_ISL_18786348
EPI_ISL_18786349
EPI_ISL_18786350
EPI_ISL_18786351
EPI_ISL_18786357
EPI_ISL_18786358
EPI_ISL_18959309
EPI_ISL_18959311
EPI_ISL_18959312
EPI_ISL_18959314
EPI_ISL_18959316
EPI_ISL_18959318
EPI_ISL_18959319
EPI_ISL_18959320
EPI_ISL_18959321
EPI_ISL_18959322
EPI_ISL_18959323
EPI_ISL_18971016
EPI_ISL_18971017
EPI_ISL_18993200
EPI_ISL_18993201
EPI_ISL_18993203
EPI_ISL_18993204
EPI_ISL_18993206
EPI_ISL_18993207
EPI_ISL_18993210
EPI_ISL_18993214
EPI_ISL_19001887
EPI_ISL_19016746
EPI_ISL_19016764
EPI_ISL_19016768
EPI_ISL_19159108
EPI_ISL_19159109
EPI_ISL_19159110
EPI_ISL_19159111
EPI_ISL_19159112
EPI_ISL_19159113
EPI_ISL_19159114
EPI_ISL_19159115
EPI_ISL_19159116
EPI_ISL_19159119
EPI_ISL_19159120
EPI_ISL_19193028
EPI_ISL_19230662
EPI_ISL_19230663
EPI_ISL_19230664
EPI_ISL_19230665
EPI_ISL_19230666
EPI_ISL_19243972
EPI_ISL_19243973
EPI_ISL_19273374
EPI_ISL_19273375
EPI_ISL_19273376
EPI_ISL_19336732
EPI_ISL_19336733
EPI_ISL_19336734
EPI_ISL_19336739
EPI_ISL_19343480
EPI_ISL_19343485
EPI_ISL_19343491
EPI_ISL_19343498
EPI_ISL_19343572
EPI_ISL_19343573
EPI_ISL_19343574
EPI_ISL_19343575
EPI_ISL_19343582
EPI_ISL_19343583
EPI_ISL_19343590
EPI_ISL_19343594
EPI_ISL_19357665
EPI_ISL_19357666
EPI_ISL_19357667
EPI_ISL_19357668
EPI_ISL_19359675
EPI_ISL_19359676
EPI_ISL_19359677
EPI_ISL_19359678
EPI_ISL_19359679
EPI_ISL_19359680
EPI_ISL_19359681
EPI_ISL_19359682
EPI_ISL_19359685
EPI_ISL_19359694
EPI_ISL_19359695
EPI_ISL_19359696
EPI_ISL_19359697
EPI_ISL_19361754
EPI_ISL_19361755
EPI_ISL_19446300
EPI_ISL_19446301
EPI_ISL_19446302
EPI_ISL_19446303
EPI_ISL_19446304
EPI_ISL_19446305
EPI_ISL_19446306
EPI_ISL_19446307
EPI_ISL_19446308
EPI_ISL_19446309
EPI_ISL_19446310
EPI_ISL_19446311
EPI_ISL_19446312
EPI_ISL_19528879
EPI_ISL_19539700
EPI_ISL_19539702
EPI_ISL_19539703
EPI_ISL_19539704
EPI_ISL_19539708
EPI_ISL_19539709
EPI_ISL_19539710
EPI_ISL_19539711
EPI_ISL_19539712
EPI_ISL_19539713
EPI_ISL_19539714
EPI_ISL_19539715
EPI_ISL_19539716
EPI_ISL_19539717
EPI_ISL_19539718
EPI_ISL_19539719
EPI_ISL_19539764
EPI_ISL_19539765
EPI_ISL_19539766
EPI_ISL_19539767
EPI_ISL_19539768
EPI_ISL_19539769
EPI_ISL_19539770
EPI_ISL_19539771
EPI_ISL_19539772
EPI_ISL_19539773
EPI_ISL_19539774
EPI_ISL_19539775
EPI_ISL_19539776
EPI_ISL_19539777
EPI_ISL_19539778
EPI_ISL_19539779
EPI_ISL_19539781
EPI_ISL_19539782
EPI_ISL_19539783
EPI_ISL_19539784
EPI_ISL_19539785
EPI_ISL_19539787
EPI_ISL_19539788
EPI_ISL_19539789
EPI_ISL_19539790
EPI_ISL_19539791
EPI_ISL_19539792
EPI_ISL_19539793
EPI_ISL_19539794
EPI_ISL_19539795
EPI_ISL_19539796
EPI_ISL_19539797
EPI_ISL_19539798
EPI_ISL_19539799
EPI_ISL_19542508
EPI_ISL_19542509
EPI_ISL_19542510
EPI_ISL_19542511
EPI_ISL_19542512
EPI_ISL_19542513
EPI_ISL_19542514
EPI_ISL_17246657
EPI_ISL_17246659
EPI_ISL_17260709
EPI_ISL_17650027
EPI_ISL_17650028
EPI_ISL_17650029
EPI_ISL_18161269
EPI_ISL_18161271
EPI_ISL_18161276
EPI_ISL_18161279
EPI_ISL_18161289
EPI_ISL_18161291
EPI_ISL_18161297
EPI_ISL_18325003
EPI_ISL_18325007
EPI_ISL_18325008
EPI_ISL_18325010
EPI_ISL_18458948
EPI_ISL_18458949
EPI_ISL_18458962
EPI_ISL_18458963
EPI_ISL_18458964
EPI_ISL_18553829
EPI_ISL_18627266
EPI_ISL_18781786
EPI_ISL_18781787
EPI_ISL_18781788
EPI_ISL_18781791
EPI_ISL_18781792
EPI_ISL_18781793
EPI_ISL_19002300
EPI_ISL_19139151
EPI_ISL_19196357
EPI_ISL_19196359
EPI_ISL_19256227
EPI_ISL_19256236
EPI_ISL_19256237
EPI_ISL_19359683
EPI_ISL_19359684
EPI_ISL_19359686
EPI_ISL_19359687
EPI_ISL_19359688
EPI_ISL_19359689
EPI_ISL_19359690
EPI_ISL_19359691
EPI_ISL_19359692
EPI_ISL_19359693
EPI_ISL_19422988
EPI_ISL_19434500
EPI_ISL_19434501
EPI_ISL_19434502
EPI_ISL_19434503
EPI_ISL_19434505
EPI_ISL_19434506
EPI_ISL_19434507
EPI_ISL_19434508
EPI_ISL_19434509
EPI_ISL_19434510
EPI_ISL_19434511
EPI_ISL_19434512
EPI_ISL_19434513
EPI_ISL_19434514
EPI_ISL_19456511
EPI_ISL_19459800
EPI_ISL_19459801
EPI_ISL_19459802
EPI_ISL_19477698
EPI_ISL_19477699
EPI_ISL_19502000
EPI_ISL_19539720
EPI_ISL_19539721
EPI_ISL_19539722
EPI_ISL_19539723
EPI_ISL_19539724
EPI_ISL_19539725
EPI_ISL_19539726
EPI_ISL_19539727
EPI_ISL_19539728
EPI_ISL_19539729
EPI_ISL_19539730
EPI_ISL_19539731
EPI_ISL_19539732
EPI_ISL_19539733
EPI_ISL_19539734
EPI_ISL_19539735
EPI_ISL_19539736
EPI_ISL_19539737
EPI_ISL_19539739
EPI_ISL_19539740
EPI_ISL_19539741
EPI_ISL_19539742
EPI_ISL_19539743
EPI_ISL_19539744
EPI_ISL_19539745
EPI_ISL_19539746
EPI_ISL_19539749
EPI_ISL_19539750
EPI_ISL_19539751
EPI_ISL_19539752
EPI_ISL_19539753
EPI_ISL_19539754
EPI_ISL_19539755
EPI_ISL_19539756
EPI_ISL_19539757
EPI_ISL_19539758
EPI_ISL_19539759
EPI_ISL_19539760
EPI_ISL_19539761
EPI_ISL_19539762
EPI_ISL_19539763
