# Supplementary material for: A targeted tiled amplicon sequencing approach for clade and subclade level differentiation of monkeypox virus from wastewater
Source: Sci Rep. 2025 Aug 11;15:29361. doi: 10.1038/s41598-025-13927-y (PMC12340014; doi:10.1038/s41598-025-13927-y)
Supplement: Supplementary file 5 — Supplementary Material 5 [file 41598_2025_13927_MOESM5_ESM.fasta]

>Watewater-derived_MPXV_Consensus_Sequence
TTTACAGATCATTTATATTCC-AAAAATATTA-ACTATATACG-TTTATTATATGATGTTAACGTGTAAATTATAAACATTATTTTATG--ATGCAATTGTCTGACAACCTAGATTGGTATA-AGGATGTTGATAAGCTCTACGAGAATATATTGTTGGACGTTATCGTTTACGAAATAGTTGAGACATCAGAAAGAGGTTTAATATTTTTGTGAGACCATCGAAGAGAGAAAGAGAATAAAAATA---------TTTTTTTTTGTAAAACTTTTTTATGAGAC-------CAAGAGAATACGAATAGTGATCATATCGTATCACA-TATTGAAACAG--AAAGAAGAAGTAACGAGAGGTAACTTTTTGTGAATGTAGTTA--AATATTTTTGTTTTGCAAACCGGAATATAGTGCCCGGT---CTTTTTTAATTCGTGGTGCGGTGTCTGAATCGTTCGATTAACCCAACTCATCCATTTTCAGATGAATAGAGTTATCGATTCAGACACATGCTTTGAGTTTTGTTGAATCGATGAGTGAAGTATCATCGGTTGCACCTTCAGATGCCGATCCGTCGACATACTTGAATCCATCCTTGACTTCAAGTTCAGATGATTCCTCACACATGTCTCCGATACGTACGCTAAACTCTAGGTTCTTGACACATTTTGTATCAACGATCGTTGAACCGATGATATCTTTGTAACTCACTTTCTTATGTGAGATGTTAGACCCAAGTACTGGATGGGTCTTGATGTCACTGTCTTTCTCTTCTTCGCTACATCTGATGTCGATAGACATCTCACAGTCTTTGATCATAGCCAGAGCTTCTTCACGCGTGATCGCGGGAGAGTCCTTACCTTGTCCCGGTGACAC---GCTGGACAATCTAGTATTCACAGTGTTTCCATCAGAGGATTCGGAGATGGATAAAATCTTTGGGCATTTGGTGAATCCAAAGTTCATGTTAAGACCCGCACCGACGATAGTGTAATAAGTGGTGGGATCTCCTTTTACAACT------------------TCTTCGGAT---ACCTCATCATCT---------TCGGTCTCTGTAACTTCCGTTACGGATTGACAAATCTTATCATTGGTCGGTGTTTGGTCTTGCTTTGTGACTTTGATAATAACATCGATTCCCATATGATGTTTGTTTTCTTCTTCAGTACACGAGGATGAAGATTGTTGAAGACTAGTAGGCATAGCAGCTGCCACTAGGCACATGCATGCCAGGACAATATATTGTTTCATGATTGCTATTGATTGATTACTGTTCTAGATGATTCTACTTTCTTACCATATAATAAATTAGAATATATTTTCTACTTTTACGAGAAATTAATTATTGTATTTATTATTTATAGGT--AAAAAAACTTACTAT---AAGTGGGTGGGATTCTGGGAATTAGTGATCAGTTTATGTATATCGCAACTAGCGGGCATATGGCTATTGACATCGAGAACATTACCCATATGATAAGAGATTGTATCATTTTCGTAGTCTTGAGTATTGGTATTACTATATAGTATGTAGATGTCGACGCTAGATAGACAGTCGCCCACTAGAGTTACCGTCTCTGAATGCGGCATGATA---GTATCATTCTTTGTTTTCGTTAACTGTTTGGAAGATGAATCTTTGTTGTTACATTTAATCTCGAAATTCAGAGTACATATCTTTGAAGTATTCTGATATCTATTTTCTCCTGTAAAGAATCCTGAAGTTGCTACATTATTAAGGACAGAGAAGTATTCTGCACGAAAGACTGGATCACAATCTTTATGATTCATGGTAATAGTTAGTTCCGACGTTGAGATGGATTCGCTGAGACCGGTAGTGGTCGTCCGAGTACACGATGTGTCGTTGACTGGATACAGGTTAATTTCCACATCGATATAGTTAAATGTATTGCTGGTTACGACGGGTTCGCATTTATCTGTGGAAGAGACGGTGTGAGAATATGTTCCGGGACCACACGGAGAACAGATGACGTCTCCGGTAGACGTGTATCCGGATACTCCGTATCCTATTCCACACTTTGTTTTAGAAATACATGTTCTACACCCTGATGCTCCTTTGAGAAGACAATAATATCCTGGAGAGCATTCACAGATTCTATTGTGAGTCGTGTTACACGATCGCGTCTCTACCTGATTACTATCACATCTTCCGTTACAACTTAGACAAGCCTGTAAATGATTATTGTGAGATGTAAAGGTATCCGAACCACACGGTGTACATTGTGTATTAGTCTTGCTATCACATAATCTGAAAGCGTAAGTTCCCGGAGGACACGATAGACAACATAGATTACGGCTTCTGTATTCGTTGTCTTTACACTTTCCATTGGATGGTGCATGTGGTGCTATATCTCTTCCGTTTATTATTATACATGAGAGAAACAATATATACGAGTATAATACGGACCTCATGATTTAATAA-TGTAGTAATCGTCGTCTTGTTACTGTTTGTTTCCTACTTCTCCAATCATATAGATTATTTTTTAAATATTTTCTTTCTATCATGGATAATATTTGTAATGGTTCTTTCCGTACAACATACTGTTTAGATGGTAGTCGCTTAGCTTGGTTATGATATTGCGCATAATTTCCGGAGGCAAATACGATAGTCTAGATTGACTATCGATGGTAGACTCTAATTTATTGAGTGCTTTGTCGACGAGTTTACTTTTATGCTCCATCGATAGATGACACTGTTCTATGAGATCGTCGTACATGGGAAATGAAATGCGTTTGTCTGAATGTATGGCTTCGAGATATGTGTGATACCGAATGTCTTCTGTTCTCAATACCGTATACAAGTCGGTGTCTGAGATTCGAATCTCTTTGAGGAGACTTATGTCACGACTACATTTTTCGATGATGGAATCTATCTTATCGAATGATATATTTTTCATAAATACACTTTTATAGTCCTCGTTTAAACAGAATTTAGTATGTAGTTCCGCAAATGACTCGTCCCTTAATAGGCAGTAGGCTATTATCTTCTTTACGTAGTGATCGTCGTAGGGAGAGAACTCCGACATCTTGTAGAACAACGATTTAATCATAGGTAGAGATACTTTCAGTCTGTGGTGGATAATGTCATTAACGACATCCGCCTTGTATATAATGTTTCTGTTTTCAAACACCAAGTCGAATACTGTCTTATCGTCTTTAGTCGGAAGGTTGATGTCGTATCCAATGTATACGAGGTATGAGGCAACATTGTTATTGCAATTCTGGAAGGCGGTATGAAGAGGAGTCATTGTATTATAGTATTCGTCTTTCTGAATGTCGAATCTATCTAGTAGATACCGTAGTATATTGAGAGAGCGACTTCCATATCCTTGATTATGTTTTATGAATAGATAAAGTAGATGTTGTCCTTCTTCCTTTTGTAATTTCCCGTATTTTTGTTCGTGCCAATTGAGTAACATTATGAGAATATGACCTGTTGCACAATCGTTCTTTATGTATTCCATGATGGGTGTACAATTAAGATTATTACGTATCCTCGTATCGGCTCCTCGAGATAAAAGAGCATACACCACACGAGGACTATGTTTGGTATACTGTTGAAGGTAAGTGTGTAACGGCGTATTTCCGATTTTCGTAACCGCGTTAATGTTTGCTCCATGATCTATTATCGCGTAGATGAATCGCTTCTCAGCTCGCATCTTAGTGTGACTCTTTGACTTGTAATAATTGCTTTCGTGGAACGCGGATATGTGTTTACAGTAGTAATGAAGAGAAGTGAGTCCATCCTCATCGACGCAATTAGGGTCAGATCCTTTAGTCAATAATTTGTACAGAACGTAATAGTTTAAGCTCCCATTGAATTTATATCTAAGATAACACAGCAATAGATCGGATGATTTACTAAAGTCATCAATGGGGTCCGTTAGTATATCAAAGATCTTGTTATCGATTGATAGTGAATGAATCAGATAGTGGTGTAGAGGAATATGTCCTTTTTTATCCTTGCTATCAAAGTTACGCATGCCGTGGCGTAACAATATCTTTAATACAGATGGATTAAATCGTGTATTCATCGTATAGCAATGTAATGGAGAGTTACCACATTTTAGTCGTTTATTCAGATCGCAGTGTTTAATAACTAATTTAAACAGATGAGATGATATATCCACATCAAAGAATGCGAGATACATATGACAGACATTATTGACAGAAATGTGACCTTCATTATC
>hMpxV/USA/NV-SNPHL-783216/2023|EPI_ISL_18567806|2023-10-18|Clade_IIb
TTTACAGATCATTTATATTCC-AAAAATATTA-ACTATATACG-TTTATTATATGATGTTAACGTGTAAATTATAAACATTATTTTATG--ATGCAATTGTCTGACAACCTAGATTGGTATA-AGGATGTTGATAAGCTCTACGAGAATATATTGTTGGACGTTATCGTTTACGAAATAGTTGAGACATCAGAAAGAGGTTTAATATTTTTGTGAGACCATCGAAGAGAGAAAGAGAATAAAAATA---------TTTTTTTTTGTAAAACTTTTTTATGAGAC-------CAAGAGAATACGAATAGTGATCATATCGTATCACA-TATTGAAACAG--AAAGAAGAAGTAACGAGAGGTAACTTTTTGTGAATGTAGTTA--AATATTTTTGTTTTGCAAACCGGAATATAGTGCCCGGT---CTTTTTTAATTCGTGGTGCGGTGTCTGAATCGTTCGATTAACCCAACTCATCCATTTTCAGATGAATAGAGTTATCGATTCAGACACATGCTTTGAGTTTTGTTGAATCGATGAGTGAAGTATCATCGGTTGCACCTTCAGATGCCGATCCGTCGACATACTTGAATCCATCCTTGACTTCAAGTTCAGATGATTCCTCACACATGTCTCCGATACGTACGCTAAACTCTAGGTTCTTGACACATTTTGTATCAACGATCGTTGAACCGATGATATCTTTGTAACTCACTTTCTTATGTGAGATGTTAGACCCAAGTACTGGATGGGTCTTGATGTCACTGTCTTTCTCTTCTTCGCTACATCTGATGTCGATAGACATCTCACAGTCTTTGATCATAGCCAGAGCTTCTTCACGCGTGATCGCGGGAGAGTCCTTACCTTGTCCCGGTGACAC---GCTGGACAATCTAGTATTCACAGTGTTTCCATCAGAGGATTCGGAGATGGATAAAATCTTTGGGCATTTGGTGAATCCAAAGTTCATGTTAAGACCCGCACCGACGATAGTGTAATAAGTGGTGGGATCTCCTTTTACAACT------------------TCTTCGGAT---ACCTCATCATCT---------TCGGTCTCTGTAACTTCCGTTACGGATTGACAAATCTTATCATTGGTCGGTGTTTGGTCTTGCTTTGTGACTTTGATAATAACATCGATTCCCATATGATGTTTGTTTTCTTCTTCAGTACACGAGGATGAAGATTGTTGAAGACTAGTAGGCATAGCAGCTGCCACTAGGCACATGCATGCCAGGACAATATATTGTTTCATGATTGCTATTGATTGATTACTGTTCTAGATGATTCTACTTTCTTACCATATAATAAATTAGAATATATTTTCTACTTTTACGAGAAATTAATTATTGTATTTATTATTTATAGGT--AAAAAAACTTACTAT---AAGTGGGTGGGATTCTGGGAATTAGTGATCAGTTTATGTATATCGCAACTAGCGGGCATATGGCTATTGACATCGAGAACATTACCCATATGATAAGAGATTGTATCATTTTCGTAGTCTTGAGTATTGGTATTACTATATAGTATGTAGATGTCGACGCTAGATAGACAGTCGCCCACTAGAGTTACCGTCTCTGAATGCGGCATGATA---GTATCATTCTTTGTTTTCGTTAACTGTTTGGAAGATGAATCTTTGTTGTTACATTTAATCTCGAAATTCAGAGTACATATCTTTGAAGTATTCTGATATCTATTTTCTCCTGTAAAGAATCCTGAAGTTGCTACATTATTAAGGACAGAGAAGTATTCTGCACGAAAGACTGGATCACAATCTTTATGATTCATGGTAATAGTTAGTTCCGACGTTGAGATGGATTCGCTGAGACCGGTAGTGGTCGTCCGAGTACACGATGTGTCGTTGACTGGATACAGGTTAATTTCCACATCGATATAGTTAAATGTATTGCTGGTTACGACGGGTTCGCATTTATCTGTGGAAGAGACGGTGTGAGAATATGTTCCGGGACCACACGGAGAACAGATGACGTCTCCGGTAGACGTGTATCCGGATACTCCGTATCCTATTCCACACTTTGTTTTAGAAATACATGTTCTACACCCTGATGCTCCTTTGAGAAGACAATAATATCCTGGAGAGCATTCACAGATTCTATTGTGAGTCGTGTTACACGATCGCGTCTCTACCTGATTACTATCACATCTTCCGTTACAACTTAGACAAGCCTGTAAATGATTATTGTGAGATGTAAAGGTATCCGAACCACACGGTGTACATTGTGTATTAGTCTTGCTATCACATAATCTGAAAGCGTAAGTTCCCGGAGGACACGATAGACAACATAGATTACGGCTTCTGTATTCGTTGTCTTTACACTTTCCATTGGATGGTGCATGTGGTGCTATATCTCTTCCGTTTATTATTATACATGAGAGAAACAATATATACGAGTATAATACGGACCTCATGATTTAATAA-TGTAGTAATCGTCGTCTTGTTACTGTTTGTTTCCTACTTCTCCAATCATATAGATTATTTTTTAAATATTTTCTTTCTATCATGGATAATATTTGTAATGGTTCTTTCCGTACAACATACTGTTTAGATGGTAGTCGCTTAGCTTGGTTATGATATTGCGCATAATTTCCGGAGGCAAATACGATAGTCTAGATTGACTATCGATGGTAGACTCTAATTTATTGAGTGCTTTGTCGACGAGTTTACTTTTATGCTCCATCGATAGATGACACTGTTCTATGAGATCGTCGTACATGGGAAATGAAATGCGTTTGTCTGAATGTATGGCTTCGAGATATGTGTGATACCGAATGTCTTCTGTTCTCAATACCGTATACAAGTCGGTGTCTGAGATTCGAATCTCTTTGAGGAGACTTATGTCACGACTACATTTTTCGATGATGGAATCTATCTTATCGAATGATATATTTTTCATAAATACACTTTTATAGTCCTCGTTTAAACAGAATTTAGTATGTAGTTCCGCAAATGACTCGTCCCTTAATAGGCAGTAGGCTATTATCTTCTTTACGTAGTGATCGTCGTAGGGAGAGAACTCCGACATCTTGTAGAACAACGATTTAATCATAGGTAGAGATACTTTCAGTCTGTGGTGGATAATGTCATTAACGACATCCGCCTTGTATATAATGTTTCTGTTTTCAAACACCAAGTCGAATACTGTCTTATCGTCTTTAGTCGGAAGGTTGATGTCGTATCCAATGTATACGAGGTATGAGGCAACATTGTTATTGCAATTCTGGAAGGCGGTATGAAGAGGAGTCATTGTATTATAGTATTCGTCTTTCTGAATGTCGAATCTATCTAGTAGATACCGTAGTATATTGAGAGAGCGACTTCCATATCCTTGATTATGTTTTATGAATAGATAAAGTAGATGTTGTCCTTCTTCCTTTTGTAATTTCCCGTATTTTTGTTCGTGCCAATTGAGTAACATTATGAGAATATGACCTGTTGCACAATCGTTCTTTATGTATTCCATGATGGGTGTACAATTAAGATTATTACGTATCCTCGTATCGGCTCCTCGAGATAAAAGAGCATACACCACACGAGGACTATGTTTGGTATACTGTTGAAGGTAAGTGTGTAACGGCGTATTTCCGATTTTCGTAACCGCGTTAATGTTTGCTCCATGATCTATTATCGCGTAGATGAATCGCTTCTCAGCTCGCATCTTAGTGTGACTCTTTGACTTGTAATAATTGCTTTCGTGGAACGCGGATATGTGTTTACAGTAGTAATGAAGAGAAGTGAGTCCATCCTCATCGACGCAATTAGGGTCAGATCCTTTAGTCAATAATTTGTACAGAACGTAATAGTTTAAGCTCCCATTGAATTTATATCTAAGATAACACAGCAATAGATCGGATGATTTACTAAAGTCATCAATGGGGTCCGTTAGTATATCAAAGATCTTGTTATCGATTGATAGTGAATGAATCAGATAGTGGTGTAGAGGAATATGTCCTTTTTTATCCTTGCTATCAAAGTTACGCATGCCGTGGCGTAACAATATCTTTAATACAGATGGATTAAATCGTGTATTCATCGTATAGCAATGTAATGGAGAGTTACCACATTTTAGTCGTTTATTCAGATCGCAGTGTTTAATAACTAATTTAAACAGATGAGATGATATATCCACATCAAAGAATGCGAGATACATATGACAGACATTATTGACAGAAATGTGACCTTCATTATC
>hMpxV/Brazil/SP-IAL-357899716/2024|EPI_ISL_19372765|2024-08-15|Clade_IIb
TTTACAGATCATTTATATTCC-AAAAATATTA-ACTATATACG-TTTATTATATGATGTTAACGTGTAAATTATAAACATTATTTTATG--ATGCAATTGTCTGACAACCTAGATTGGTATA-AGGATGTTGATAAGCTCTACGAGAATATATTGTTGGACGTTATCGTTTACGAAATAGTTGAGACATCAGAAAGAGGTTTAATATTTTTGTGAGACCATCGAAGAGAGAAAGAGAATAAAAATA-----TTTTTTTTTTTTTGTAAAACTTTTTTATGAGAC-------CAAGAGAATACGAATAGTGATCATATCGTATCACA-TATTGAAACAG--AAAGAAGAAGTAACGAGAGGTAACTTTTTGTGAATGTAGTTA--AATATTTTTGTTTTGCAAACCGGAATATAGTGCCCGGT---CTTTTTTAATTCGTGGTGCGGTGTCTGAATCGTTCGATTAACCCAACTCATCCATTTTCAGATGAATAGAGTTATCGATTCAGACACATGCTTTGAGTTTTGTTGAATCGATGAGTGAAGTATCATCGGTTGCACCTTCAGATGCCGATCCGTCGACATACTTGAATCCATCCTTGACTTCAAGTTCAGATGATTCCTCACACATGTCTCCGATACGTACGCTAAACTCTAGGTTCTTGACACATTTTGTATCAACGATCGTTGAACCGATGATATCTTTGTAACTCACTTTCTTATGTGAGATGTTAGACCCAAGTACTGGATGGGTCTTGATGTCACTGTCTTTCTCTTCTTCGCTACATCTGATGTCGATAGACATCTCACAGTCTTTGATCATAGCCAGAGCTTCTTCACGCGTGATCGCGGGAGAGTCCTTACCTTGTCCCGGTGACAC---GCTGGACAATCTAGTATTCACAGTGTTTCCATCAGAGGATTCGGAGATGGATAAAATCTTTGGGCATTTGGTGAATCCAAAGTTCATGTTAAGACCCGCACCGACGATAGTGTAATAAGTGGTGGGATCTCCTTTTACAACT------------------TCTTCGGAT---ACCTCATCATCT---------TCGGTCTCTGTAACTTCCGTTACGGATTGACAAATCTTATCATTGGTCGGTGTTTGGTCTTGCTTTGTGACTTTGATAATAACATCGATTCCCATATGATGTTTGTTTTCTTTTTCAGTACACGAGGATGAAGATTGTTGAAGACTAGTAGGCATAGCAGCTGCCACTAGGCACATGCATGCCAGGACAATATATTGTTTCATGATTGCTATTGATTGATTACTGTTCTAGATGATTCTACTTTCTTACCATATAATAAATTAGAATATATTTTCTACTTTTACGAGAAATTAATTATTGTATTTATTATTTATAGGT--AAAAAAACTTACTAT---AAGTGGGTGGGATTCTGGGAATTAGTGATCAGTTTATGTATATCGCAACTAGCGGGCATATGGCTATTGACATCGAGAACATTACCCATATGATAAGAGATTGTATCATTTTCGTAGTCTTGAGTATTGGTATTACTATATAGTATGTAGATGTCGACGCTAGATAGACAGTCGCCCACTAGAGTTACCGTCTCTGAATGCGGCATGATA---GTATCATTCTTTGTTTTCGTTAACTGTTTGGAAGATGAATCTTTGTTGTTACATTTAATCTCGAAATTCAGAGTACATATCTTTGAAGTATTCTGATATCTATTTTCTCCTGTAAAGAATCCTGAAGTTGCTACATTATTAAGGACAGAGAAGTATTCTGCACGAAAGACTGGATCACAATCTTTATGATTCATGGTAATAGTTAGTTCCGACGTTGAGATGGATTCGCTGAGACCGGTAGTGGTCGTCCGAGTACACGATGTGTCGTTGACTGGATACAGGTTAATTTCCACATCGATATAGTTAAATGTATTGCTGGTTACGACGGGTTCGCATTTATCTGTGGAAGAGACGGTGTGAGAATATGTTCCGGGACCACACGGAGAACAGATGACGTCTCCGGTAGACGTGTATCCGGATACTCCGTATCCTATTCCACACTTTGTTTTAGAAATACATGTTCTACACCCTGATGCTCCTTTGAGAAGACAATAATATCCTGGAGAGCATTCACAGATTCTATTGTGAGTCGTGTTACACGATCGCGTCTCTACCTGATTACTATCACATCTTCCGTTACAACTTAGACAAGCCTGTAAATGATTATTGTGAGATGTAAAGGTATCCGAACCACACGGTGTACATTGTGTATTAGTCTTGCTATCACATAATCTGAAAGCGTAAGTTCCCGGAGGACACGATAGACAACATAGATTACGGCTTCTGTATTCGTTGTCTTTACACTTTCCATTGGATGGTGCATGTGGTGCTATATCTCTTCCGTTTATTATTATACATGAGAGAAACAATATATACGAGTATAATACGGACCTCATGATTTAATAA-TGTAGTAATCGTCGTCTTGTTACTGTTTGTTTCCTACTTCTCCAATCATATAGATTATTTTTTAAATATTTTCTTTCTATCATGGATAATATTTGTAATGGTTCTTTCCGTACAACATACTGTTTAGATGGTAGTCGCTTAGCTTGGTTATGATATTGCGCATAATTTCCGGAGGCAAATACGATAGTCTAGATTGACTATCGATGGTAGACTCTAATTTATTGAGTGCTTTGTCGACGAGTTTACTTTTATGCTCCATCGATAGATGACACTGTTCTATGAGATCGTCGTACATGGGAAATGAAATGCGTTTGTCTGAATGTATGGCTTCGAGATATGTGTGATACCGAATGTCTTCTGTTCTCAATACCGTATACAAGTCGGTGTCTGAGATTCGAATCTCTTTGAGGAGACTTATGTCACGACTACATTTTTCGATGATGGAATCTATCTTATCGAATGATATATTTTTCATAAATACACTTTTATAGTCCTCGTTTAAACAGAATTTAGTATGTAGTTCCGCAAATGACTCGTCCCTTAATAGGCAGTAGGCTATTATCTTCTTTACGTAGTGATCGTCGTAGGGAGAGAACTCCGACATCTTGTAGAACAACGATTTAATCATAGGTAGAGATACTTTCAGTCTGTGGTGGATAATGTCATTAACGACATCCGCCTTGTATATAATGTTTCTGTTTTCAAACACCAAGTCGAATACTGTCTTATCGTCTTTAGTCGGAAGGTTGATGTCGTATCCAATGTATACGAGGTATGAGGCAACATTGTTATTGCAATTCTGGAAGGCGGTATGAAGAGGAGTCATTGTATTATAGTATTCGTCTTTCTGAATGTCGAATCTATCTAGTAGATACCGTAGTATATTGAGAGAGCGACTTCCATATCCTTGATTATGTTTTATGAATAGATAAAGTAGATGTTGTCCTTCTTCCTTTTGTAATTTCCCGTATTTTTGTTCGTGCCAATTGAGTAACATTATGAGAATATGACCTGTTGCACAATCGTTCTTTATGTATTCCATGATGGGTGTACAATTAAGATTATTACGTATCCTCGTATCGGCTCCTCGAGATAAAAGAGCATACACCACACGAGGACTATGTTTGGTATACTGTTGAAGGTAAGTGTGTAACGGCGTATTTCCGATTTTCGTAACCGCGTTAATGTTTGCTCCATGATCTATTATCGCGTAGATGAATCGCTTTTCAGCTCGCATCTTAGTGTGACTCTTTGACTTGTAATAATTGCTTTCGTGGAACGCGGATATGTGTTTACAGTAGTAATGAAGAGAAGTGAGTCCATCCTCATCGACGCAATTAGGGTCAGATCCTTTAGTCAATAATTTGTACAGAACGTAATAGTTTAAGCTCCCATTGAATTTATATCTAAGATAACACAGCAATAGATCGGATGATTTACTAAAGTCATCAATGGGGTCCGTTAGTATATCAAAGATCTTGTTATCGATTGATAGTGAATGAATCAGATAGTGGTGTAGAGGAATATGTCCTTTTTTATCCTTGCTATCAAAGTTACGCATGCCGTGGCGTAACAATATCTTTAATACAGATGGATTAAATCGTGTATTCATCGTATAGCAATGTAATGGAGAGTTACCACATTTTAGTCGTTTATTCAGATCGCAGTGTTTAATAACTAATTTAAACAGATGAGATGATATATCCACATCAAAGAATGCGAGATACATATGACAGACATTATTGACAGAAATGTGACCTTCATTATC
>hMpxV/Brazil/SP-IAL-357909129/2024|EPI_ISL_19372769|2024-08-19|Clade_IIb
TTTACAGATCATTTATATTCC-AAAAATATTA-ACTATATACG-TTTATTATATGATGTTAACGTGTAAATTATAAACATTATTTTATG--ATGCGATTGTCTGACAACCTAGATTGGTATA-AGGATGTTGATAAGCTCTACGAGAATATATTGTTGGACGTTATCGTTTACGAAATAGTTGAGACATCAGAAAGAGGTTTAATATTTTTGTGAGACCATCGAAGAGAGAAAGAGAATAAAAATA-----TTTTTTTTTTTTTGTAAAACTTTTTTATGAGAC-------CAAGAGAATACGAATAGTGATCATATCGTATCACA-TATTGAAACAG--AAAGAAGAAGTAACGAGAGGTAACTTTTTGTGAATGTAGTTA--AATATTTTTGTTTTGCAAACCGGAATATAGTGCCCGGT---CTTTTTTAATTCGTGGTGCGGTGTCTGAATCGTTCGATTAACCCAACTCATCCATTTTCAGATGAATAGAGTTATCGATTCAGACACATGCTTTGAGTTTTGTTGAATCGATGAGTGAAGTATCATCGGTTGCACCTTCAGATGCCGATCCGTCGACATACTTGAATCCATCCTTGACTTCAAGTTCAGATGATTCCTCACACATGTCTCCGATACGTACGCTAAACTCTAGGTTCTTGACACATTTTGTATCAACGATCGTTGAACCGATGATATCTTTGTAACTCACTTTCTTATGTGAGATGTTAGACCCAAGTACTGGATGGGTCTTGATGTCACTGTCTTTCTCTTCTTCGCTACATCTGATGTCGATAGACATCTCACAGTCTTTGATCATAGCCAGAGCTTCTTCACGCGTGATCGCGGGAGAGTCCTTACCTTGTCCCGGTGACAC---GCTGGACAATCTAGTATTCACAGTGTTTCCATCAGAGGATTCGGAGATGGATAAAATCTTTGGGCATTTGGTGAATCCAAAGTTCATGTTAAGACCCGCACCGACGATAGTGTAATAAGTGGTGGGATCTCCTTTTACAACT------------------TCTTCGGAT---ACCTCATCATCT---------TCGGTCTCTGTAACTTCCGTTACGGATTGACAAATCTTATCATTGGTCGGTGTTTGGTCTTGCTTTGTGACTTTGATAATAACATCGATTCCCATATGATGTTTGTTTTCTTCTTCAGTACACGAGGATGAAGATTGTTGAAGACTAGTAGGCATAGCAGCTGCCACTAGGCACATGCATGCCAGGACAATATATTGTTTCATGATTGCTATTGATTGATTACTGTTCTAGATGATTCTACTTTCTTACCATATAATAAATTAGAATATATTTTCTACTTTTACGAGAAATTAATTATTGTATTTATTATTTATAGGT--AAAAAAACTTACTAT---AAGTGGGTGGGATTCTGGGAATTAGTGATCAGTTTATGTATATCGCAACTAGCGGGCATATGGCTATTGACATCGAGAACATTACCCATATGATAAGAGATTGTATCATTTTCGTAGTCTTGAGTATTGGTATTACTATATAGTATGTAGATGTCGACGCTAGATAGACAGTCGCCCACTAGAGTTACCGTCTCTGAATGCGGCATGATA---GTATCATTCTTTGTTTTCGTTAACTGTTTGGAAGATGAATCTTTGTTGTTACATTTAATCTCGAAATTTAGAGTACATATCTTTGAAGTATTCTGATATCTATTTTCTCCTGTAAAGAATCCTGAAGTTGCTACATTATTAAGGACAGAGAAGTATTCTGCACGAAAGACTGGATCACAATCTTTATGATTCATGGTAATAGTTAGTTCCGACGTTGAGATGGATTCGCTGAGACCGGTAGTGGTCGTCCGAGTACACGATGTGTCGTTGACTGGATACAGGTTAATTTCCACATCGATATAGTTAAATGTATTGCTGGTTACGACGGGTTCGCATTTATCTGTGGAAGAGACGGTGTGAGAATATGTTCCGGGACCACACGGAGAACAGATGACGTCTCCGGTAGACGTGTATCCGGATACTCCGTATCCTATTCCACACTTTGTTTTAGAAATACATGTTCTACACCCTGATGCTCCTTTGAGAAGACAATAATATCCTGGAGAGCATTCACAGATTCTATTGTGAGTCGTGTTACACGATCGCGTCTCTACCTGATTACTATCACATCTTCCGTTACAACTTAGACAAGCCTGTAAATGATTATTGTGAGATGTAAAGGTATCCGAACCACACGGTGTACATTGTGTATTAGTCTTGCTATCACATAATCTGAAAGCGTAAGTTCCCGGAGGACACGATAGACAACATAGATTACGGCTTCTGTATTCGTTGTCTTTACACTTTCCATTGGATGGTGCATGTGGTGCTATATCTCTTCCGTTTATTATTATACATGAGAGAAACAATATATACGAGTATAATACGGACCTCATGATTTAATAA-TGTAGTAATCGTCGTCTTGTTACTGTTTGTTTCCTACTTCTCCAATCATATAGATTATTTTTTAAATATTTTCTTTCTATCATGGATAATATTTGTAATGGTTCTTTCCGTACAACATACTGTTTAGATGGTAGTCGCTTAGCTTGGTTATGATATTGCGCATAATTTCCGGAGGCAAATACGATAGTCTAGATTGACTATCGATGGTAGACTCTAATTTATTGAGTGCTTTGTCGACGAGTTTACTTTTATGCTCCATCGATAGATGACACTGTTCTATGAGATCGTCGTACATGGGAAATGAAATGCGTTTGTCTGAATGTATGGCTTCGAGATATGTGTGATACCGAATGTCTTCTGTTCTCAATACCGTATACAAGTCGGTGTCTGAGATTCGAATCTCTTTGAGGAGACTTATGTCACGACTACATTTTTCGATGATGGAATCTATCTTATCGAATGATATATTTTTCATAAATACACTTTTATAGTCCTCGTTTAAACAGAATTTAGTATGTAGTTCCGCAAATGACTCGTCCCTTAATAGGCAGTAGGCTATTATCTTCTTTACGTAGTGATCGTCGTAGGGAGAGAACTCCGACATCTTGTAGAACAACGATTTAATCATAGGTAGAGATACTTTCAGTCTGTGGTGGATAATGTCATTAACGACATCCGCCTTGTATATAATGTTTCTGTTTTCAAACACCAAGTCGAATACTGTCTTATCGTCTTTAGTCGGAAGGTTGATGTCGTATCCAATGTATACGAGGTATGAGGCAACATTGTTATTGCAATTCTGGAAGGCGGTATGAAGAGGAGTCATTGTATTATAGTATTCGTCTTTCTGAATGTCGAATCTATCTAGTAGATACCGTAGTATATTGAGAGAGCGACTTCCATATCCTTGATTATGTTTTATGAATAGATAAAGTAGATGTTGTCCTTCTTCCTTTTGTAATTTCCCGTATTTTTGTTCGTGCCAATTGAGTAACATTATGAGAATATGACCTGTTGCACAATCGTTCTTTATGTATTCCATGATGGGTGTACAATTAAGATTATTACGTATCCTCGTATCGGCTCCTCGAGATAAAAGAGCATACACCACACGAGGACTATGTTTGGTATACTGTTGAAGGTAAGTGTGTAACGGCGTATTTCCGATTTTCGTAACCGCGTTAATGTTTGCTCCATGATCTATTATCGCGTAGATGAATCGCTTTTCAGCTCGCATCTTAGTGTGACTCTTTGACTTGTAATAATTGCTTTCGTGGAACGCGGATATGTGTTTACAGTAGTAATGAAGAGAAGTGAGTCCATCCTCATCGACGCAATTAGGGTCAGATCCTTTAGTCAATAATTTGTACAGAACGTAATAGTTTAAGCTCCCATTGAATTTATATCTAAGATAACACAGCAATAGATCGGATGATTTACTAAAGTCATCAATGGGGTCCGTTAGTATATCAAAGATCTTGTTATCGATTGATAGTGAATGAATCAGATAGTGGTGTAGAGGAATATGTCCTTTTTTATCCTTGCTATCAAAGTTACGCATGCCGTGGCGTAACAATATCTTTAATACAGATGGATTAAATCGTGTATTCATCGTATAGCAATGTAATGGAGAGTTACCACATTTTAGTCGTTTATTCAGATCGCAGTGTTTAATAACTAATTTAAACAGATGAGATGATATATCCACATCAAAGAATGCGAGATACATATGACAGACATTATTGACAGAAATGTGACCTTCATTATC
>MPXV_CladeIIb_Control_Consensus_Sequence
TTTACAGATCATTTATATTCC-AAAAATATTA-ACTATATACG-TTTATTATATGATGTTAACGTGTAAATTATAAACATTATTTTATG--ATGCAATTGTCTGACAACCTAGATTGGTATA-AGGATGTTGATAAGCTCTACGAGAATATATTGTTGGACGTTATCGTTTACGAAATAGTTGAGACATCAGAAAGAGGTTTAATATTTTTGTGAGACCATCGAAGAGAGAAAGAGAATAAAAATA-TTTTTTTTTTTTTTTTTGTAAAACTTTTTTATGAGAC-------CAAGAGAATACGAATAGTGATCATATCGTATCACA-TATTGAAACAG--AAAGAAGAAGTAACGAGAGGTAACTTTTTGTGAATGTAGTTA--AATATTTTTGTTTTGCAAACCGGAATATAGTGCCCGGT---CTTTTTTAATTCGTGGTGCGGTGTCTGAATCGTTCGATTAACCCAACTCATCCATTTTCAGATGAATAGAGTTATCGATTCAGACACATGCTTTGAGTTTTGTTGAATCGATGAGTGAAGTATCATCGGTTGCACCTTCAGATGCCGATCCGTCGACATACTTGAATCCATCCTTGACTTCAAGTTCAGATGATTCCTCACACATGTCTCCGATACGTACGCTAAACTCTAGGTTCTTGACACATTTTGTATCAACGATCGTTGAACCGATGATATCTTTGTAACTCACTTTCTTATGTGAGATGTTAGACCCAAGTACTGGATGGGTCTTGATGTCACTGTCTTTCTCTTCTTCGCTACATCTGATGTCGATAGACATCTCACAGTCTTTGATCATAGCCAGAGCTTCTTCACGCGTGATCGCGGGAGAGTCCTTACCTTGTCCCGGTGACAC---GCTGGACAATCTAGTATTCACAGTGTTTCCATCAGAGGATTCGGAGATGGATAAAATCTTTGGGCATTTGGTGAATCCAAAGTTCATGTTAAGACCCGCACCGACGATAGTGTAATAAGTGGTGGGATCTCCTTTTACAACT------------------TCTTCGGAT---ACCTCATCATCT---------TCGGTCTCTGTAACTTCCGTTACGGATTGACAAATCTTATCATTGGTCGGTGTTTGGTCTTGCTTTGTGACTTTGATAATAACATCGATTCCCATATGATGTTTGTTTTCTTCTTCAGTACACGAGGATGAAGATTGTTGAAGACTAGTAGGCATAGCAGCTGCCACTAGGCACATGCATGCCAGGACAATATATTGTTTCATGATTGCTATTGATTGATTACTGTTCTAGATGATTCTACTTTCTTACCATATAATAAATTAGAATATATTTTCTACTTTTACGAGAAATTAATTATTGTATTTATTATTTATAGGT--AAAAAAACTTACTAT---AAGTGGGTGGGATTCTGGGAATTAGTGATCAGTTTATGTATATCGCAACTAGCGGGCATATGGCTATTGACATCGAGAACATTACCCATATGATAAGAGATTGTATCATTTTCGTAGTCTTGAGTATTGGTATTACTATATAGTATGTAGATGTCGACGCTAGATAGACAGTCGCCCACTAGAGTTACCGTCTCTGAATGCGGCATGATA---GTATCATTCTTTGTTTTCGTTAACTGTTTGGAAGATGAATCTTTGTTGTTACATTTAATCTCGAAATTCAGAGTACATATCTTTGAAGTATTCTGATATCTATTTTCTCCTGTAAAGAATCCTGAAGTTGCTACATTATTAAGGACAGAGAAGTATTCTGCACGAAAGACTGGATCACAATCTTTATGATTCATGGTAATAGTTAGTTCCGACGTTGAGATGGATTCGCTGAGACCGGTAGTGGTCGTCCGAGTACACGATGTGTCGTTGACTGGATACAGGTTAATTTCCACATCGATATAGTTAAATGTATTGCTGGTTACGACGGGTTCGCATTTATCTGTGGAAGAGACGGTGTGAGAATATGTTCCGGGACCACACGGAGAACAGATGACGTCTCCGGTAGACGTGTATCCGGATACTCCGTATCCTATTCCACACTTTGTTTTAGAAATACATGTTCTACACCCTGATGCTCCTTTGAGAAGACAATAATATCCTGGAGAGCATTCACAGATTCTATTGTGAGTCGTGTTACACGATCGCGTCTCTACCTGATTACTATCACATCTTCCGTTACAACTTAGACAAGCCTGTAAATGATTATTGTGAGATGTAAAGGTATCCGAACCACACGGTGTACATTGTGTATTAGTCTTGCTATCACATAATCTGAAAGCGTAAGTTCCCGGAGGACACGATAGACAACATAGATTACGGCTTCTGTATTCGTTGTCTTTACACTTTCCATTGGATGGTGCATGTGGTGCTATATCTCTTCCGTTTATTATTATACATGAGAGAAACAATATATACGAGTATAATACGGACCTCATGATTTAATAA-TGTAGTAATCGTCGTCTTGTTACTGTTTGTTTCCTACTTCTCCAATCATATAGATTATTTTTTAAATATTTTCTTTCTATCATGGATAATATTTGTAATGGTTCTTTCCGTACAACATACTGTTTAGATGGTAGTCGCTTAGCTTGGTTATGATATTGCGCATAATTTCCGGAGGCAAATACGATAGTCTAGATTGACTATCGATGGTAGACTCTAATTTATTGAGTGCTTTGTCGACGAGTTTACTTTTATGCTCCATCGATAGATGACACTGTTCTATGAGATCGTCGTACATGGGAAATGAAATGCGTTTGTCTGAATGTATGGCTTCGAGATATGTGTGATACCGAATGTCTTCTGTTCTCAATACCGTATACAAGTCGGTGTCTGAGATTCGAATCTCTTTGAGGAGACTTATGTCACGACTACATTTTTCGATGATGGAATCTATCTTATCGAATGATATATTTTTCATAAATACACTTTTATAGTCCTCGTTTAAACAGAATTTAGTATGTAGTTCCGCAAATGACTCGTCCCTTAATAGGCAGTAGGCTATTATCTTCTTTACGTAGTGATCGTCGTAGGGAGAGAACTCCGACATCTTGTAGAACAACGATTTAATCATAGGTAGAGATACTTTCAGTCTGTGGTGGATAATGTCATTAACGACATCCGCCTTGTATATAATGTTTCTGTTTTCAAACACCAAGTCGAATACTGTCTTATCGTCTTTAGTCGGAAGGTTGATGTCGTATCCAATGTATACGAGGTATGAGGCAACATTGTTATTGCAATTCTGGAAGGCGGTATGAAGAGGAGTCATTGTATTATAGTATTCGTCTTTCTGAATGTCGAATCTATCTAGTAGATACCGTAGTATATTGAGAGAGCGACTTCCATATCCTTGATTATGTTTTATGAATAGATAAAGTAGATGTTGTCCTTCTTCCTTTTGTAATTTCCCGTATTTTTGTTCGTGCCAATTGAGTAACATTATGAGAATATGACCTGTTGCACAATCGTTCTTTATGTATTCCATGATGGGTGTACAATTAAGATTATTACGTATCCTCGTATCGGCTCCTCGAGATAAAAGAGCATACACCACACGAGGACTATGTTTGGTATACTGTTGAAGGTAAGTGTGTAACGGCGTATTTCCGATTTTCGTAACCGCGTTAATGTTTGCTCCATGATCTATTATCGCGTAGATGAATCGCTTCTCAGCTCGCATCTTAGTGTGACTCTTTGACTTGTAATAATTGCTTTCGTGGAACGCGGATATGTGTTTACAGTAGTAATGAAGAGAAGTGAGTCCATCCTCATCGACGCAATTAGGGTCAGATCCTTTAGTCAATAATTTGTACAGAACGTAATAGTTTAAGCTCCCATTGAATTTATATCTAAGATAACACAGCAATAGATCGGATGATTTACTAAAGTCATCAATGGGGTCCGTTAGTATATCAAAGATCTTGTTATCGATTGATAGTGAATGAATCAGATAGTGGTGTAGAGGAATATGTCCTTTTTTATCCTTGCTATCAAAGTTACGCATGCCGTGGCGTAACAATATCTTTAATACAGATGGATTAAATCGTGTATTCATCGTATAGCAATGTAATGGAGAGTTACCACATTTTAGTCGTTTATTCAGATCGCAGTGTTTAATAACTAATTTAAACAGATGAGATGATATATCCACATCAAAGAATGCGAGATACATATGACAGACATTATTGACAGAAATGTGACCTTCATTATC
>hMpxV/Indonesia/JK-NIHRD-MP044/2023|EPI_ISL_18467805|2023-10-25|Clade_IIb
TTTACAGATCATTTATATTCC-AAAAATATTA-ACTATATACG-TTTATTATATGATGTTAACGTGTAAATTATAAACATTATTTTATG--ATGCAATTGTCTGACAACCTAGATTGGTATA-AGGATGTTGATAAGCTCTACGAGAATATATTGTTGGACGTTATCGTTTACGAAATAGTTGAGACATCAGAAAGAGGTTTAATATTTTTGTGAGACCATCGAAGAGAGAAAGAGAATAAAAATA-TTTTTTTTTTTTTTTTTGTAAAACTTTTTTATGAGAC-------CAAGAGAATACGAATAGTGATCATATCGTATCACA-TATTGAAACAG--AAAGAAGAAGTAACGAGAGGTAACTTTTTGTGAATGTAGTTA--AATATTTTTGTTTTGCAAACCGGAATATAGTGCCCGGT---CTTTTTTAATTCGTGGTGCGGTGTCTGAATCGTTCGATTAACCCAACTCATCCATTTTCAGATGAATAGAGTTATCGATTCAGACACATGCTTTGAGTTTTGTTGAATCGATGAGTGAAGTATCATCGGTTGCACCTTCAGATGCCGATCCGTCGACATACTTGAATCCATCCTTGACTTCAAGTTCAGATGATTCCTCACACATGTCTCCGATACGTACGCTAAACTCTAGGTTCTTGACACATTTTGTATCAACGATCGTTGAACCGATGATATCTTTGTAACTCACTTTCTTATGTGAGATGTTAGACCCAAGTACTGGATGGGTCTTGATGTCACTGTCTTTCTCTTCTTCGCTACATCTGATGTCGATAGACATCTCACAGTCTTTGATCATAGCCAGAGCTTCTTCACGCGTGATCGCGGGAGAGTCCTTACCTTGTCCCGGTGACAC---GCTGGACAATCTAGTATTCACAGTGTTTCCATCAGAGGATTCGGAGATGGATAAAATCTTTGGGCATTTGGTGAATCCAAAGTTCATGTTAAGACCCGCACCGACGATAGTGTAATAAGTGGTGGGATCTCCTTTTACAACT------------------TCTTCGGAT---ACCTCATCATCT---------TCGGTCTCTGTAACTTCCGTTACGGATTGACAAATCTTATCATTGGTCGGTGTTTGGTCTTGCTTTGTGACTTTGATAATAACATCGATTCCCATATGATGTTTGTTTTCTTCTTCAGTACACGAGGATGAAGATTGTTGAAGACTAGTAGGCATAGCAGCTGCCACTAGGCACATGCATGCCAGGACAATATATTGTTTCATGATTGCTATTGATTGATTACTGTTCTAGATGATTCTACTTTCTTACCATATAATAAATTAGAATATATTTTCTACTTTTACGAGAAATTAATTATTGTATTTATTATTTATAGGT--AAAAAAACTTACTAT---AAGTGGGTGGGATTCTGGGAATTAGTGATCAGTTTATGTATATCGCAACTAGCGGGCATATGGCTATTGACATCGAGAACATTACCCATATGATAAGAGATTGTATCATTTTCGTAGTCTTGAGTATTGGTATTACTATATAGTATGTAGATGTCGACGCTAGATAGACAGTCGCCCACTAGAGTTACCGTCTCTGAATGCGGCATGATA---GTATCATTCTTTGTTTTCGTTAACTGTTTGGAAGATGAATCTTTGTTGTTACATTTAATCTCGAAATTCAGAGTACATATCTTTGAAGTATTCTGATATCTATTTTCTCCTGTAAAGAATCCTGAAGTTGCTACATTATTAAGGACAGAGAAGTATTCTGCACGAAAGACTGGATCACAATCTTTATGATTCATGGTAATAGTTAGTTCCGACGTTGAGATGGATTCGCTGAGACCGGTAGTGGTCGTCCGAGTACACGATGTGTCGTTGACTGGATACAGGTTAATTTCCACATCGATATAGTTAAATGTATTGCTGGTTACGACGGGTTCGCATTTATCTGTGGAAGAGACGGTGTGAGAATATGTTCCGGGACCACACGGAGAACAGATGACGTCTCCGGTAGACGTGTATCCGGATACTCCGTATCCTATTCCACACTTTGTTTTAGAAATACATGTTCTACACCCTGATGCTCCTTTGAGAAGACAATAATATCCTGGAGAGCATTCACAGATTCTATTGTGAGTCGTGTTACACGATCGCGTCTCTACCTGATTACTATCACATCTTCCGTTACAACTTAGACAAGCCTGTAAATGATTATTGTGAGATGTAAAGGTATCCGAACCACACGGTGTACATTGTGTATTAGTCTTGCTATCACATAATCTGAAAGCGTAAGTTCCCGGAGGACACGATAGACAACATAGATTACGGCTTCTGTATTCGTTGTCTTTACACTTTCCATTGGATGGTGCATGTGGTGCTATATCTCTTCCGTTTATTATTATACATGAGAGAAACAATATATACGAGTATAATACGGACCTCATGATTTAATAA-TGTAGTAATCGTCGTCTTGTTACTGTTTGTTTCCTACTTCTCCAATCATATAGATTATTTTTTAAATATTTTCTTTCTATCATGGATAATATTTGTAATGGTTCTTTCCGTACAACATACTGTTTAGATGGTAGTCGCTTAGCTTGGTTATGATATTGCGCATAATTTCCGGAGGCAAATACGATAGTCTAGATTGACTATCGATGGTAGACTCTAATTTATTGAGTGCTTTGTCGACGAGTTTACTTTTATGCTCCATCGATAGATGACACTGTTCTATGAGATCGTCGTACATGGGAAATGAAATGCGTTTGTCTGAATGTATGGCTTCGAGATATGTGTGATACCGAATGTCTTCTGTTCTCAATACCGTATACAAGTCGGTGTCTGAGATTCGAATCTCTTTGAGGAGACTTATGTCACGACTACATTTTTCGATGATGGAATCTATCTTATCGAATGATATATTTTTCATAAATACACTTTTATAGTCCTCGTTTAAACAGAATTTAGTATGTAGTTCCGCAAATGACTCGTCCCTTAATAGGCAGTAGGCTATTATCTTCTTTACGTAGTGATCGTCGTAGGGAGAGAACTCCGACATCTTGTAGAACAACGATTTAATCATAGGTAGAGATACTTTCAGTCTGTGGTGGATAATGTCATTAACGACATCCGCCTTGTATATAATGTTTCTGTTTTCAAACACCAAGTCGAATACTGTCTTATCGTCTTTAGTCGGAAGGTTGATGTCGTATCCAATGTATACGAGGTATGAGGCAACATTGTTATTGCAATTCTGGAAGGCGGTATGAAGAGGAGTCATTGTATTATAGTATTCGTCTTTCTGAATGTCGAATCTATCTAGTAGATACCGTAGTATATTGAGAGAGCGACTTCCATATCCTTGATTATGTTTTATGAATAGATAAAGTAGATGTTGTCCTTCTTCCTTTTGTAATTTCCCGTATTTTTGTTCGTGCCAATTGAGTAACATTATGAGAATATGACCTGTTGCACAATCGTTCTTTATGTATTCCATGATGGGTGTACAATTAAGATTATTACGTATCCTCGTATCGGCTCCTCGAGATAAAAGAGCATACACCACACGAGGACTATGTTTGGTATACTGTTGAAGGTAAGTGTGTAACGGCGTATTTCCGATTTTCGTAACCGCGTTAATGTTTGCTCCATGATCTATTATCGCGTAGATGAATCGCTTTTCAGCTCGCATCTTAGTGTGACTCTTTGACTTGTAATAATTGCTTTCGTGGAACGCGGATATGTGTTTACAGTAGTAATGAAGAGAAGTGAGTCCATCCTCATCGACGCAATTAGGGTCAGATCCTTTAGTCAATAATTTGTACAGAACGTAATAGTTTAAGCTCCCATTGAATTTATATCTAAGATAACACAGCAATAGATCGGATGATTTACTAAAGTCATCAATGGGGTCCGTTAGTATATCAAAGATCTTGTTATCGATTGATAGTGAATGAATCAGATAGTGGTGTAGAGGAATATGTCCTTTTTTATCCTTGCTATCAAAGTTACGCATGCCGTGGCGTAACAATATCTTTAATACAGATGGATTAAATCGTGTATTCATCGTATAGCAATGTAATGGAGAGTTACCACATTTTAGTCGTTTATTCAGATCGCAGTGTTTAATAACTAATTTAAACAGATGAGATGATATATCCACATCAAAGAATGCGAGATACATATGACAGACATTATTGACAGAAATGTGACCTTCATTATC
>hMpxV/Indonesia/JB-NIHRD-MP041/2023|EPI_ISL_18467808|2023-10-25|Clade_IIb
TTTACAGATCATTTATATTCC-AAAAATATTA-ACTATATACG-TTTATTATATGATGTTAACGTGTAAATTATAAACATTATTTTATG--ATGCAATTGTCTGACAACCTAGATTGGTATA-AGGATGTTGATAAGCTCTACGAGAATATATTGTTGGACGTTATCGTTTACGAAATAGTTGAGACATCAGAAAGAGGTTTAATATTTTTGTGAGACCATCGAAGAGAGAAAGAGAATAAAAATA-TTTTTTTTTTTTTTTTTGTAAAACTTTTTTATGAGAC-------CAAGAGAATACGAATAGTGATCATATCGTATCACA-TATTGAAACAG--AAAGAAGAAGTAACGAGAGGTAACTTTTTGTGAATGTAGTTA--AATATTTTTGTTTTGCAAACCGGAATATAGTGCCCGGT---CTTTTTTAATTCGTGGTGCGGTGTCTGAATCGTTCGATTAACCCAACTCATCCATTTTCAGATGAATAGAGTTATCGATTCAGACACATGCTTTGAGTTTTGTTGAATCGATGAGTGAAGTATCATCGGTTGCACCTTCAGATGCCGATCCGTCGACATACTTGAATCCATCCTTGACTTCAAGTTCAGATGATTCCTCACACATGTCTCCGATACGTACGCTAAACTCTAGGTTCTTGACACATTTTGTATCAACGATCGTTGAACCGATGATATCTTTGTAACTCACTTTCTTATGTGAGATGTTAGACCCAAGTACTGGATGGGTCTTGATGTCACTGTCTTTCTCTTCTTCGCTACATCTGATGTCGATAGACATCTCACAGTCTTTGATCATAGCCAGAGCTTCTTCACGCGTGATCGCGGGAGAGTCCTTACCTTGTCCCGGTGACAC---GCTGGACAATCTAGTATTCACAGTGTTTCCATCAGAGGATTCGGAGATGGATGAAATCTTTGGGCATTTGGTGAATCCAAAGTTCATGTTAAGACCCGCACCGACGATAGTGTAATAAGTGGTGGGATCTCCTTTTACAACT------------------TCTTCGGAT---ACCTCATCATCT---------TCGGTCTCTGTAACTTCCGTTACGGATTGACAAATCTTATCATTGGTCGGTGTTTGGTCTTGCTTTGTGACTTTGATAATAACATCGATTCCCATATGATGTTTGTTTTCTTCTTCAGTACACGAGGATGAAGATTGTTGAAGACTAGTAGGCATAGCAGCTGCCACTAGGCACATGCATGCCAGGACAATATATTGTTTCATGATTGCTATTGATTGATTACTGTTCTAGATGATTCTACTTTCTTACCATATAATAAATTAGAATATATTTTCTACTTTTACGAGAAATTAATTATTGTATTTATTATTTATAGGT--AAAAAAACTTACTAT---AAGTGGGTGGGATTCTGGGAATTAGTGATCAGTTTATGTATATCGCAACTAGCGGGCATATGGCTATTGACATCGAGAACATTACCCATATGATAAGAGATTGTATCATTTTCGTAGTCTTGAGTATTGGTATTACTATATAGTATGTAGATGTCGACGCTAGATAGACAGTCGCCCACTAGAGTTACCGTCTCTGAATGCGGCATGATA---GTATCATTCTTTGTTTTCGTTAACTGTTTGGAAGATGAATCTTTGTTGTTACATTTAATCTCGAAATTCAGAGTACATATCTTTGAAGTATTCTGATATCTATTTTCTCCTGTAAAGAATCCTGAAGTTGCTACATTATTAAGGACAGAGAAGTATTCTGCACGAAAGACTGGATCACAATCTTTATGATTCATGGTAATAGTTAGTTCCGACGTTGAGATGGATTCGCTGAGACCGGTAGTGGTCGTCCGAGTACACGATGTGTCGTTGACTGGATACAGGTTAATTTCCACATCGATATAGTTAAATGTATTGCTGGTTACGACGGGTTCGCATTTATCTGTGGAAGAGACGGTGTGAGAATATGTTCCGGGACCACACGGAGAACAGATGACGTCTCCGGTAGACGTGTATCCGGATACTCCGTATCCTATTCCACACTTTGTTTTAGAAATACATGTTCTACACCCTGATGCTCCTTTGAGAAGACAATAATATCCTGGAGAGCATTCACAGATTCTATTGTGAGTCGTGTTACACGATCGCGTCTCTACCTGATTACTATCACATCTTCCGTTACAACTTAGACAAGCCTGTAAATGATTATTGTGAGATGTAAAGGTATCCGAACCACACGGTGTACATTGTGTATTAGTCTTGCTATCACATAATCTGAAAGCGTAAGTTCCCGGAGGACACGATAGACAACATAGATTACGGCTTCTGTATTCGTTGTCTTTACACTTTCCATTGGATGGTGCATGTGGTGCTATATCTCTTCCGTTTATTATTATACATGAGAGAAACAATATATACGAGTATAATACGGACCTCATGATTTAATAA-TGTAGTAATCGTCGTCTTGTTACTGTTTGTTTCCTACTTCTCCAATCATATAGATTATTTTTTAAATATTTTCTTTCTATCATGGATAATATTTGTAATGGTTCTTTCCGTACAACATACTGTTTAGATGGTAGTCGCTTAGCTTGGTTATGATATTGCGCATAATTTCCGGAGGCAAATACGATAGTCTAGATTGACTATCGATGGTAGACTCTAATTTATTGAGTGCTTTGTCGACGAGTTTACTTTTATGCTCCATCGATAGATGACACTGTTCTATGAGATCGTCGTACATGGGAAATGAAATGCGTTTGTCTGAATGTATGGCTTCGAGATATGTGTGATACCGGATGTCTTCTGTTCTCAATACCGTATACAAGTCGGTGTCTGAGATTCGAATCTCTTTGAGGAGACTTATGTCACGACTACATTTTTCGATGATGGAATCTATCTTATCGAATGATATATTTTTCATAAATACACTTTTATAGTCCTCGTTTAAACAGAATTTAGTATGTAGTTCCGCAAATGACTCGTCCCTTAATAGGCAGTAGGCTATTATCTTCTTTACGTAGTGATCGTCGTAGGGAGAGAACTCCGACATCTTGTAGAACAACGATTTAATCATAGGTAGAGATACTTTCAGTCTGTGGTGGATAATGTCATTAACGACATCCGCCTTGTATATAATGTTTCTGTTTTCAAACACCAAGTCGAATACTGTCTTATCGTCTTTAGTCGGAAGGTTGATGTCGTATCCAATGTATACGAGGTATGAGGCAACATTGTTATTGCAATTCTGGAAGGCGGTATGAAGAGGAGTCATTGTATTATAGTATTCGTCTTTCTGAATGTCGAATCTATCTAGTAGATACCGTAGTATATTGAGAGAGCGACTTCCATATCCTTGATTATGTTTTATGAATAGATAAAGTAGATGTTGTCCTTCTTCCTTTTGTAATTTCCCGTATTTTTGTTCGTGCCAATTGAGTAACATTATGAGAATATGACCTGTTGCACAATCGTTCTTTATGTATTCCATGATGGGTGTACAATCAAGATTATTACGTATCCTCGTATCGGCTCCTCGAGATAAAAGAGCATACACCACACGAGGACTATGTTTGGTATACTGTTGAAGGTAAGTGTGTAACGGCGTATTTCCGATTTTCGTAACCGCGTTAATGTTTGCTCCATGATCTATTATCGCGTAGATGAATCGCTTTTCAGCTCGCATCTTAGTGTGACTCTTTGACTTGTAATAATTGCTTTCGTGGAACGCGGATATGTGTTTACAGTAGTAATGAAGAGAAGTGAGTCCATCCTCATCGACGCAATTAGGGTCAGATCCTTTAGTCAATAATTTGTACAGAACGTAATAGTTTAAGCTCCCATTGAATTTATATCTAAGATAACACAGCAATAGATCGGATGATTTACTAAAGTCATCAATGGGGTCCGTTAGTATATCAAAGATCTTGTTATCGATTGATAGTGAATGAATCAGATAGTGGTGTAGAGGAATATGTCCTTTTTTATCCTTGCTATCAAAGTTACGCATGCCGTGGCGTAACAATATCTTTAATACAGATGGATTAAATCGTGTATTCATCGTATAGCAATGTAATGGAGAGTTACCACATTTTAGTCGTTTATTCAGATCGCAGTGTTTAATAACTAATTTAAACAGATGAGATGATATATCCACATCAAAGAATGCGAGATACATATGACAGACATTATTGACAGAAATGTGACCTTCATTATC
>hMpxV/Indonesia/JK-NIHRD-MP081/2023|EPI_ISL_18467798|2023-10-27|Clade_IIb
TTTACAGATCATTTATATTCC-AAAAATATTA-ACTATATACG-TTTATTATATGATGTTAACGTGTAAATTATAAACATTATTTTATG--ATGCAATTGTCTGACAACCTAGATTGGTATA-AGGATGTTGATAAGCTCTACGAGAATATATTGTTGGACGTTATCGTTTACGAAATAGTTGAGACATCAGAAAGAGGTTTAATATTTTTGTGAGACCATCGAAGAGAGAAAGAGAATAAAAATA-TTTTTTTTTTTTTTTTTGTAAAACTTTTTTATGAGAC-------CAAGAGAATACGAATAGTGATCATATCGTATCACA-TATTGAAACAG--AAAGAAGAAGTAACGAGAGGTAACTTTTTGTGAATGTAGTTA--AATATTTTTGTTTTGCAAACCGGAATATAGTGCCCGGT---CTTTTTTAATTCGTGGTGCGGTGTCTGAATCGTTCGATTAACCCAACTCATCCATTTTCAGATGAATAGAGTTATCGATTCAGACACATGCTTTGAGTTTTGTTGAATCGATGAGTGAAGTATCATCGGTTGCACCTTCAGATGCCGATCCGTCGACATACTTGAATCCATCCTTGACTTCAAGTTCAGATGATTCCTCACACATGTCTCCGATACGTACGCTAAACTCTAGGTTCTTGACACATTTTGTATCAACGATCGTTGAACCGATGATATCTTTGTAACTCACTTTCTTATGTGAGATGTTAGACCCAAGTACTGGATGGGTCTTGATGTCACTGTCTTTCTCTTCTTCGCTACATCTGATGTCGATAGACATCTCACAGTCTTTGATCATAGCCAGAGCTTCTTCACGCGTGATCGCGGGAGAGTCCTTACCTTGTCCCGGTGACAC---GCTGGACAATCTAGTATTCACAGTGTTTCCATCAGAGGATTCGGAGATGGATGAAATCTTTGGGCATTTGGTGAATCCAAAGTTCATGTTAAGACCCGCACCGACGATAGTGTAATAAGTGGTGGGATCTCCTTTTACAACT------------------TCTTCGGAT---ACCTCATCATCT---------TCGGTCTCTGTAACTTCCGTTACGGATTGACAAATCTTATCATTGGTCGGTGTTTGGTCTTGCTTTGTGACTTTGATAATAACATCGATTCCCATATGATGTTTGTTTTCTTCTTCAGTACACGAGGATGAAGATTGTTGAAGACTAGTAGGCATAGCAGCTGCCACTAGGCACATGCATGCCAGGACAATATATTGTTTCATGATTGCTATTGATTGATTACTGTTCTAGATGATTCTACTTTCTTACCATATAATAAATTAGAATATATTTTCTACTTTTACGAGAAATTAATTATTGTATTTATTATTTATAGGT--AAAAAAACTTACTAT---AAGTGGGTGGGATTCTGGGAATTAGTGATCAGTTTATGTATATCGCAACTAGCGGGCATATGGCTATTGACATCGAGAACATTACCCATATGATAAGAGATTGTATCATTTTCGTAGTCTTGAGTATTGGTATTACTATATAGTATGTAGATGTCGACGCTAGATAGACAGTCGCCCACTAGAGTTACCGTCTCTGAATGCGGCATGATA---GTATCATTCTTTGTTTTCGTTAACTGTTTGGAAGATGAATCTTTGTTGTTACATTTAATCTCGAAATTCAGAGTACATATCTTTGAAGTATTCTGATATCTATTTTCTCCTGTAAAGAATCCTGAAGTTGCTACATTATTAAGGACAGAGAAGTATTCTGCACGAAAGACTGGATCACAATCTTTATGATTCATGGTAATAGTTAGTTCCGACGTTGAGATGGATTCGCTGAGACCGGTAGTGGTCGTCCGAGTACACGATGTGTCGTTGACTGGATACAGGTTAATTTCCACATCGATATAGTTAAATGTATTGCTGGTTACGACGGGTTCGCATTTATCTGTGGAAGAGACGGTGTGAGAATATGTTCCGGGACCACACGGAGAACAGATGACGTCTCCGGTAGACGTGTATCCGGATACTCCGTATCCTATTCCACACTTTGTTTTAGAAATACATGTTCTACACCCTGATGCTCCTTTGAGAAGACAATAATATCCTGGAGAGCATTCACAGATTCTATTGTGAGTCGTGTTACACGATCGCGTCTCTACCTGATTACTATCACATCTTCCGTTACAACTTAGACAAGCCTGTAAATGATTATTGTGAGATGTAAAGGTATCCGAACCACACGGTGTACATTGTGTATTAGTCTTGCTATCACATAATCTGGAAGCGTAAGTTCCCGGAGGACACGATAGACAACATAGATTACGGCTTCTGTATTCGTTGTCTTTACACTTTCCATTGGATGGTGCATGTGGTGCTATATCTCTTCCGTTTATTATTATACATGAGAGAAACAATATATACGAGTATAATACGGACCTCATGATTTAATAA-TGTAGTAATCGTCGTCTTGTTACTGTTTGTTTCCTACTTCTCCAATCATATAGATTATTTTTTAAATATTTTCTTTCTATCATGGATAATATTTGTAATGGTTCTTTCCGTACAACATACTGTTTAGATGGTAGTCGCTTAGCTTGGTTATGATATTGCGCATAATTTCCGGAGGCAAATACGATAGTCTAGATTGACTATCGATGGTAGACTCTAATTTATTGAGTGCTTTGTCGACGAGTTTACTTTTATGCTCCATCGATAGATGACACTGTTCTATGAGATCGTCGTACATGGGAAATGAAATGCGTTTGTCTGAATGTATGGCTTCGAGATATGTGTGATACCGAATGTCTTCTGTTCTCAATACCGTATACAAGTCGGTGTCTGAGATTCGAATCTCTTTGAGGAGACTTATGTCACGACTACATTTTTCGATGATGGAATCTATCTTATCGAATGATATATTTTTCATAAATACACTTTTATAGTCCTCGTTTAAACAGAATTTAGTATGTAGTTCCGCAAATGACTCGTCCCTTAATAGGCAGTAGGCTATTATCTTCTTTACGTAGTGATCGTCGTAGGGAGAGAACTCCGACATCTTGTAGAACAACGATTTAATCATAGGTAGAGATACTTTCAGTCTGTGGTGGATAATGTCATTAACGACATCCGCCTTGTATATAATGTTTCTGTTTTCAAACACCAAGTCGAATACTGTCTTATCGTCTTTAGTCGGAAGGTTGATGTCGTATCCAATGTATACGAGGTATGAGGCAACATTGTTATTGCAATTCTGGAAGGCGGTATGAAGAGGAGTCATTGTATTATAGTATTCGTCTTTCTGAATGTCGAATCTATCTAGTAGATACCGTAGTATATTGAGAGAGCGACTTCCATATCCTTGATTATGTTTTATGAATAGATAAAGTAGATGTTGTCCTTCTTCCTTTTGTAATTTCCCGTATTTTTGTTCGTGCCAATTGAGTAACATTATGAGAATATGACCTGTTGCACAATCGTTCTTTATGTATTCCATGATGGGTGTACAATTAAGATTATTACGTATCCTCGTATCGGCTCCTCGAGATAAAAGAGCATACACCACACGAGGACTATGTTTGGTATACTGTTGAAGGTAAGTGTGTAACGGCGTATTTCCGATTTTCGTAACCGCGTTAATGTTTGCTCCATGATCTATTATCGCGTAGATGAATCGCTTCTCAGCTCGCATCTTAGTGTGACTCTTTGACTTGTAATAATTGCTTTCGTGGAACGCGGATATGTGTTTACAGTAGTAATGAAGAGAAGTGAGTCCATCCTCATCGACGCAATTAGGGTCAGATCCTTTAGTCAATAATTTGTACAGAACGTAATAGTTTAAGCTCCCATTGAATTTATATCTAAGATAACACAGCAATAGATCGGATGATTTACTAAAGTCATCAATGGGGTCCGTTAGTATATCAAAGATCTTGTTATCGATTGATAGTGAATGAATCAGATAGTGGTGTAGAGGAATATGTCCTTTTTTATCCTTGCTATCAAAGTTACGCATGCCGTGGCGTAACAATATCTTTAATACAGATGGATTAAATCGTGTATTCATCGTATAGCAATGTAATGGAGAGTTACCACATTTTAGTCGTTTATTCAGATCGCAGTGTTTAATAACTAATTTAAACAGATGAGATGATATATCCACATCAAAGAATGCGAGATACATATGACAGACATTATTGACAGAAATGTGACCTTCATTATC
>hMpxV/Indonesia/BT-Biokes-MP303/2023|EPI_ISL_19159112|2023-12-12|Clade_IIb
TTTACAGATCATTTATATTCC-AAAAATATTA-ACTATATACG-TTTATTATATGATGTTAACGTGTAAATTATAAACATTATTTTATG--ATGCAATTGTCTGACAACCTAGATTGGTATA-AGGATGTTGATAAGCTCTACGAGAATATATTGTTGGACGTTATCGTTTACGAAATAGTTGAGACATCAGAAAGAGGTTTAATATTTTTGTGAGACCATCGAAGAGAGAAAGAGAATAAAAATA-TTTTTTTTTTTTTTTTTGTAAAACTTTTTTATGAGAC-------CAAGAGAATACGAATAGTGATCATATCGTATCACA-TATTGAAACAG--AAAGAAGAAGTAACGAGAGGTAACTTTTTGTGAATGTAGTTA--AATATTTTTGTTTTGCAAACCGGAATATAGTGCCCGGT---CTTTTTTAATTCGTGGTGCGGTGTCTGAATCGTTCGATTAACCCAACTCATCCATTTTCAGATGAATAGAGTTATCGATTCAGACACATGCTTTGAGTTTTGTTGAATCGATGAGTGAAGTATCATCGGTTGCACCTTCAGATGCCGATCCGTCGACATACTTGAATCCATCCTTGACTTCAAGTTCAGATGATTCCTCACACATGTCTCCGATACGTACGCTAAACTCTAGGTTCTTGACACATTTTGTATCAACGATCGTTGAACCGATGATATCTTTGTAACTCACTTTCTTATGTGAGATGTTAGACCCAAGTACTGGATGGGTCTTGATGTCACTGTCTTTCTCTTCTTCGCTACATCTGATGTCGATAGACATCTCACAGTCTTTGATCATAGCCAGAGCTTCTTCACGCGTGATCGCGGGAGAGTCCTTACCTTGTCCCGGTGACAC---GCTGGACAATCTAGTATTCACAGTGTTTCCATCAGAGGATTCGGAGATGGATAAAATCTTTGGGCATTTGGTGAATCCAAAGTTCATGTTAAGACCCGCACCGACGATAGTGTAATAAGTGGTGGGATCTCCTTTTACAACT------------------TCTTCGGAT---ACCTCATCATCT---------TCGGTCTCTGTAACTTCCGTTACGGATTGACAAATCTTATCATTGGTCGGTGTTTGGTCTTGCTTTGTGACTTTGATAATAACATCGATTCCCATATGATGTTTGTTTTCTTCTTCAGTACACGAGGATGAAGATTGTTGAAGACTAGTAGGCATAGCAGCTGCCACTAGGCACATGCATGCCAGGACAATATATTGTTTCATGATTGCTATTGATTGATTACTGTTCTAGATGATTCTACTTTCTTACCATATAATAAATTAGAATATATTTTCTACTTTTACGAGAAATTAATTATTGTATTTATTATTTATAGGT--AAAAAAACTTACTAT---AAGTGGGTGGGATTCTGGGAATTAGTGATCAGTTTATGTATATCGCAACTAGCGGGCATATGGCTATTGACATCGAGAACATTACCCATATGATAAGAGATTGTATCATTTTCGTAGTCTTGAGTATTGGTATTACTATATAGTATGTAGATGTCGACGCTAGATAGACAGTCGCCCACTAGAGTTACCGTCTCTGAATGCGGCATGATA---GTATCATTCTTTGTTTTCGTTAACTGTTTGGAAGATGAATCTTTGTTGTTACATTTAATCTCGAAATTCAGAGTACATATCTTTGAAGTATTCTGATATCTATTTTCTCCTGTAAAGAATCCTGAAGTTGCTACATTATTAAGGACAGAGAAGTATTCTGCACGAAAGACTGGATCACAATCTTTATGATTCATGGTAATAGTTAGTTCCGACGTTGAGATGGATTCGCTGAGACCGGTAGTGGTCGTCCGAGTACACGATGTGTCGTTGACTGGATACAGGTTAATTTCCACATCGATATAGTTAAATGTATTGCTGGTTACGACGGGTTCGCATTTATCTGTGGAAGAGACGGTGTGAGAATATGTTCCGGGACCACACGGAGAACAGATGACGTCTCCGGTAGACGTGTATCCGGATACTCCGTATCCTATTCCACACTTTGTTTTAGAAATACATGTTCTACACCCTGATGCTCCTTTGAGAAGACAATAATATCCTGGAGAGCATTCACAGATTCTATTGTGAGTCGTGTTACACGATCGCGTCTCTACCTGATTACTATCACATCTTCCGTTACAACTTAGACAAGCCTGTAAATGATTATTGTGAGATGTAAAGGTATCCGAACCACACGGTGTACATTGTGTATTAGTCTTGCTATCACATAATCTGAAAGCGTAAGTTCCCGGAGGACACGATAGACAACATAGATTACGGCTTCTGTATTCGTTGTCTTTACACTTTCCATTGGATGGTGCATGTGGTGCTATATCTCTTCCGTTTATTATTATACATGAGAGAAACAATATATACGAGTATAATACGGACCTCATGATTTAATAA-TGTAGTAATCGTCGTCTTGTTACTGTTTGTTTCCTACTTCTCCAATCATATAGATTATTTTTTAAATATTTTCTTTCTATCATGGATAATATTTGTAATGGTTCTTTCCGTACAACATACTGTTTAGATGGTAGTCGCTTAGCTTGGTTATGATATTGCGCATAATTTCCGGAGGCAAATACGATAGTCTAGATTGACTATCGATGGTAGACTCTAATTTATTGAGTGCTTTGTCGACGAGTTTACTTTTATGCTCCATCGATAGATGACACTGTTCTATGAGATCGTCGTACATGGGAAATGAAATGCGTTTGTCTGAATGTATGGCTTCGAGATATGTGTGATACCGAATGTCTTCTGTTCTCAATACCGTATACAAGTCGGTGTCTGAGATTCGAATCTCTTTGAGGAGACTTATGTCACGACTACATTTTTCGATGATGGAATCTATCTTATCGAATGATATATTTTTCATAAATACACTTTTATAGTCCTCGTTTAAACAGAATTTAGTATGTAGTTCCGCAAATGACTCGTCCCTTAATAGGCAGTAGGCTATTATCTTCTTTACGTAGTGATCGTCGTAGGGAGAGAACTCCGACATCTTGTAGAACAACGATTTAATCATAGGTAGAGATACTTTCAGTCTGTGGTGGATAATGTCATTAACGACATCCGCCTTGTATATAATGTTTCTGTTTTCAAACACCAAGTCGAATACTGTCTTATCGTCTTTAGTCGGAAGGTTGATGTCGTATCCGATGTATACGAGGTATGAGGCAACATTGTTATTGCAATTCTGGAAGGCGGTATGAAGAGGAGTCATTGTATTATAGTATTCGTCTTTCTGAATGTCGAATCTATCTAGTAGATACCGTAGTATATTGAGAGAGCGACTTCCATATCCTTGATTATGTTTTATGAATAGATAAAGTAGATGTTGTCCTTCTTCCTTTTGTAATTTCCCGTATTTTTGTTCGTGCCAATTGAGTAACATTATGAGAATATGACCTGTTGCACAATCGTTCTTTATGTATTCCATGATGGGTGTACAATCAAGATTATTACGTATCCTCGTATCGGCTCCTCGAGATAAAAGAGCATACACCACACGAGGACTATGTTTGGTATACTGTTGAAGGTAAGTGTGTAACGGCGTATTTCCGATTTTCGTAACCGCGTTAATGTTTGCTCCATGATCTATTATCGCGTAGATGAATCGCTTCTCAGCTCGCATCTTAGTGTGACTCTTTGACTTGTAATAATTGCTTTCGTGGAACGCGGATATGTGTTTACAGTAGTAATGAAGAGAAGTGAGTCCATCCTCATCGACGCAATTAGGGTCAGATCCTTTAGTCAATAATTTGTACAGAACGTAATAGTTTAAGCTCCCATTGAATTTATATCTAAGATAACACAGCAATAGATCGGATGATTTACTAAAGTCATCAATGGGGTCCGTTAGTATATCAAAGATCTTGTTATCGATTGATAGTGAATGAATCAGATAGTGGTGTAGAGGAATATGTCCTTTTTTATCCTTGCTATCAAAGTTACGCATGCCGTGGCGTAACAATATCTTTAATACAGATGGATTAAATCGTGTATTCATCGTATAGCAATGTAATGGAGAGTTACCACATTTTAGTCGTTTATTCAGATCGCAGTGTTTAATAACTAATTTAAACAGATGAGATGATATATCCACATCAAAGAATGCGAGATACATATGACAGACATTATTGACAGAAATGTGACCTTCATTATC
>hMpxV/Nigeria/IEE-VSP207/2023|EPI_ISL_19256256|2023-03-14|Clade_IIb
TTTACAGATCATTTATATTCC-AAAAATATTA-ACTATATACG-TTTATTATATGATGTTAACGTGTAAATTATAAACATTATTTTATG--ATGCAATTGTCTGACAACCTAGATTGGTATA-AGGATGTTGATAAGCTCTACGAGAATATATTGTTGGACGTTATCGTTTACGAAATAGTTGAGACATCAGAAAGAGGTTTAATATTTTTGTGAGACCATCGAAGAGAGAAAGAGAATAAAAATA----TTTTTTTTTTTTTTGTAAAACTTTTTTATGAGAC-------CAAGAGAATACGAATAGTGATCATATCGTATCACA-TATTGAAACAG--AAAGAAGAAGTAACGAGAGGTAACTTTTTGTGAATGTAGTTA--AATATTTTTGTTTTGCAAACCGGAATATAGTGCCCGGT---CTTTTTTAATTCGTGGTGCGGTGTCTGAATCGTTCGATTAACCCAACTCATCCATTTTCAGATGAATAGAGTTATCGATTCAGACACATGCTTTGAGTTTTGTTGAATCGATGAGTGAAGTATCATCGGTTGCACCTTCAGATGCCGATCCGTCGACATACTTGAATCCATCCTTGACTTCAAGTTCAGATGATTCCTCACACATGTCTCCGATACGTACGCTAAACTCTAGGTTCTTGACACATTTTGTATCAACGATCGTTGAACCGATGATATCTTTGTAACTCACTTTCTTATGTGAGATGTTAGACCCAAGTACTGGATGGGTCTTGATGTCACTGTCTTTCTCTTCTTCGCTACATCTGATGTCGATAGACATCTCACAGTCTTTGATCATAGCCAGAGCTTCTTCACGCGTGATCGCGGGAGAGTCCTTACCTTGTCCCGGTGACAC---GCTGGACAATCTAGTATTCACAGTGTTTCCATCAGAGGATTCGGAGATGGATGAAATCTTTGGGCATTTGGTGAATCCAAAGTTCATGTTAAGACCCGCACCGACGATAGTGTAATAAGTGGTGGGATCTCCTTTTACAACT------------------TCTTCGGAT---ACCTCATCATCT---------TCGGTCTCTGTAACTTCCGTTACGGATTGACAAATCTTATCATTGGTCGGTGTTTGGTCTTGCTTTGTGACTTTGATAATAACATCGATTCCCATATGATGTTTGTTTTCTTCTTCAGTACACGAGGATGAAGATTGTTGAAGACTAGTAGGCATAGCAGCTGCCACTAGGCACATGCATGCCAGGACAATATATTGTTTCATGATTGCTATTGATTGATTACTGTTCTAGATGATTCTACTTTCTTACCATATAATAAATTAGAATATATTTTCTACTTTTACGAGAAATTAATTATTGTATTTATTATTTATAGGT--AAAAAAACTTACTAT---AAGTGGGTGGGATTCTGGGAATTAGTGATCAGTTTATGTATATCGCAACTAGCGGGCATATGGCTATTGACATCGAGAACATTACCCATATGATAAGAGATTGTATCATTTTCGTAGTCTTGAGTATTGGTATTACTATATAGTATGTAGATGTCGACGCTAGATAGACAGTCGCCCACTAGAGTTACCGTCTCTGAATGCGGCATGATA---GTATCATTCTTTGTTTTCGTTAACTGTTTGGAAGATGAATCTTTGTTGTTACATTTAATCTCGAAATTCAGAGTACATATCTTTGAAGTATTCTGATATCTATTTTCTCCTGTAAAGAATCCTGAAGTTGCTACATTATTAAGGACAGAGAAGTATTCTGCACGAAAGACTGGATCACAATCTTTATGATTCATGGTAATAGTTAGTTCCGACGTTGAGATGGATTCGCTGAGACCGGTAGTGGTCGTCCGAGTACACGATGTGTCGTTGACTGGATACAGGTTAATTTCCACATCGATATAGTTAAATGTATTGCTGGTTACGACGGGTTCGCATTTATCTGTGGAAGAGACGGTGTGAGAATATGTTCCGGGACCACACGGAGAACAGATGACGTCTCCGGTAGACGTGTATCCGGATACTCCGTATCCTATTCCACACTTTGTTTTAGAAATACATGTTCTACACCCTGATGCTCCTTTGAGAAGACAATAATATCCTGGAGAGCATTCACAGATTCTATTGTGAGTCGTGTTACACGATCGCGTCTCTACCTGATTACTATCACATCTTCCGTTACAACTTAGACAAGCCTGTAAATGATTATTGTGAGATGTAAAGGTATCCGAACCACACGGTGTACATTGTGTATTAGTTTTGCTATCACATAATCTGGAAGCGTAAGTTCCCGGAGGACACGATAGACAACATAGATTACGGCTTCTGTATTCGTTGTCTTTACACTTTCCATTGGATGGTGCATGTGGTGCTATATCTCTTCCGTTTATTATTATACATGAGAGAAACAATATATACGAGTATAATACGGACCTCATAATTTAATAA-TGTAGTAATCGTCGTCTTGTTACTGTTTGTTTCCTACTTCTCCAATCATATAGATTATTTTTTAAATATTTTCTTTCTATCATGGATAATATTTGTAATGGTTCTTTCCGTACAACATACTGTTTAGATGGTAGTCGCTTAGCTTGGTTATGATATTGCGCATAATTTCCGGAGGCAAATACGATAGTCTAGATTGACTATCGATGGTAGACTCTAATTTATTGAGTGCTTTGTCGACGAGTTTACTTTTATGCTCCATCGATAGATGACACTGTTCTATGAGATCGTCGTACATGGGAAATGAAATGCGTTTGTCTGAATGTATGGCTTCGAGATATGTGTGATACCGGATGTCTTCTGTTCTCAATACCGTATACAAGTCGGTGTCTGAGATTCGAATCTCTTTGAGGAGACTTATGTCACGACTACATTTTTCGATGATGGAATCTATCTTATCGAATGATATATTTTTCATAAATACACTTTTATAGTCCTCGTTTAAACAGAATTTAGTATGTAGTTCCGCAAATGACTCGTCCCTTAATAGGCAGTAGGCTATTATCTTCTTTACGTAGTGATCGTCGTAGGGAGAGAACTCCGACATCTTGTAGAACAACGATTTAATCATAGGTAGAGATACTTTCAGTCTGTGGTGGATAATGTCATTAACGACATCCGCCTTGTATATAATGTTTCTGTTTTCAAACACCAAGTCGAATACTGTCTTATCGTCTTTAGTCGGAAGGTTGATGTCGTATCCGATGTATACGAGGTATGAGGCAACATTGTTATTGCAATTCTGGAAGGCGGTATGAAGAGGAGTCATTGTATTATAGTATTCGTCTTTCTGAATGTCGAATCTATCTAGTAGATACCGTAGTATATTGAGAGAGCGACTTCCATATCCTTGATTATGTTTTATGAATAGATAAAGTAGATGTTGTCCTTCTTCCTTTTGTAATTTCCCGTATTTTTGTTCGTGCCAATTGAGTAACATTATGAGAATATGACCTGTTGCACAATCGTTCTTTATGTATTCCATGATGGGTGTACAATCAAGATTATTACGTATCCTCGTATCGGCTCCTCGAGATAAAAGAGCATACACCACACGAGGACTATGTTTGGTATACTGTTGAAGGTAAGTGTGTAACGGCGTATTTCCGATTTTCGTAACCGCGTTAATGTTTGCTCCATGATCTATTATCGCGTAGATGAATCGCTTCTCAGCTCGCATCTTAGTGTGACTCTTTGACTTGTAATAATTGCTTTCGTGGAACGCGGATATGTGTTTACAGTAGTAATGAAGAGAAGTGAGTCCATCCTCATCGACGCAATTAGGGTCAGATCCTTTAGTCAATAATTTGTACAGAACGTAATAGTTTAAGCTCCCATTGAATTTATATCTAAGATAACACAGCAATAGATCGGATGATTTACTAAAGTCATCAATGGGGTCCGTTAGTATATCAAAGATCTTGTTATCGATTGATAGTGAATGAATCAGATAGTGGTGTAGAGGAATATGTCCTTTTTTATCCTTGCTATCAAAGTTACGCATGCCGTGGCGTAACAATATCTTTAATACAGATGGATTAAATCGTGTATTCATCGTATAGCAATGTAATGGAGAGTTACCACATTTTAGTCGTTTATTCAGATCGCAGTGTTTAATAACTAATTTAAACAGATGAGATGATATATCCACATCAAAGAATGCGAGATACATATGACAGACATTATTGACAGAAATGTGACCTTCATTATC
>hMpxV/Australia/VIC-VIDRL-4291/2024|EPI_ISL_19459760|2024-01-13|Clade_IIb
TTTACAGATCATTTATATTCC-AAAAATATTA-ACTATATACG-TTTATTATATGATGTTAACGTGTAAATTATAAACATTATTTTATG--ATGCAATTGTCTGACAACCTAGATTGGTATA-AGGATGTTGATAAGCTCTACGAGAATATATTGTTGGACGTTATCGTTTACGAAATAGTTGAGACATCAGAAAGAGGTTTAATATTTTTGTGAGACCATCGAAGAGAGAAAGAGAATAAAAATA----TTTTTTTTTTTTTTGTAAAACTTTTTTATGAGAC-------CAAGAGAATACGAATAGTGATCATATCGTATCACA-TATTGAAACAG--AAAGAAGAAGTAACGAGAGGTAACTTTTTGTGAATGTAGTTA--AATATTTTTGTTTTGCAAACCGGAATATAGTGCCCGGT---CTTTTTTAATTCGTGGTGCGGTGTCTGAATCGTTCGATTAACCCAACTCATCCATTTTTAGATGAATAGAGTTATCGATTCAGACACATGCTTTGAGTTTTGTTGAATCGATGAGTGAAGTATCATCGGTTGCACCTTCAGATGCCGATCCGTCGACATACTTGAATCCATCCTTGACTTCAAGTTCAGATGATTCCTCACACATGTCTCCGATACGTACGCTAAACTCTAGGTTCTTGACACATTTTGTATCAACGATCGTTGAACCGATGATATCTTTGTAACTCACTTTCTTATGTGAGATGTTAGACCCAAGTACTGGATGGGTCTTGATGTCACTGTCTTTCTCTTCTTCGCTACATCTGATGTCGATAGACATCTCACAGTCTTTGATCATAGCCAGAGCTTCTTCACGCGTGATCGCGGGAGAGTCCTTACCTTGTCCCGGTGACAC---GCTGGACAATCTAGTATTCACAGTGTTTCCATCAGAGGATTCGGAGATGGATGAAATCTTTGGGCATTTGGTGAATCCAAAGTTCATGTTAAGACCCGCACCGACGATAGTGTAATAAGTGGTGGGATCTCCTTTTACAACT------------------TCTTCGGAT---ACCTCATCATCT---------TCGGTCTCTGTAACTTCCGTTACGGATTGACAAATCTTATCATTGGTCGGTGTTTGGTCTTGCTTTGTGACTTTGATAATAACATCGATTCCCATATGATGTTTGTTTTCTTCTTCAGTACACGAGGATGAAGATTGTTGAAGACTAGTAGGCATAGCAGCTGCCACTAGGCACATGCATGCCAGGACAATATATTGTTTCATGATTGCTATTGATTGATTACTGTTCTAGATGATTCTACTTTCTTACCATATAATAAATTAGAATATATTTTCTACTTTTACGAGAAATTAATTATTGTATTTATTATTTATAGGT--AAAAAAACTTACTAT---AAGTGGGTGGGATTCTGGGAATTAGTGATCAGTTTATGTATATCGCAACTAGCGGGCATATGGCTATTGACATCGAGAACATTACCCATATGATAAGAGATTGTATCATTTTCGTAGTCTTGAGTATTGGTATTACTATATAGTATGTAGATGTCGACGCTAGATAGACAGTCGCCCACTAGAGTTACCGTCTCTGAATGCGGCATGATA---GTATCATTCTTTGTTTTCGTTAACTGTTTGGAAGATGAATCTTTGTTGTTACATTTAATCTCGAAATTCAGAGTACATATCTTTGAAGTATTCTGATATCTATTTTCTCCTGTAAAGAATCCTGAAGTTGCTACATTATTAAGGACAGAGAAGTATTCTGCACGAAAGACTGGATCACAATCTTTATGATTCATGGTAATAGTTAGTTCCGACGTTGAGATGGATTCGCTGAGACCGGTAGTGGTCGTCCGAGTACACGATGTGTCGTTGACTGGATACAGGTTAATTTCCACATCGATATAGTTAAATGTATTGCTGGTTACGACGGGTTCGCATTTATCTGTGGAAGAGACGGTGTGAGAATATGTTCCGGGACCACACGGAGAACAGATGACGTCTCCGGTAGACGTGTATCCGGATACTCCGTATCCTATTCCACACTTTGTTTTAGAAATACATGTTCTACACCCTGATGCTCCTTTGAGAAGACAATAATATCCTGGAGAGCATTCACAGATTCTATTGTGAGTCGTGTTACACGATCGCGTCTCTACCTGATTACTATCACATCTTCCGTTACAACTTAGACAAGCCTGTAAATGATTATTGTGAGATGTAAAGGTATCCGAACCACACGGTGTACATTGTGTATTAGTCTTGCTATCACATAATCTGGAAGCGTAAGTTCCCGGAGGACACGATAGACAACATAGATTACGGCTTCTGTATTCGTTGTCTTTACACTTTCCATTGGATGGTGCATGTGGTGCTATATCTCTTCCGTTTATTATTATACATGAGAGAAACAATATATACGAGTATAATACGGACCTCATAATTTAATAA-TGTAGTAATCGTCGTCTTGTTACTGTTTGTTTCCTACTTCTCCAATCATATAGATTATTTTTTAAATATTTTCTTTCTATCATGGATAATATTTGTAATGGTTCTTTCCGTACAACATACTGTTTAGATGGTAGTCGCTTAGCTTGGTTATGATATTGCGCATAATTTCCGGAGGCAAATACGATAGTCTAGATTGACTATCGATGGTAGACTCTAATTTATTGAGTGCTTTGTCGACGAGTTTACTTTTATGCTCCATCGATAGATGACACTGTTCTATGAGATCGTCGTACATGGGAAATGAAATGCGTTTGTCTGAATGTATGGCTTCGAGATATGTGTGATACCGGATGTCTTCTGTTCTCAATACCGTATACAAGTCGGTGTCTGAGATTCGAATCTCTTTGAGGAGACTTATGTCACGACTACATTTTTCGATGATGGAATCTATCTTATCGAATGATATATTTTTCATAAATACACTTTTATAGTCCTCGTTTAAACAGAATTTAGTATGTAGTTCCGCAAATGACTCGTCCCTTAATAGGCAGTAGGCTATTATCTTCTTTACGTAGTGATCGTCGTAGGGAGAGAACTCCGACATCTTGTAGAACAACGATTTAATCATAGGTAGAGATACTTTCAGTCTGTGGTGGATAATGTCATTAACGACATCCGCCTTGTATATAATGTTTCTGTTTTCAAACACCAAGTCGAATACTGTCTTATCGTCTTTAGTCGGAAGGTTGATGTCGTATCCGATGTATACGAGGTATGAGGCAACATTGTTATTGCAATTCTGGAAGGCGGTATGAAGAGGAGTCATTGTATTATAGTATTCGTCTTTCTGAATGTCGAATCTATCTAGTAGATACCGTAGTATATTGAGAGAGCGACTTCCATATCCTTGATTATGTTTTATGAATAGATAAAGTAGATGTTGTCCTTCTTCCTTTTGTAATTTCCCGTATTTTTGTTCGTGCCAATTGAGTAACATTATGAGAATATGACCTGTTGCACAATCGTTCTTTATGTATTCCATGATGGGTGTACAATTAAGATTATTACGTATCCTCGTATCGGCTCCTCGAGATAAAAGAGCATACACCACACGAGGACTATGTTTGGTATACTGTTGAAGGTAAGTGTGTAACGGCGTATTTCCGATTTTCGTAACCGCGTTAATGTTTGCTCCATGATCTATTATCGCGTAGATGAATCGCTTCTCAGCTCGCATCTTAGTGTGACTCTTTGACTTGTAATAATTGCTTTCGTGGAACGCGGATATGTGTTTACAGTAGTAATGAAGAGAAGTGAGTCCATCCTCATCGACGCAATTAGGGTCAGATCCTTTAGTCAATAATTTGTACAGAACGTAATAGTTTAAGCTCCCATTGAATTTATATCTAAGATAACACAGCAATAGATCGGATGATTTACTAAAGTCATCAATGGGGTCCGTTAGTATATCAAAGATCTTGTTATCGATTGATAGTGAATGAATCAGATAGTGGTGTAGAGGAATATGTCCTTTTTTATCCTTGCTATCAAAGTTACGCATGCCGTGGCGTAACAATATCTTTAATACAGATGGATTAAATCGTGTATTCATCGTATAGCAATGTAATGGAGAGTTACCACATTTTAGTCGTTTATTCAGATCGCAGTGTTTAATAACTAATTTAAACAGATGAGATGATATATCCACATCAAAGAATGCGAGATACATATGACAGACATTATTGACAGAAATGTGACCTTCATTATC
>hMpxV/Pakistan/NIH-PIMS-003/2024|EPI_ISL_19344622|2024-01-16|Clade_IIb
TTTACAGATCATTTATATTCC-AAAAATATTA-ACTATATACG-TTTATTATATGATGTTAACGTGTAAATTATAAACATTATTTTATG--ATGCAATTGTCTGACAACCTAGATTGGTATA-AGGATGTTGATAAGCTCTACGAGAATATATTGTTGGACGTTATCGTTTACGAAATAGTTGAGACATCAGAAAGAGGTTTAATATTTTTGTGAGACCATCGAAGAGAGAAAGAGAATAAAAATATTTTTTTTTTTTTTTTTTGTAAAACTTTTTTATGAGAC-------CAAGAGAATACGAATAGTGATCATATCGTATCACA-TATTGAAACAG--AAAGAAGAAGTAACGAGAGGTAACTTTTTGTGAATGTAGTTA--AATATTTTTGTTTTGCAAACCGGAATATAGTGCCCGGT---CTTTTTTAATTCGTGGTGCGGTGTCTGAATCGTTCGATTAACCCAACTCATCCATTTTCAGATGAATAGAGTTATCGATTCAGACACATGCTTTGAGTTTTGTTGAATCGATGAGTGAAGTATCATCGGTTGCACCTTCAGATGCCGATCCGTCGACATACTTGAATCCATCCTTGACTTCAAGTTCAGATGATTCCTCACACATGTCTCCGATACGTACGCTAAACTCTAGGTTCTTGACACATTTTGTATCAACGATCGTTGAACCGATGATATCTTTGTAACTCACTTTCTTATGTGAGATGTTAGACCCAAGTACTGGATGGGTCTTGATGTCACTGTCTTTCTCTTCTTCGCTACATCTGATGTCGATAGACATCTCACAGTCTTTGATCATAGCCAGAGCTTCTTCACGCGTGATCGCGGGAGAGTCCTTACCTTGTCCCGGTGACAC---GCTGGACAATCTAGTATTCACAGTGTTTCCATCAGAGGATTCGGAGATGGATGAAATCTTTGGGCATTTGGTGAATCCAAAGTTCATGTTAAGACCCGCACCGACGATAGTGTAATAAGTGGTGGGATCTCCTTTTACAACT------------------TCTTCGGAT---ACCTCATCATCT---------TCGGTCTCTGTAACTTCCGTTACGGATTGACAAATCTTATCATTGGTCGGTGTTTGGTCTTGCTTTGTGACTTTGATAATAACATCGATTCCCATATGATGTTTGTTTTCTTCTTCAGTACACGAGGATGAAGATTGTTGAAGACTAGTAGGCATAGCAGCTGCCACTAGGCACATGCATGCCAGGACAATATATTGTTTCATGATTGCTATTGATTGATTACTGTTCTAGATGATTCTACTTTCTTACCATATAATAAATTAGAATATATTTTCTACTTTTACGAGAAATTAATTATTGTATTTATTATTTATAGGT--AAAAAAACTTACTAT---AAGTGGGTGGGATTCTGGGAATTAGTGATCAGTTTATGTATATCGCAACTAGCGGGCATATGGCTATTGACATCGAGAACATTACCCATATGATAAGAGATTGTATCATTTTCGTAGTCTTGAGTATTGGTATTACTATATAGTATGTAGATGTCGACGCTAGATAGACAGTCGCCCACTAGAGTTACCGTCTCTGAATGCGGCATGATA---GTATCATTCTTTGTTTTCGTTAACTGTTTGGAAGATGAATCTTTGTTGTTACATTTAATCTCGAAATTCAGAGTACATATCTTTGAAGTATTCTGATATCTATTTTCTCCTGTAAAGAATCCTGAAGTTGCTACATTATTAAGGACAGAGAAGTATTCTGCACGAAAGACTGGATCACAATCTTTATGATTCATGGTAATAGTTAGTTCCGACGTTGAGATGGATTCGCTGAGACCGGTAGTGGTCGTCCGAGTACACGATGTGTCGTTGACTGGATACAGGTTAATTTCCACATCGATATAGTTAAATGTATTGCTGGTTACGACGGGTTCGCATTTATCTGTGGAAGAGACGGTGTGAGAATATGTTCCGGGACCACACGGAGAACAGATGACGTCTCCGGTAGACGTGTATCCGGATACTCCGTATCCTATTCCACACTTTGTTTTAGAAATACATGTTCTACACCCTGATGCTCCTTTGAGAAGACAATAATATCCTGGAGAGCATTCACAGATTCTATTGTGAGTCGTGTTACACGATCGCGTCTCTACCTGATTACTATCACATCTTCCGTTACAACTTAGACAAGCCTGTAAATGATTATTGTGAGATGTAAAGGTATCCGAACCACACGGTGTACATTGTGTATTAGTCTTGCTATCACATAATCTGGAAGCGTAAGTTCCCGGAGGACACGATAGACAACATAGATTACGGCTTCTGTATTCGTTGTCTTTACACTTTCCATTGGATGGTGCATGTGGTGCTATATCTCTTCCGTTTATTATTATACATGAGAGAAACAATATATACGAGTATAATACGGACCTCATGATTTAATAA-TGTAGTAATCGTCGTCTTGTTACTGTTTGTTTCCTACTTCTCCAATCATATAGATTATTTTTTAAATATTTTCTTTCTATCATGGATAATATTTGTAATGGTTCTTTCCGTACAACATACTGTTTAGATGGTAGTCGCTTAGCTTGGTTATGATATTGCGCATAATTTCCGGAGGCAAATACGATAGTCTAGATTGACTATCGATGGTAGACTCTAATTTATTGAGTGCTTTGTCGACGAGTTTACTTTTATGCTCCATCGATAGATGACACTGTTCTATGAGATCGTCGTACATGGGAAATGAAATGCGTTTGTCTGAATGTATGGCTTCGAGATATGTGTGATACCGGATGTCTTCTGTTCTCAATACCGTATACAAGTCGGTGTCTGAGATTCGAATCTCTTTGAGGAGACTTATGTCACGACTACATTTTTCGATGATGGAATCTATCTTATCGAATGATATATTTTTCATAAATACACTTTTATAGTCCTCGTTTAAACAGAATTTAGTATGTAGTTCCGCAAATGACTCGTCCCTTAATAGGCAGTAGGCTATTATCTTCTTTACGTAGTGATCGTCGTAGGGAGAGAACTCCGACATCTTGTAGAACAACGATTTAATCATAGGTAGAGATACTTTCAGTCTGTGGTGGATAATGTCATTAACGACATCCGCCTTGTATATAATGTTTCTGTTTTCAAACACCAAGTCGAATACTGTCTTATCGTCTTTAGTCGGAAGGTTGATGTCGTATCCGATGTATACGAGGTATGAGGCAACATTGTTATTGCAATTCTGGAAGGCGGTATGAAGAGGAGTCATTGTATTATAGTATTCGTCTTTCTGAATGTCGAATCTATCTAGTAGATACCGTAGTATATTGAGAGAGCGACTTCCATATCCTTGATTATGTTTTATGAATAGATAAAGTAGATGTTGTCCTTCTTCCTTTTGTAATTTCCCGTATTTTTGTTCGTGCCAATTGAGTAACATTATGAGAATATGACCTGTTGCACAATCGTTCTTTATGTATTCCATGATGGGTGTACAATCAAGATTATTACGTATCCTCGTATCGGCTCCTCGAGATAAAAGAGCATACACCACACGAGGACTATGTTTGGTATACTGTTGAAGGTAAGTGTGTAACGGCGTATTTCCGATTTTCGTAACCGCGTTAATGTTTGCTCCATGATCTATTATCGCGTAGATGAATCGCTTCTCAGCTCGCATCTTAGTGTGACTCTTTGACTTGTAATAATTGCTTTCGTGGAACGCGGATATGTGTTTACAGTAGTAATGAAGAGAAGTGAGTCCATCCTCATCGACGCAATTAGGGTCAGATCCTTTAGTCAATAATTTGTACAGAACGTAATAGTTTAAGCTCCCATTGAATTTATATCTAAGATAACACAGCAATAGATCGGATGATTTACTAAAGTCATCAATGGGGTCCGTTAGTATATCAAAGATCTTGTTATCGATTGATAGTGAATGAATCAGATAGTGGTGTAGAGGAATATGTCCTTTTTTATCCTTGCTATCAAAGTTACGCATGCCGTGGCGTAACAATATCTTTAATACAGATGGATTAAATCGTGTATTCATCGTATAGCAATGTAATGGAGAGTTACCACATTTTAGTCGTTTATTCAGATCGCAGTGTTTAATAACTAATTTAAACAGATGAGATGATATATCCACATCAAAGAATGCGAGATACATATGACAGACATTATTGACAGAAATGTGACCTTCATTATC
>hMpxV/Nigeria/IEE-VSP208/2023|EPI_ISL_19256190|2023-03-15|Clade_IIb
TTTACAGATCATTTATATTCC-AAAAATATTA-ACTATATACG-TTTATTATATGATGTTAACGTGTAAATTATAAACATTATTTTATG--ATGCAATTGTCTGACAACCTAGATTGGTATA-AGGATGTTGATAAGCTCTACGAGAATATATTGTTGGACGTTATCGTTTACGAAATAGTTGAGACATCAGAAAGAGGTTTAATATTTTTGTGAGACCATCGAAGAGAGAAAGAGAATAAAAATA---TTTTTTTTTTTTTTTGTAAAACTTTTTTATGAGAC-------CAAGAGAATACGAATAGTGATCATATCGTATCACA-TATTGAAACAG--AAAGAAGAAGTAACGAGAGGTAACTTTTTGTGAATGTAGTTA--AATATTTTTGTTTTGCAAACCGGAATATAGTGCCCGGT---CTTTTTTAATTCGTGGTGCGGTGTCTGAATCGTTCGATTAACCCAACTCATCCATTTTCAGATGAATAGAGTTATCGATTCAGACACATGCTTTGAGTTTTGTTGAATCGATGAGTGAAGTATCATCGGTTGCACCTTCAGATGCCGATCCGTCGACATACTTGAATCCATCCTTGACTTCAAGTTCAGATGATTCCTCACACATGTCTCCGATACGTACGCTAAACTCTAGGTTCTTGACACATTTTGTATCAACGATCGTTGAACCGATGATATCTTTGTAACTCACTTTCTTATGTGAGATGTTAGACCCAAGTACTGGATGGGTCTTGATGTCACTGTCTTTCTCTTCTTCGCTACATCTGATGTCGATAGACATCTCACAGTCTTTGATCATAGCCAGAGCTTCTTCACGCGTGATCGCGGGAGAGTCCTTACCTTGTCCCGGTGACAC---GCTGGACAATCTAGTATTCACAGTGTTTCCATCAGAGGATTCGGAGATGGATGAAATCTTTGGGCATTTGGTGAATCCAAAGTTCATGTTAAGACCCGCACCGACGATAGTGTAATAAGTGGTGGGATCTCCTTTTACAACT------------------TCTTCGGAT---ACCTCATCATCT---------TCGGTCTCTGTAACTTCCGTTACGGATTGACAAATCTTATCATTGGTCGGTGTTTGGTCTTGCTTTGTGACTTTGATAATAACATCGATTCCCATATGATGTTTGTTTTCTTCTTCAGTACACGAGGATGAAGATTGTTGAAGACTAGTAGGCATAGCAGCTGCCACTAGGCACATGCATGCCAGGACAATATATTGTTTCATGATTGCTATTGATTGATTACTGTTCTAGATGATTCTACTTTCTTACCATATAATAAATTAGAATATATTTTCTACTTTTACGAGAAATTAATTATTGTATTTATTATTTATAGGT--AAAAAAACTTACTAT---AAGTGGGTGGGATTCTGGGAATTAGTGATCAGTTTATGTATATCGCAACTAGCGGGCATATGGCTATTGACATCGAGAACATTACCCATATGATAAGAGATTGTATCATTTTCGTAGTCTTGAGTATTGGTATTACTATATAGTATGTAGATGTCGACGCTAGATAGACAGTCGCCCACTAGAGTTACCGTCTCTGAATGCGGCATGATA---GTATCATTCTTTGTTTTCGTTAACTGTTTGGAAGATGAATCTTTGTTGTTACATTTAATCTCGAAATTTAGAGTACATATCTTTGAAGTATTCTGATATCTATTTTCTCCTGTAAAGAATCCTGAAGTTGCTACATTATTAAGGACAGAGAAGTATTCTGCACGAAAGACTGGATCACAATCTTTATGATTCATGGTAATAGTTAGTTCCGACGTTGAGATGGATTCGCTGAGACCGGTAGTGGTCGTCCGAGTACACGATGTGTCGTTGACTGGATACAGGTTAATTTCCACATCGATATAGTTAAATGTATTGCTGGTTACGACGGGTTCGCATTTATCTGTGGAAGAGACGGTGTGAGAATATGTTCCGGGACCACACGGAGAACAGATGACGTCTCCGGTAGACGTGTATCCGGATACTCCGTATCCTATTCCACACTTTGTTTTAGAAATACATGTTCTACACCCTGATGCTCCTTTGAGAAGACAATAATATCCTGGAGAGCATTCACAGATTCTATTGTGAGTCGTGTTACACGATCGCGTCTCTACCTGATTACTATCACATCTTCCGTTACAACTTAGACAAGCCTGTAAATGATTATTGTGAGATGTAAAGGTATCCGAACCACACGGTGTACATTGTGTATTAGTCTTGCTATCACATAATCTGGAAGCGTAAGTTCCCGGAGGACACGATAGACAACATAGATTACGGCTTCTGTATTCGTTGTCTTTACACTTTCCATTGGATGGTGCATGTGGTGCTATATCTCTTCCGTTTATTATTATACATGAGAGAAACAATATATACGAGTATAATACGGACCTCATAATTTAATAA-TGTAGTAATCGTCGTCTTGTTACTGTTTGTTTCCTACTTCTCCAATCATATAGATTATTTTTTAAATATTTTCTTTCTATCATGGATAATATTTGTAATGGTTCTTTCCGTACAACATACTGTTTAGATGGTAGTCGCTTAGCTTGGTTATGATATTGCGCATAATTTCCGGAGGCAAATACGATAGTCTAGATTGACTATCGATGGTAGACTCTAATTTATTGAGTGCTTTGTCGACGAGTTTACTTTTATGCTCCATCGATAGATGACACTGTTCTATGAGATCGTCGTACATGGGAAATGAAATGCGTTTGTCTGAATGTATGGCTTCGAGATATGTGTGATACCGGATGTCTTCTGTTCTCAATACCGTATACAAGTCGGTGTCTGAGATTCGAATCTCTTTGAGGAGACTTATGTCACGACTACATTTTTCGATGATGGAATCTATCTTATCGAATGATATATTTTTCATAAATACACTTTTATAGTCCTCGTTTAAACAGAATTTAGTATGTAGTTCCGTAAATGACTCGTCCCTTAATAGGCAGTAGGCTATTATCTTCTTTACGTAGTGATCGTCGTAGGGAGAGAACTCCGACATCTTGTAGAACAACGATTTAATCATAGGTAGAGATACTTTCAGTCTGTGGTGGATAATGTCATTAACGACATCCGCCTTGTATATAATGTTTCTGTTTTCAAACACCAAGTCGAATACTGTCTTATCGTCTTTAGTCGGAAGGTTGATGTCGTATCCGATGTATACGAGGTATGAGGCAACATTGTTATTGCAATTCTGGAAGGCGGTATGAAGAGGAGTCATTGTATTATAGTATTCGTCTTTCTGAATGTCGAATCTATCTAGTAGATACCGTAGTATATTGAGAGAGCGACTTCCATATCCTTGATTATGTTTTATGAATAGATAAAGTAGATGTTGTCCTTCTTCCTTTTGTAATTTCCCGTATTTTTGTTCGTGCCAATTGAGTAACATTATGAGAATATGACCTGTTGCACAATCGTTCTTTATGTATTCCATGATGGGTGTACAATCAAGATTATTACGTATCCTCGTATCGGCTCCTCGAGATAAAAGAGCATACACCACACGAGGACTATGTTTGGTATACTGTTGAAGGTAAGTGTGTAACGGCGTATTTCCGATTTTCGTAACCGCGTTAATGTTTGCTCCATGATCTATTATCGCGTAGATGAATCGCTTCTCAGCTCGCATCTTAGTGTGACTCTTTGACTTGTAATAATTGCTTTCGTGGAACGCGGATATGTGTTTACAGTAGTAATGAAGAGAAGTGAGTCCATCCTCATCGACGCAATTAGGGTCAGATCCTTTAGTCAATAATTTGTACAGAACGTAATAGTTTAAGCTCCCATTGAATTTATATCTAAGATAACACAGCAATAGATCGGATGATTTACTAAAGTCATCAATGGGGTCCGTTAGTATATCAAAGATCTTGTTATCGATTGATAGTGAATGAATCAGATAGTGGTGTAGAGGAATATGTCCTTTTTTATCCTTGCTATCAAAGTTACGCATGCCGTGGCGTAACAATATCTTTAATACAGATGGATTAAATCGTGTATTCATCGTATAGCAATGTAATGGAGAGTTACCACATTTTAGTCGTTTATTCAGATCGCAGTGTTTAATAACTAATTTAAACAGATGAGATGATATATCCACATCAAAGAATGCGAGATACATATGACAGACATTATTGACAGAAATGTGACCTTCATTATC
>hMpxV/Italy/un-IZSM-A3/2023|EPI_ISL_18773113|2023-05|Clade_IIb
TTTACAGATCATTTATATTCC-AAAAATATTA-ACTATATACG-TTTATTATATGATGTTAACGTGTAAATTATAAACATTATTTTATG--ATGCAATTGTCTGACAACCTAGATTGGTATA-AGGATGTTGATAAGCTCTACGAGAATATATTGTTGGACTTTATCGTTTACGAAATATTTGAGACATCAGAAAGAGGTTTAATATTTTTGTGAGACCATCGAAGAGAGAAAGAGAATAAAAATA----TTTTTTTTTTTTTTGTAAAACTTTTTTATGAGAC-------CAAGAGAATACGAATAGTGATCATATCGTATCACA-TATTGAAACAG--AAAGAAGAAGTAACGAGAGGTAACTTTTTGTGAATGTAGTTA--AATATTTTTGTTTTGCAAACCGGAATATAGTGCCCGGT---CTTTTTTAATTCGTGGTGCGGTGTCTGAATCGTTCGATTAACCCAACTCATCCATTTTCAGATGAATAGAGTTATCGATTCAGACACATGCTTTGAGTTTTGTTGAATCGATGAGTGAAGTATCATCGGTTGCACCTTCAGATGCCGATCCGTCGACATACTTGAATCCATCCTTGACTTCAAGTTCAGATGATTCCTCACACATGTCTCCGATACGTACGCTAAACTCTAGGTTCTTGACACATTTTGTATCAACGATCGTTGAACCGATGATATCTTTGTAACTCACTTTCTTATGTGAGATGTTAGACCCAAGTACTGGATGGGTCTTGATGTCACTGTCTTTCTCTTCTTCGCTACATCTGATGTCGATAGACATCTCACAGTCTTTGATCATAGCCAGAGCTTCTTCACGCGTGATCGCGGGAGAGTCCTTACCTTGTCCCGGTGACAC---GCTGGACAATCTAGTATTCACAGTGTTTCCATCAGAGGATTCGGAGATGGATAAAATCTTTGGGCATTTGGTGAATCCAAAGTTCATGTTAAGACCCGCACCGACGATAGTGTAATAAGTGGTGGGATCTCCTTTTACAACT------------------TCTTCGGAT---ACCTCATCATCT---------TCGGTCTCTGTAACTTCCGTTACGGATTGACAAATCTTATCATTGGTCGGTGTTTGGTCTTGCTTTGTGACTTTGATAATAACATCGATTCCCATATGATGTTTGTTTTCTTCTTCAGTACACGAGGATGAAGATTGTTGAAGACTAGTAGGCATAGCAGCTGCCACTAGGCACATGCATGCCAGGACAATATATTGTTTCATGATTGCTATTGATTGATTACTGTTCTAGATGATTCTACTTTCTTACCATATAATAAATTAGAATATATTTTCTACTTTTACGAGAAATTAATTATTGTATTTATTATTTATAGGT--AAAAAAACTTACTAT---AAGTGGGTGGGATTCTGGGAATTAGTGATCAGTTTATGTATATCGCAACTAGCGGGCATATGGCTATTGACATCGAGAACATTACCCATATGATAAGAGATTGTATCATTTTCGTAGTCTTGAGTATTGGTATTACTATATAGTATGTAGATGTCGACGCTAGATAGACAGTCGCCCACTAGAGTTACCGTCTCTGAATGCGGCATGATA---GTATCATTCTTTGTTTTCGTTAACTGTTTGGAAGATGAATCTTTGTTGTTACATTTAATCTCGAAATTCAGAGTACATATCTTTGAAGTATTCTGATATCTATTTTCTCCTGTAAAGAATCCTGAAGTTGCTACATTATTAAGGACAGAGAAGTATTCTGCACGAAAGACTGGATCACAATCTTTATGATTCATGGTAATAGTTAGTTCCGACGTTGAGATGGATTCGCTGAGACCGGTAGTGGTCGTCCGAGTACACGATGTGTCGTTGACTGGATACAGGTTAATTTCCACATCGATATAGTTAAATGTATTGCTGGTTACGACGGGTTCGCATTTATCTGTGGAAGAGACGGTGTGAGAATATGTTCCGGGACCACACGGAGAACAGATGACGTCTCCGGTAGACGTGTATCCGGATACTCCGTATCCTATTCCACACTTTGTTTTAGAAATACATGTTCTACACCCTGATGCTCCTTTGAGAAGACAATAATATCCTGGAGAGCATTCACAGATTCTATTGTGAGTCGTGTTACACGATCGCGTCTCTACCTGATTACTATCACATCTTCCGTTACAACTTAGACAAGCCTGTAAATGATTATTGTGAGATGTAAAGGTATCCGAACCACACGGTGTACATTGTGTATTAGTCTTGCTATCACATAATCTGAAAGCGTAAGTTCCCGGAGGACACGATAGACAACATAGATTACGGCTTCTGTATTCGTTGTCTTTACACTTTCCATTGGATGGTGCATGTGGTGCTATATCTCTTCCGTTTATTATTATACATGAGAGAAACAATATATACGAGTATAATACGGACCTCATGATTTAATAA-TGTAGTAATCGTCGTCTTGTTACTGTTTGTTTCCTACTTCTCCAATCATATAGATTATTTTTTAAATATTTTCTTTCTATCATGGATAATATTTGTAATGGTTCTTTCCGTACAACATACTGTTTAGATGGTAGTCGCTTAGCTTGGTTATGATATTGCGCATAATTTCCGGAGGCAAATACGATAGTCTAGATTGACTATCGATGGTAGACTCTAATTTATTGAGTGCTTTGTCGACGAGTTTACTTTTATGCTCCATCGATAGATGACACTGTTCTATGAGATCGTCGTACATGGGAAATGAAATGCGTTTGTCTGAATGTATGGCTTCGAGATATGTGTGATACCGAATGTCTTCTGTTCTCAATACCGTATACAAGTCGGTGTCTGAGATTCGAATCTCTTTGAGGAGACTTATGTCACGACTACATTTTTCGATGATGGAATCTATCTTATCGAATGATATATTTTTCATAAATACACTTTTATAGTCCTCGTTTAAACAGAATTTAGTATGTAGTTCCGCAAATGACTCGTCCCTTAATAGGCAGTAGGCTATTATCTTCTTTACGTAGTGATCGTCGTAGGGAGAGAACTCCGACATCTTGTAGAACAACGATTTAATCATAGGTAGAGATACTTTCAGTCTGTGGTGGATAATGTCATTAACGACATCCGCCTTGTATATAATGTTTCTGTTTTCAAACACCAAGTCGAATACTGTCTTATCGTCTTTAGTCGGAAGGTTGATGTCGTATCCAATGTATACGAGGTATGAGGCAACATTGTTATTGCAATTCTGGAAGGCGGTATGAAGAGGAGTCATTGTATTATAGTATTCGTCTTTCTGAATGTCGAATCTATCTAGTAGATACCGTAGTATATTGAGAGAGCGACTTCCATATCCTTGATTATGTTTTATGAATAGATAAAGTAGATGTTGTCCTTCTTCCTTTTGTAATTTCCCGTATTTTTGTTCGTGCCAATTGAGTAACATTATGAGAATATGACCTGTTTCACAATCGTTCTTTATGTATTCCATGATGGGTGTACAATTAAGATTATTACGTATCCTCGTATCGGCTCCTCGAGATAAAAGAGCATACACCACACGAGGACTATGTTTGGTATACTGTTGAAGGTAAGTGTGTAACGGCGTATTTCCGATTTTCGTAACCGCGTTAATGTTTGCTCCATGATCTATTATCGCGTAGATGAATCGCTTCTCAGCTCGCATCTTAGTGTGACTCTTTGACTTGTAATAATTGCTTTCGTGGAACGCGGATATGTGTTTACAGTAGTAATGAAGAGAAGTGAGTCCATCCTCATCGACGCAATTAGGGTCAGATCCTTTAGTCAATAATTTGTACAGAACGTAATAGTTTAAGCTCCCATTGAATTTATATCTAAGATAACACAGCAATAGATCGGATGATTTACTAAAGTCATCAATGGGGTCCGTTAGTATATCAAAGATCTTGTTATCGATTGATAGTGAATGAATCAGATAGTGGTGTAGAGGAATATGTCCTTTTTTATCCTTGCTATCAAAGTTACGCATGCCGTGGCGTAACAATATCTTTAATACAGATGGATTAAATCGTGTATTCATCGTATAGCAATGTAATGGAGAGTTACCACATTTTAGTCGTTTATTCAGATCGCAGTGTTTAATAACTAATTTAAACAGATGAGATGATATATCCACATCAAAGAATGCGAGATACATATGACAGACATTATTGACAGAAATGTGACCTTCATTATC
>hMpxV/USA/WA-UW-100046/2023|EPI_ISL_18539014|2023-10|Clade_IIb
TTTACAGATCATTTATATTCC-AAAAATATTA-ACTATATACG-TTTATTATATGATGTTAACGTGTAAATTATAAACATTATTTTATG--ATGCAATTGTCTGACAACCTAGATTGGTATA-AGGATGTTGATAAGCTCTACGAGAATATATTGTTGGACGTTATCGTTTACGAAATAGTTGAGACATCAGAAAGAGGTTTAATATTTTTGTGAGACCATCGAAGAGAGAAAGAGAATAAAAATA------TTTTTTTTTTTTGTAAAACTTTTTTATGAGAC-------CAAGAGAATACGAATAGTGATCATATCGTATCACA-TATTGAAACAG--AAAGAAGAAGTAACGAGAGGTAACTTTTTGTGAATGTAGTTA--AATATTTTTGTTTTGCAAACCGGAATATAGTGCCCGGT---CTTTTTTAATTCGTGGTGCGGTGTCTGAATCGTTCGATTAACCCAACTCATCCATTTTCAGATGAATAGAGTTATCGATTCAGACACATGCTTTGAGTTTTGTTGAATCGATGAGTGAAGTATCATCGGTTGCACCTTCAGATGCCGATCCGTCGACATACTTGAATCCATCCTTGACTTCAAGTTCAGATGATTCCTCACACATGTCTCCGATACGTACGCTAAACTCTAGGTTCTTGACACATTTTGTATCAACGATCGTTGAACCGATGATATCTTTGTAACTCACTTTCTTATGTGAGATGTTAGACCCAAGTACTGGATGGGTCTTGATGTCACTGTCTTTCTCTTCTTCGCTACATCTGATGTCGATAGACATCTCACAGTCTTTGATCATAGCCAGAGCTTCTTCACGCGTGATCGCGGGAGAGTCCTTACCTTGTCCCGGTGACACGCTGCTGGACAATCTAGTATTCACAGTGTTTCCATCAGAGGATTCGGAGATGGATAAAATCTTTGGGCATTTGGTGAATCCAAAGTTCATGTTAAGACCCGCACCGACGATAGTGTAATAAGTGGTGGGATCTCCTTTTACAACT------------------TCTTCGGAT---ACCTCATCATCT---------TCGGTCTCTGTAACTTCCGTTACGGATTGACAAATCTTATCATTGGTCGGTGTTTGGTCTTGCTTTGTGACTTTGATAATAACATCGATTCCCATATGATGTTTGTTTTCTTCTTCAGTACACGAGGATGAAGATTGTTGAAGACTAGTAGGCATAGCAGCTGCCACTAGGCACATGCATGCCAGGACAATATATTGTTTCATGATTGCTATTGATTGATTACTGTTCTAGATGATTCTACTTTCTTACCATATAATAAATTAGAATATATTTTCTACTTTTACGAGAAATTAATTATTGTATTTATTATTTATAGGT--AAAAAAACTTACTAT---AAGTGGGTGGGATTCTGGGAATTAGTGATCAGTTTATGTATATCGCAACTAGCGGGCATATGGCTATTGACATCGAGAACATTACCCATATGATAAGAGATTGTATCATTTTCGTAGTCTTGAGTATTGGTATTACTATATAGTATGTAGATGTCGACGCTAGATAGACAGTCGCCCACTAGAGTTACCGTCTCTGAATGCGGCATGATA---GTATCATTCTTTGTTTTCGTTAACTGTTTGGAAGATGAATCTTTGTTGTTACATTTAATCTCGAAATTCAGAGTACATATCTTTGAAGTATTCTGATATCTATTTTCTCCTGTAAAGAATCCTGAAGTTGCTACATTATTAAGGACAGAGAAGTATTCTGCACGAAAGACTGGATCACAATCTTTATGATTCATGGTAATAGTTAGTTCCGACGTTGAGATGGATTCGCTGAGACCGGTAGTGGTCGTCCGAGTACACGATGTGTCGTTGACTGGATACAGGTTAATTTCCACATCGATATAGTTAAATGTATTGCTGGTTACGACGGGTTCGCATTTATCTGTGGAAGAGACGGTGTGAGAATATGTTCCGGGACCACACGGAGAACAGATGACGTCTCCGGTAGACGTGTATCCGGATACTCCGTATCCTATTCCACACTTTGTTTTAGAAATACATGTTCTACACCCTGATGCTCCTTTGAGAAGACAATAATATCCTGGAGAGCATTCACAGATTCTATTGTGAGTCGTGTTACACGATCGCGTCTCTACCTGATTACTATCACATCTTCCGTTACAACTTAGACAAGCCTGTAAATGATTATTGTGAGATGTAAAGGTATCCGAACCACACGGTGTACATTGTGTATTAGTCTTGCTATCACATAATCTGAAAGCGTAAGTTCCCGGAGGACACGATAGACAACATAGATTACGGCTTCTGTATTCGTTGTCTTTACACTTTCCATTGGATGGTGCATGTGGTGCTATATCTCTTCCGTTTATTATTATACATGAGAGAAACAATATATACGAGTATAATACGGACCTCATGATTTAATAA-TGTAGTAATCGTCGTCTTGTTACTGTTTGTTTCCTACTTCTCCAATCATATAGATTATTTTTTAAATATTTTCTTTCTATCATGGATAATATTTGTAATGGTTCTTTCCGTACAACATACTGTTTAGATGGTAGTCGCTTAGCTTGGTTATGATATTGCGCATAATTTCCGGAGGCAAATACGATAGTCTAGATTGACTATCGATGGTAGACTCTAATTTATTGAGTGCTTTGTCGACGAGTTTACTTTTATGCTCCATCGATAGATGACACTGTTCTATGAGATCGTCGTACATGGGAAATGAAATGCGTTTGTCTGAATGTATGGCTTCGAGATATGTGTGATACCGAATGTCTTCTGTTCTCAATACCGTATACAAGTCGGTGTCTGAGATTCGAATCTCTTTGAGGAGACTTATGTCACGACTACATTTTTCGATGATGGAATCTATCTTATCGAATGATATATTTTTCATAAATACACTTTTATAGTCCTCGTTTAAACAGAATTTAGTATGTAGTTCCGCAAATGACTCGTCCCTTAATAGGCAGTAGGCTATTATCTTCTTTACGTAGTGATCGTCGTAGGGAGAGAACTCCGACATCTTGTAGAACAACGATTTAATCATAGGTAGAGATACTTTCAGTCTGTGGTGGATAATGTCATTAACGACATCCGCCTTGTATATAATGTTTCTGTTTTCAAACACCAAGTCGAATACTGTCTTATCGTCTTTAGTCGGAAGGTTGATGTCGTATCCAATGTATACGAGGTATGAGGCAACATTGTTATTGCAATTCTGGAAGGCGGTATGAAGAGGAGTCATTGTATTATAGTATTCGTCTTTCTGAATGTCGAATCTATCTAGTAGATACCGTAGTATATTGAGAGAGCGACTTCCATATCCTTGATTATGTTTTATGAATAGATAAAGTAGATGTTGTCCTTCTTCCTTTTGTAATTTCCCGTATTTTTGTTCGTGCCAATTGAGTAACATTATGAGAATATGACCTGTTGCACAATCGTTCTTTATGTATTCCATGATGGGTGTACAATTAAGATTATTACGTATCCTCGTATCGGCTCCTCGAGATAAAAGAGCATACACCACACGAGGACTATGTTTGGTATACTGTTGAAGGTAAGTGTGTAACGGCGTATTTCCGATTTTCGTAACCGCGTTAATGTTTGCTCCATGATCTATTATCGCGTAGATGAATCGCTTCTCAGCTCGCATCTTAGTGTGACTCTTTGACTTGTAATAATTGCTTTCGTGGAACGCGGATATGTGTTTACAGTAGTAATGAAGAGAAGTGAGTCCATCCTCATCGACGCAATTAGGGTCAGATCCTTTAGTCAATAATTTGTACAGAACGTAATAGTTTAAGCTCCCATTGAATTTATATCTAAGATAACACAGCAATAGATCGGATGATTTACTAAAGTCATCAATGGGGTCCGTTAGTATATCAAAGATCTTGTTATCGATTGATAGTGAATGAATCAGATAGTGGTGTAGAGGAATATGTCCTTTTTTATCCTTGCTATCAAAGTTACGCATGCCGTGGCGTAACAATATCTTTAATACAGATGGATTAAATCGTGTATTCATCGTATAGCAATGTAATGGAGAGTTACCACATTTTAGTCGTTTATTCAGATCGCAGTGTTTAATAACTAATTTAAACAGATGAGATGATATATCCACATCAAAGAATGCGAGATACATATGACAGACATTATTGACAGAAATGTGACCTTCATTATC
>hMpxV/USA/CA-CDPH-1M1000227/2023|EPI_ISL_18460504|2023-02-22|Clade_IIb
NTTACAGATCATTTATATTCC-AAAAATATTA-ACTATATACG-TTTATTATATGATGTTAACGTGTAAATTATAAACATTATTTTATG--ATGCAATTGTCTGACAACCTAGATTGGTATA-AGGATGTTGATAAGCTCTACGAGAATATATTGTTGGACGTTATCGTTTACGAAATAGTTGAGACATCAGAAAGAGGTTTAATATTTTTGTGAGACCATCGAAGAGAGAAAGAGAATAAAAATA----TTTTTTTTTTTTTTGTAAAACTTTTTTATGAGAC-------CAAGAGAATACGAATAGTGATCATATCGTATCACA-TATTGAAACAG--AAAGAAGAAGTAACGAGAGGTAACTTTTTGTGAATGTAGTTA--AATATTTTTGTTTTGCAAACCGGAATATAGTGCCCGGT---CTTTTTTAATTCGTGGTGCGGTGTCTGAATCGTTCGATTAACCCAACTCATCCATTTTCAGATGAATAGAGTTATCGATTCAGACACATGCTTTGAGTTTTGTTGAATCGATGAGTGAAGTATCATCGGTTGCACCTTCAGATGCCGATCCGTCGACATACTTGAATCCATCCTTGACTTCAAGTTTAGATGATTCCTCACACATGTCTCCGATACGTACGCTAAACTCTAGGTTCTTGACACATTTTGTATCAACGATCGTTGAACCGATGATATCTTTGTAACTCACTTTCTTATGTGAGATGTTAGACCCAAGTACTGGATGGGTCTTGATGTCACTGTCTTTCTCTTCTTCGCTACATCTGATGTCGATAGACATCTCACAGTCTTTGATCATAGCCAGAGCTTCTTCACGCGTGATCGCGGGAGAGTCCTTACCTTGTCCCGGTGACAC---GCTGGACAATCTAGTATTCACAGTGTTTCCATCAGAGGATTCGGAGATGGATAAAATCTTTGGGCATTTGGTGAATCCAAAGTTCATGTTAAGACCCGCACCGACGATAGTGTAATAAGTGGTGGGATCTCCTTTTACAACT------------------TCTTCGGAT---ACCTCATCATCT---------TCGGTCTCTGTAACTTCCGTTACGGATTGACAAATCTTATCATTGGTCGGTGTTTGGTCTTGCTTTGTGACTTTGATAATAACATCGATTCCCATATGATGTTTGTTTTCTTCTTCAGTACACGAGGATGAAGATTGTTAAAGACTAGTAGGCATAGCAGCTGCCACTAGGCACATGCATGCCAGGACAATATATTGTTTCATGATTGCTATTGATTGATTACTGTTCTAGATGATTCTACTTTCTTACCATATAATAAATTAGAATATATTTTCTACTTTTACGAGAAATTAATTATTGTATTTATTATTTATAGGT--AAAAAAACTTACTAT---AAGTGGGTGGGATTCTGGGAATTAGTGATCAGTTTATGTATATCGCAACTAGCGGGCATATGGCTATTGACATCGAGAACATTACCCATATGATAAGAGATTGTATCATTTTCGTAGTCTTGAGTATTGGTATTACTATATAGTATGTAGATGTCGACGCTAGATAGACAGTCGCCCACTAGAGTTACCGTCTCTGAATGCGGCATGATA---GTATCATTCTTTGTTTTCGTTAACTGTTTGGAAGATGAATCTTTGTTGTTACATTTAATCTCGAAATTCAGAGTACATATCTTTGAAGTATTCTGATATCTATTTTCTCCTGTAAAGAATCCTGAAGTTGCTACATTATTAAGGACAGAGAAGTATTCTGCACGAAAGACTGGATCACAATCTTTATGATTCATGGTAATAGTTAGTTCCGACGTTGAGATGGATTCGCTGAGACCGGTAGTGGTCGTCCGAGTACACGATGTGTCGTTGACTGGATACAGGTTAATTTCCACATCGATATAGTTAAATGTATTGCTGGTTACGACGGGTTCGCATTTATCTGTGGAAGAGACGGTGTGAGAATATGTTCCGGGACCACACGGAGAACAGATGACGTCTCCGGTAGACGTGTATCCGGATACTCCGTATCCTATTCCACACTTTGTTTTAGAAATACATGTTCTACACCCTGATGCTCCTTTGAGAAGACAATAATATCCTGGAGAGCATTCACAGATTCTATTGTGAGTCGTGTTACACGATCGCGTCTCTACCTGATTACTATCACATCTTCCGTTACAACTTAGACAAGCCTGTAAATGATTATTGTGAGATGTAAAGGTATCCGAACCACACGGTGTACATTGTGTATTAGTCTTGCTATCACATAATCTGAAAGCGTAAGTTCCCGGAGGACACGATAGACAACATAGATTACGGCTTCTGTATTCGTTGTCTTTACACTTTCCATTGGATGGTGCATGTGGTGCTATATCTCTTCCGTTTATTATTATACATGAGAGAAACAATATATACGAGTATAATACGGACCTCATGATTTAATAA-TGTAGTAATCGTCGTCTTGTTACTGTTTGTTTCCTACTTCTCCAATCATATAGATTATTTTTTAAATATTTTCTTTCTATCATGGATAATATTTGTAATGGTTCTTTCCGTACAACATACTGTTTAGATGGTAGTCGCTTAGCTTGGTTATGATATTGCGCATAATTTCCGGAGGCAAATACGATAGTCTAGATTGACTATCGATGGTAGACTCTAATTTATTGAGTGCTTTGTCGACGAGTTTACTTTTATGCTCCATCGATAGATGACACTGTTCTATGAGATCGTCGTACATGGGAAATGAAATGCGTTTGTCTGAATGTATGGCTTCGAGATATGTGTGATACCGAATGTCTTCTGTTCTCAATACCGTATACAAGTCGGTGTCTGAGATTCGAATCTCTTTGAGGAGACTTATGTCACGACTACATTTTTCGATGATGGAATCTATCTTATCGAATGATATATTTTTCATAAATACACTTTTATAGTCCTCGTTTAAACAGAATTTAGTATGTAGTTCCGCAAATGACTCGTCCCTTAATAGGCAGTAGGCTATTATCTTCTTTACGTAGTGATCGTCGTAGGGAGAGAACTCCGACATCTTGTAGAACAACGATTTAATCATAGGTAGAGATACTTTCAGTCTGTGGTGGATAATGTCATTAACGACATCCGCCTTGTATATAATGTTTCTGTTTTCAAACACCAAGTCGAATACTGTCTTATCGTCTTTAGTCGGAAGGTTGATGTCGTATCCAATGTATACGAGGTATGAGGCAACATTGTTATTGCAATTCTGGAAGGCGGTATGAAGAGGAGTCATTGTATTATAGTATTCGTCTTTCTGAATGTCGAATCTATCTAGTAGATACCGTAGTATATTGAGAGAGCGACTTCCATATCCTTGATTATGTTTTATGAATAGATAAAGTAGATGTTGTCCTTCTTCCTTTTGTAATTTCCCGTATTTTTGTTCGTGCCAATTGAGTAACATTATGAGAATATGACCTGTTGCACAATCGTTCTTTATGTATTCCATGATGGGTGTACAATTAAGATTATTACGTATCCTCGTATCGGCTCCTCGAGATAAAAGAGCATACACCACACGAGGACTATGTTTGGTATACTGTTGAAGGTAAGTGTGTAACGGCGTATTTCCGATTTTCGTAACCGCGTTAATGTTTGCTCCATGATCTATTATCGCGTAGATGAATCGCTTCTCAGCTCGCATCTTAGTGTGACTCTTTGACTTGTAATAATTGCTTTCGTGGAACGCGGATATGTGTTTACAGTAGTAATGAAGAGAAGTGAGTCCATCCTCATCGACGCAATTAGGGTCAGATCCTTTAGTCAATAATTTGTACAGAACGTAATAGTTTAAGCTCCCATTGAATTTATATCTAAGATAACACAGCAATAGATCGGATGATTTACTAAAGTCATCAATGGGGTCCGTTAGTATATCAAAGATCTTGTTATCGATTGATAGTGAATGAATCAGATAGTGGTGTAGAGGAATATGTCCTTTTTTATCCTTGCTATCAAAGTTACGCATGCCGTGGCGTAACAATATCTTTAATACAGATGGATTAAATCGTGTATTCATCGTATAGCAATGTAATGGAGAGTTACCACATTTTAGTCGTTTATTCAGATCGCAGTGTTTAATAACTAATTTAAACAGATGAGATGATATATCCACATCAAAGAATGCGAGATACATATGACAGACATTATTGACAGAAATGTGACCTTCATTATC
>hMpxV/cynomolgus_monkey/USA/un-WRAIR7-61-P2/1962|EPI_ISL_13056556|1962|Clade_IIa
TTTACAGATCATTTATATTCC-AAAAATATTA-ACTATATACG-TTTATTATATGATGTTAACGTGTAAATTATAAACATTATTTTATG--ATGCAATTGTCTGACAACCTAGATTGGTATA-AGGATGTTGATAAGCTCTACGAGAATATATTGTTGGACGTTATCGTTTACGAAATAGTTGAGACATCAGAAAGAGGTTTAATATTTTTGTGAGACCATCGAAGAGAGAAATAGAATAAAAATA---TTTTTTTTTTTTTTTGTAAAACTTTTTTATGAGAC-------CAAGAGAATACGAATAGTGATCATATCGTATCACA-TATTGAAACAG--AAAGAAGAAGTAACGAGAGGTAACTTTTTGTAAATGTAGTTA--AATATTTTTGTTTTGCAAACCGGAATATAGTGCCCGGT---CTTTTTTAATTCGTGGTGCAGTGTCTGAATCGTTCGATTAACCCAACTCATCCATTTTCAGATGAATAGAGTTATCGATTCAGACACATGCTTTGAGTTTTGTTGAATCGATGAGTGAAGTATCATCGGTTGCACCTTCAGATGCCGATCCGTCGACATACTTGAATCCATCCTTGACTTCAAGTTCAGATGATTCCTCACACATGTCTCCGATACGTACGCTAAACTCTAGGTTCTTGACACATTTTGTATCAACGATCGTTGAACCGATGATATCTTTGTAACTCACTTTCTTATGTGAGATGTTAGACCCAAGTACTGGATGGGTCTTGATGTCACTGTCTTTCTCTTCTTCGCTACATCTGATGTCGATAGACATCTCACAGTCTTTGATCATAGCCAGAGCTTCTTCACGCGTGATCGCGGGAGAGTCCTTACCTTGTCCCGGTGACAC---GCTGGACAATCTAGTATTCACAGTGTTTCCATCAGAGGATTCGGAGATGGATGAAATCTTTGGGCATTTGGTGAATCCAAAGTTCATGTTAAGACCCGCACCGACGATAGTGTAATAAGTGGTGGGATCTCCTTTTACAACT------------------TCTTCGGAT---ACCTCATCATCT---------TCGGTCTCTGTAACTTCCGTTACGGATTGACAAATCTTATCATTGGTCGGTGTTTGGTCTTGCTTTGTGACTTTGATAATAACATCGATTCCCATATGATGTTTGTTTTCTTCTTCAGTACACGAGGATGAAGATTGTTGAAGACTAGTAGGCATAGCAGCTGCCACTAGGCACATGCATGCCAGGACAATATATTGTTTCATGATTGCTATTGATTGATTACTGTTCTAGATGATTCTACTTTCTTACCATATAATAAATTAGAATATATTTTCTACTTTTACGAGAAATTAATTATTGTATTTATTATTTATGGGT--AAAAAAACTTACTAT---AAGTGGGTGGGATTCTGGGAATTAGTGATCAGTTTATGTATATCGCAACTAGCGGGCATATGGCTATTGACATCGAGAACATTACCCATATGATAAGAGATTGTATCCGTTTCGTAGTCTTGAGTATTGGTATTACTATATAGTATGTAGATGTCGACGCTAGATAGACAGTCGCCCACTAGAGTTACCGTCTCTGAATGCGGCATGATA---GTATCATTCTTTGTTTTCGTTAACTGTTTGGAAGATGAATCTTTGTTGTTACATTTAATCTCGAAATTCAGAGTACATATCTTTGAAGTATTCTGATATCTATTTTCTCCTGTAAAGAATCCTGAAGTTGCTACATTATTAAGGACAGAGAAGTATTCTGCACGAAAGACTGGATCACAATCTTTATGATTCATGGTAATAGTTAGTTCCGACGTTGAGATGGATTCGCTGAGACCGGTAGTGGTCGTCCGAGTACACGATGTGTCGTTGACTGGATACAGGTTAATTTCCACATCGATATAGTTAAATGTATTGCTGGTTACGACGGGTTCGCATTTATCTGTGGAAGAGACGGTGTGAGAATATGTTCCGGGACCACACGGAGAACAGATGACGTCTCCGGTAGACGTGTATCCGGATACTCCGTATCCTATTCCACACTTTGTTTTAGAAATACATGTTCTACACCCTGATGCTCCTTTGAGAAGACAATAATATCCTGGAGAGCATTCACAGATTCTATTGTGAGTCGTGTTACACGATCGCGTCTCTACCTGATTACTATCACATCTTCCGTTACAACTTAGACAAGCCTGTAAATGATTATTGTGAGATGTAAAGGTATCCGAACCACACGGTGTACATTGTGTATTAGTCTTGCTATCACATAATCTGGAAGCGTAAGTTCCCGGAGGACACGATAGACAACATAGATTACGGCTTCTGTATTCGTTGTCTTTACACTTTCCATTGGATGGTGCATGTGGTGCTATATCTCTTCCGTTTATTATTATACATGAGAGAAACAATATATACGAGTATAATACGGACCTCATGATTTAAT---TGTAGTAATCGTCGTCTTGTTACTGTTTGTTTCCTACTTCTCCAATCATATAGATTATTTTTTAAATATTTTCTTTCTATCATGGATAATATTTGTAATGGTTCTTTCCGTACAACATACTGTTTAGATGGTAGTCGCTTAGCTTGGTTATGATATTGCGCATAATTTCCGGAGGCAAATACGATAGTCTAGATTGATTATCGATGGTAGACTCTAATTTATTGAGTGCTTTGTCGACGAGTTTACTTTTATGCTCCATCGATAGATGACACTGTTCTATGAGATCGTCATACATGGGAAATGAAATGCGTTTGTCTGAATGTATGGCTTCGAGATAGGTGTGATACCGGATGTCTTCTGTTCTCAATACCGTATACAAGTCGGTGTCTGAGATTCGAATCTCTTTGAGGAGACTTATGTCACGACTACATTTTTCGATGATGGAATCTATCTTATCGAATGATATATTTTTCATAAATACACTTTTATAGTCCTCGTTTAAACAGAATTTAGTATGTAGTTCCGCAAATGACTCGTCCCTTAATAGGCAGTAGGCTATTATCTTCTTTACGTAGTGATCGTCGTAGGGAGAGAACTCCGACATCTTGTAGAACAACGATTTAATCATAGGTAGAGATACTTTCAGTCTGTGGTGGATGATGTCATTAACGACATCCGCCTTGTATATGATGTTTCTGTTTTCAAACACCAAGTCGAATACTGTCTTATCGTCTTTAGTCGGAAGGTTGATGTCGTATCCGATGTATACGAGGTATGAGGCAACATTGTTATTGCAATTCTGGAAGGCGGTATGAAGAGGAGTCATTGTATTATAGTATTCGTCTTTCTGAATGTCGAATCTATCTAGTAGATACCGTAGTATATTGAGAGAGCGACTTCCATATCCTTGATTATGTTTTATGAATAGATAAAGTAGATGTTGTCCTTCTTCCTTTTGTAATTTCCCGTATTTTTGTTCGTGCCAATTGAGTAACATTATGAGAATATGACCTGTTGCACAATCGTTCTTTATGTATTCCATGATGGGTGTACAATCAAGATTATTACGTATCCTCGTATCAGCTCCTCGAGATAAAAGAGCATACACCACACGAGGACTATGTTTGGTATACTGTTGAAGGTAAGTGTGTAACGGCGTATTTCCGATTTTCGTAACCGCGTTAATGTTTGCTCCATGATCTATTATCGCGTAGATGAATCGCTTCTCAGCTCGCATCTTAGTGTGACTCTTTGACTTGTAATAATTGCTTTCGTGGAACGCGGATATGTGTTTACAGTAGTAATGAAGAGAAGTGAGTCCATCCTCATCGACGCAATTAGGGTCAGATCCTTTAGTCAATAATTTGTACAGAACGTAATAGTTTAAGCTCCCATTGAATTTATATCTAAGATAACACAGCAATAGATCGGATGATTTACTAAAGTCATCAATGGGGTCCGTTAGTATATCAAAGATCTTGTTATCGATTGATAGTGAATGAATCAGATAGTGGTGTAGAGGAATATGTCCTTTTTTATCCTTGCTATCAAAGTTACGCATGCCGTGGCGTAACAATATCTTTAATACAGATGGATTAAATCGTGTATTCATCGTATAGCAATGTAATGGAGAGTTACCACATTTTAGTCGTTTATTCAGATCGCAGTGTTTAATAACTAATTTAAACAGATGAGATGATATATCCACATCAAAGAATGCGAGATACATATGACAGACATTATTGACAGAAATGTGACCTTCATTATC
>hMpxV/Liberia/CDC-184/1970|EPI_ISL_13058405|1970|Clade_IIa
TTTACAGATCATTTATATTCC-AAAAATATTA-ACTATATACG-TTTATTATATGATGTTAACGTGTAAATTATAAACATTATTTTATG--ATGCAATTGTCTGACAACCTAGATTGGTATA-AGGATGTTGATAAGCTCTACGAGAATATATTGTTGGACGTTATCGTTTACGAAATAGTTGAGACATCAGAAAGAGGTTTAATATTTTTGTGAGACCATCGAAGAGAGAAATAGAATAAAAATA-----------TTTTTTTGTAAAACTTTTTTATGAGAC-------CAAGAGAATACGAATAGTGATCATATCGTATCACA-TATTGAAACAG--AAAGAAGAAGTAACGAGAGGTAACTTTTTGTAAATGTAGTTA--AATATTTTTGTTTTGCAAACCGGAATATAGTGCCCGGT---CTTTTTTAATTCGTGGTGCGGTGTCTGAATCGTTCGATTAACCCAACTCATCCATTTTCAGATGAATAGAGTTATCGATTCAGACACATGCTTTGAGTTTTGTTGAATCGATGAGTGAAGTATCATCGGTTGCACCTTCAGATGCCGATCCGTCGACATACTTGAATCCATCCTTGACTTCAAGTTCAGATGATTCCTCACACATGTCTCCGATACGTACGCTAAACTCTAGGTTCTTGACACATTTTGTATCAACGATCGTTGAACCGATGATATCTTTGTAACTCACTTTCTTATGTGAGATGTTAGACCCAAGTACTGGATGGGTCTTGATGTCACTGTCTTTCTCTTCTTCGCTACATCTGATGTCGATAGACATCTCACAGTCTTTGATCATAGCCAGAGCTTCTTCACGCGTGATCGCGGGAGAGTCCTTACCTTGTCCCGGTGACAC---GCTGGACAATCTAGTATTCACAGTGTTTCCATCAGAGGATTCGGAGATGGATGAAATCTTTGGGCATTTGGTGAATCCAAAGTTCATGTTAAGACCCGCACCGACGATAGTGTAATAAGTGGTGGGATCTCCTTTTACAACTTCTTCGGATACCTCATCATCTTCGGAT---ACCTCATCATCT---------TCGGTCTCTGTAACTTCCGTTACGGATTGACAAATCTTATCATTGGTCGGTGTTTGGTCTTGCTTTGTGACTTTGATAATAACATCGATTCCCATATGATGTTTGTTTTCTTCTTCAGTACACGAGGATGAAGATTGTTGAAGACTAGTAGGCATAGCAGCTGCCACTAGGCACATGCATGCCAGGACAATATATTGTTTCATGATTGCTATTGATTGATTACTGTTCTAGATGATTCTACTTTCTTACCATATAATAAATTAGAATATATTTTCTACTTTTACGAGAAATTAATTATTGTATTTATTATTTATGGGT--AAAAAAACTTACTAT---AAGTGGGTGGGATTCTGGGAATTAGTGATCAGTTTATGTATATCGCAACTAGCGGGCATATGGCTATTGACATCGAGAACATTACCCATATGATAAGAGATTGTATCCGTTTCGTAGTCTTGAGTATTGGTATTACTATATAGTATGTAGATGTCGACGCTAGATAGACAGTCGCCCACTAGAGTTACCGTCTCTGAATGCGGCATGATA---GTATCATTCTTTGTTTTCGTTAACTGTTTGGAAGATGAATCTTTGTTGTTACATTTAATCTCGAAATTCAGAGTACATATCTTTGAAGTATTCTGATATCTATTTTCTCCTGTAAAGAATCCTGAAGTTGCTACATTATTAAGGACAGAGAAGTATTCTGCACGAAAGACTGGATCACAATCTTTATGATTCATGGTAATAGTTAGTTCCGACGTTGAGATGGATTCGCTGAGACCGGTAGTGGTCGTCCGAGTACACGATGTGTCGTTGACTGGATACAGGTTAATTTCCACATCGATATAGTTAAATGTATTGCTGGTTACGACGGGTTCGCATTTATCTGTGGAAGAGACGGTGTGAGAATATGTTCCGGGACCACACGGAGAACAGATGACGTCTCCGGTAGACGTGTATCCGGATACTCCGTATCCTATTCCACACTTTGTTTTAGAAATACATGTTCTACACCCTGATGCTCCTTTGAGAAGACAATAATATCCTGGAGAGCATTCACAGATTCTATTGTGAGTCGTGTTACACGATCGCGTCTCTACCTGATTACTATCACATCTTCCGTTACAACTTAGACAAGCCTGTAAATGATTATTGTGAGATGTAAAGGTATCCGAACCACACGGTGTACATTGTGTATTAGTCTTGCTATCACATAATCTGGAAGCGTAAGTTCCCGGAGGACACGATAGACAACATAGATTACGGCTTCTGTATTCGTTGTCTTTACACTTTCCATTGGATGGTGCATGTGGTGCTATATCTCTTCCGTTTATTATTATACATGAGAGAAACAATATATACGAGTATAATACGGACCTCATGATTTAATAA-TGTAGTAATCGTCGTCTTGTTACTGTTTGTTTCCTACTTCTCCAATCATATAGATTATTTTTTAAATATTTTCTTTCTATCATGGATAATATTTGTAATGGTTCTTTCCGTACAACATACTGTTTAGATGGTAGTCGCTTAGCTTGGTTATGATATTGCGCATAATTTCCGGAGGCAAATACGATAGTCTAGATTGATTATCGATGGTAGACTCTAATTTATTGAGTGCTTTGTCGACGAGTTTACTTTTATGCTCCATCGATAGATGACACTGTTCTATGAGATCGTCGTACATGGGAAATGAAATGCGTTTGTCTGAATGTATGGCTTCGAGATAGGTGTGATACCGGATGTCTTCTGTTCTCAATACCGTATACAAGTCGGTGTCTGAGATTCGAATCTCTTTGAGGAGACTTATGTCACGACTACATTTTTCGATGATGGAATCTATCTTATCGAATGATATATTTTTCATAAATACACTTTTATAGTCCTCGTTTAAACAGAATTTAGTATGTAGTTCCGCAAATGACTCGTCCCTTAATAGGCAGTAGGCTATTATCTTCTTTACGTAGTGATCGTCGTAGGGAGAGAACTCCGACATCTTGTAGAACAACGATTTAATCATAGGTAGAGATACTTTCAGTCTGTGGTGGATGATGTCATTAACGACATCCGCCTTGTATATGATGTTTCTGTTTTCAAACACCAAGTCGAATACTGTCTTATCGTCTTTAGTCGGAAGGTTGATGTCGTATCCGATGTATACGAGGTATGAGGCAACATTGTTATTGCAATTCTGGAAGGCGGTATGAAGAGGAGTCATTGTATTATAGTATTCGTCTTTCTGAATGTCGAATCTATCTAGTAGATACCGTAGTATATTGAGAGAGCGACTTCCATATCCTTGATTATGTTTTATGAATAGATAAAGTAGATGTTGTCCTTCTTCCTTTTGTAATTTCCCGTATTTTTGTTCGTGCCAATTGAGTAACATTATGAGAATATGACCTGTTGCACAATCGTTCTTTATGTATTCCATGATGGGTGTACAATCAAGATTATTACGTATCCTCGTATCAGCTCCTCGAGATAAAAGAGCATACACCACACGAGGACTATGTTTGGTATACTGTTGAAGGTAAGTGTGTAACGGCGTATTTCCGATTTTCGTAACCGCGTTAATGTTTGCTCCATGATCTATTATCGCGTAGATGAATCGCTTCTCAGCTCGCATCTTAGTGTGACTCTTTGACTTGTAATAATTGCTTTCGTGGAACGCGGATATGTGTTTACAGTAGTAATGAAGAGAAGTGAGTCCATCCGCATCGACGCAATTAGGGTCAGATCCTTTAGTCAATAATTTGTACAGAACGTAATAGTTTAAGCTCCCATTGAATTTATATCTAAGATAACACAGCAATAGATCGGATGATTTACTAAAGTCATCAATGGGGTCCGTTAGTATATCAAAGATCTTGTTATCGATTGATAGTGAATGAATCAGATAGTGGTGTAGAGGAATATGTCCTTTTTTATCCTTGCTATCAAAGTTACGCATGCCGTGGCGTAACAATATCTTTAATACAGATGGATTAAATCGTGTATTCATCGTATAGCAATGTAATGGAGAGTTACCACATTTTAGTCGTTTATTCAGATCGCAGTGTTTAATAACTAATTTAAACAGATGAGATGATATATCCACATCAAAGAATGCGAGATACATATGACAGACATTATTGACAGAAATGTGACCTTCATTATC
>MPXV_CladeIb_Control_Consensus_Sequence
TTTACAGATCATTTATATTCC-AAAAATATTA-ACTATATACG-TTTATTATATGATGTTAACGTGTAAATTATAAACATTATTTTATG--ATGCAATTGTCTGACAACCTAGATTGGCATA-AGGATATTGATAAGCTCTACGAGAATATATTGTTGGACGTTATCGTTTACGAAATAGTTGAGACATCAGAAAGAGGTTTAATATTTTTGTGAGACCATCGAAGAGAGAAAGAGAATAAAAATA-----------TTTTTTTGTAAAACTTTTTTATGAGACAAGAGAGAAAGAGAATACGAATAGTGATCATATCGTATCACA-TATTGAAACAG--AAAGAAGAAGTAACGAGAGGTAACTTTTTGTGAATGTAGTTA--AACATTTTTGTTTTGCAAACCGGAATATAGTACCCGGTACACTTTTTTAATTCGTGGTGCGGTGTCTGAATCGTTCGATTAACCCAACTCATCCATTTTCAGATGAATAGAGTTATCGATTCAGACACATGCTTTGAGTTTTGTTGAATCGATGAGTGAAGTATCATCGGTTGCACCTTCAGATGCCGATCCGTCGACATACTTGAATCCATCCTTGACTTCAAGTTCAGATGATTCCTCACACATGTCTCCGATACGTACGCTAAACTCTAGGTTCTTGACACATTTTGTATCAACGATCGTTGAACCGATGATATCTTTGTAACTCACTTTCTTATGTGAGATGTTAGACCCAAGTACTGGATGGGTCTTGATGTCGCTGTCTTTCTCTTCTTCGCTACATCTGATGTCGATAGACATCTCACAGTCTTTGATCATAGCCAGAGCTTCTTCACGCGTGATCGCGGGAGAGTCCTTACCTTGTCCTGGTGACAC---GCTGGACAATCTAGTATTCACAGTGTTTCCATCAGAGGATTCGGAGATGGATGAAATCTTTGGGCATTTGGTGAATCCAAAGTTCATGTTAAGACCCGCGCCGACGATAGTGTAATAAGTGGTGGGATCTCCTTTTACAACT------------------TCTTCGGAT---ACCTCATCATCT---------TCGGTCTCTGTAACTTCCGTTACGGATTGACAAATCTTATCATTGGTCGGTGTTTGGTCTTGCTTTGTGACTTTGATAATAACATCGATTCCCATATGATGTTTGTTTTCTTCTTCAGTACACGAGGATGAGGATTGTTGAAGACTAGTAGGCATAGCAGCTGCCACTAGGCACATGCATGCCAGGACAATATATTGTTTCATGATTGCTATTGATTGATTACTGTTCTAGATGATTCTACTTTCTTACCATATAATAAATTAGAATATATTTTCTACTTTTACAAGAAATTAATTATTGTATTTATTATTTATGGGT-AAAAAAAACTTACTAT---AAGTGGGTGGGATTCTGGGAATTAGTGATCAGTTTATGTATATCGCAACTAGCGGGCATATGGCTATTGACATCGAGAACATTACCCATATGATAAGAGATTGTATCCGTTTCGTAGTCTTGAGTATTGGTATTACTATATAGTATGTAGATGTCGACGCTAGATAGACAGTCGCCCACTAGAGTTACCGTCTCTGAATGCGGCATGATA---GTATCATTCTTTGTTTTCGTTAACTGTTTGGAAGATGAATCTTTGTTGTTACATTTAATCTCGAAATTCAGAGTACATATCTTTGAAGTATTCTGATATCTATTTTCTCCTGTAAAGAATCCTGAAGTTGCTACATTATTAAGGACAGAGAAGTATTCTGCACGAAAGACGGGATCACAATCTTTATGATTCATGGTAATAGTTAGTTCCGACGTTGAGATGGATTCGCTGAGACCGGTAGTGGTCGTCCGAGTACACGATGTGTCGTTGACTGGATACAGGTTAATTTCCACATCGATATAGTTAAATGTATTGCTGGTT---ACGGGTTCGCATTTATCTGTGGAAGAGACGGTGTGAGAATATGTTCCGGGACCACACGGAGAACAGATGACGTCTCCGGTAGACGTGTATCCGGATACTCCGTATCCTATTCCACACTTTGTTTTAGAAATACATGTTCTACACCCTGATGATCCTTTGAGAAGACAATAATATCCTGGAGAGCATTCACAGATTCTATTGTGAGTCGTGTTACACGATCGCGTCTCTACCTGATTACTATCACATCTTCCGTTACAACTTAGACAAGCCTGTAAATGATTATTGTGAGATGTAAAGGTATCCGAACCACACGGCGTACATTGTGTATTAGTCTTGCTATCACATAATCTGGAAGCGTAAGTTCCCGGAGGACACGATAGACAACATAGATTACGGCTTCTGTATTCGTTGTCTTTACATTTTCCATTGGATGGTGCATGTGGTGCTATATCTCTTCCGTTTATTATTATACATGAGAGAAACAATATATACGAGTATAATACGGACCTCATGATTTAATAA-TGTAGTAATCGTCGTCTTGTTACTGTTTGTTTCCTACTTCTCCAATCATATAGATTATTTTTTAAATATTTTCTTTCTATCATGGATAATATTTGTAATGGTTCTTTCCGTACAACATACTGTTTAGATGGTAGTCGCTTAGCTTGGTTATGATATTGCGCATAATTTCCGGAGGCAAATACGATAGTCTAGATTGACTATCGATAGTAGACTCTAATTTATTGAGTGCTTTGTCGACGAGTTTACTTTTATGCTCCATCGATAGATGACACTGTTCTATGAGATCGTCGTACATGGGAAATGAAATGCGTTTGTCTGAATGTATGGCTTCGAGATAGGTGTGATACCGGATGTCTTCTGTTCTCAATACCGTATACAAGTTGATGTCTGAGATTCGAATCTCTTTGAGGAGACTTATGTCACGACTACATTTTTCGATGATGGAATCTATCTTATCGAATGATATATTTTTCATAAATACACTTTTATAGTCCTCGTTTAAACAGAATTTAGTATGTAGTTCCGCAAATGACTCGTCCCTTAATAGGCAGTAGGCTATTATCTTCTTTACGTAGTGATCGTCGTAGGGAGAGAACTCCGACATCTTGTAGAACAACGATTTAATCATAGGTAGAGATACTTTCAGTCTGTGGTGGATGATGTCATTAACGACATCCGCCTTGTATATGATGTTTCTGTTTTCAAACACCAAGTCGAATACTGTCTTATCGTCTTTAGTCGGAAGGTTGATGTCGTATCCGATGTATACGAGGTATGAGGCAACATTGTTATTGCAATTCTGGAAGGCGGTATGAAGAGGAGTCATTGTATTATAGTATTCGTCTTTCTGAATGTCGAATCTATCTAGTAGATACCGTAGTATATTGAGAGAGCGACTTCCATATCCTTGATTATGTTTTATGAATAGATAAAGTAGATGTTGTCCTTCTTCCTTTTGTAATTTCCCGTATTTTTGTTCGTGCCAATTGAGTAACATTATGAGAATATGACCTGTTGCACAATCGTTCTTTATGTATTCCATGATGGGTGTACAATCAAGATTATTACGTATCCTCGTATCGGCTCCTCGAGATAAAAGAGCATACACCACACGAGGACTATGTTTGGTATACTGTTGAAGGTAAGTGTGTAACGGCGTATTTCCGATTTTCGTAACCGCGTTAATGTTTGCTCCATGATCTATTATCGCGTAGATGAATCGCTTCTCAGCTCGCATCTTAGTGTGACTCTTTGACTTGTAATAATTGCTTTCGTGGAACACGGATATGTGTTTACAGTAGTAATGAAGAGAAGTGAGTCCATCCTCATCGACGCAATTAGGGTCAGATCCTTTAGTCAATAATTTGTACAGAACGTAATAGTTTAAGCTCCCATTGAATTTATATCTAAGATAACACAGCAATAGATCGGATGATTTACTAAAGTCATCAATGGGGTCCGTTAGTATATCAAAGATCTTGTTATCGATTGATAGTGAATGAATCAGATAGTGGTGTAGAGGAATATGTCCTTTTTTATCCTTGCTATCAAAGTTACGCATGCCGTGGCGTAACAATATCTTTAATACAGATGGATTAAATCGTGTATTCATCGTATAGCAATGTAATGGAGAGTTACCACATTTTAGTCGTTTATTCAGATCGCAGTGTTTAATAACTAATTTAAACAGATGAGATGATATATCCACATCAAAGAATGCGAGATACATATGACAGACATTATTGACAGAAATGTGACCTTCATTATC
>hMpxV/DRC/INRB-0169C/2024|EPI_ISL_19093829|2024-01-08|Clade_Ia
TTTACAGATCATTTATATTCC-AAAAATATTA-ACTATATACG-TTTATTATATGATGTTAACGTGTAAATTATAAACATTATTTTATG--ATGCAATTGTCTGACAACC---ATTGGCATA-AGGATATTGATAAGCTCTACGAGAATATATTGTTGGACGTTATCGTTTACGAAATAGTTGAGACATCAGAAAGAGGTTTAATATTTTTGTGAGACCATCGAAGAGAGAAAGAGAATAAAAATA-----------TTTTTTTGTAAAACTTTTTTATGAGACAAGAGAGAAAGAGAATACGAATAGTGATCATATCGTATCACA-TATTGAAACAG--AAAGAAGAAGTAACGAGAGGTAACTTTTTGTGAATGTAGTTA--AACATTTTTGTTTTGCAAACCGGAATATAGTACCCGGTACACTTTTTTAATTCGTGGTGCGGTGTCTGAATCGTTCGATTAACCCAACTCATCCATTTTCAGATGAATAGAGTTATCGATTCAGACACATGCTTTGAGTTTTGTTGAATCGATGAGTGAAGTATCATCGGTTGCACCTTCAGATGCCGATCCATCGACATACTTGAATCCATCCTTGACTTCAAGTTCAGATGATTCCTCACACATGTCTCCGATACGTACGCTAAACTCTAGGTTCTTAACACATTTTGTATCAACGATCGTTGAACCGATGATATCTTTGTAACTCACTTTCTTATGTGAGATGTTAGACCCAAGTACTGGATGGGTCTTGATGTCGCTGTCTTTCTCTTCTTCGCTACATCTGATGTCGATAGACATCTCACAGTCTTTGATCATAGCCAGAGCTTCTTCACGCGTGATCGCGGGAGAGTCCTTACCTTGTCCTGGTGACAC---GCTGGACAATCTAGTATTCACAGTGTTTCCATCAGAGGATTCGGAGATGGATGAAATCTTTGGGCATTTGGTGAATCCAAAGTTCATGTTAAGACCCGCGCCGACGATATTGTAATAAGTGGTGGGATCTCCTTTTACAACT------------------TCTTCGGAT---ACCTCATCATCT---------TCGGTCTCTGTAACTTCCGTTACGGATTGACAAATCTTATCATTGGTCGGTGTTTGGTCTTGCTTTGTGACTTTGATAATAACATCGATTCCCATATGATGTTTGTTTTCTTCTTCAGTACACGAGGATGAGGATTGTTGAAGACTAGTAGGCATAGCAGCTGCCACTAGGCACATGCATGCCAGGACAATATATTGTTTCATGATTGCTATTGATTGATTACTGTTCTAGATGATTCTACTTTCTTACCATATAATAAATTAGAATATATTTTCTACTTTTACGAGAAATTAATTATTGTATTTATTATTTATGGGTAAAAAAAAACTTACTAT---AAGTGGGTGGGATTCTGGGAATTAGTGATCAGTTTATGTATATCGCAACTAGCGGGCATATGGCTATTGACATCGAGAACATTACCCATATGATAAGAGATTGTATCCGTTTCGTAGTCTTGAGTATTGGTATTACTATATAGTATGTAGATGTCGACGCTAGATAGACAGTCGCCCACTAGAGTTACCGTCTCTGAATGCGGCATGATA---GTATCATTCTTTGTTTTCGTTAACTGTTTGGAAGATGAATCTTTGTTGTTACATTTAATCTCGAAATTCAGAGTACATATCTTTGAAGTATTCTGATATCTATTTTCTCCTGTAAAGAATCCTGAAGTTGCTACATTATTAAGGACAGAGAAGTATTCTGCACGAAAGACGGGATCACAATCTTTATGATTCATGGTAATAGTTAGTTCCGACGTTGAGATGGATTCGCTGAGACCGGTAGTGGTCGTCCGAGTACACGATGTGTCGTTGACTGGATACAGGTTAATTTCCACATCGATATAGTTAAATGTATTGCTGGTT---ACGGGTTCGCATTTATCTGTGGAAGAGACGGTGTGAGAATATGTTCCGGGACCACACGGAGAACAGATGACGTCTCCGGTAGACGTGTATCCGGATACTCCGTATCCTATTCCACACTTTGTTTTAGAAATACATGTTCTACACCCTGATGATCCTTTGAGAAGACAATAATATCCTGGAGAGCATTCACAGATTCTATTGTGAGTCGTGTTACACGATCGCGTCTCTACCTGATTACTATCACATCTTCCGTTACAACTTAGACAAGCCTGTAAATGATTATTGTGAGATGTAAAGGTATCCGAACCACACGGCGTACATTGTGTATTAGTCTTGCTATCACATAATCTGGAAGCGTAAGTTCCCGGAGGACACGATAGACAACATAGATTACGGCTTCTGTATTCGTTGTCTTTACATTTTCCATTGGATGGTGCATGTGGTGCTATATCTCTTCCGTTTATTATTATACATGAGAGAAACAATATATACGAGTATAATACGGACCTCATGATTTAATAA-TGTAGTAATCGTCGTCTTGTTACTGTTTGTTTCCTACTTCTCCAATCATATAGATTATTTTTTAAATATTTTCTTTCTATCATGGATAATATTTGTAATGGTTCTTTCCGTACAACATACTGTTTAGATGGTAGTCGCTTAGCTTGGTTATGATATTGCGCATAATTTCCGGAGGCAAATACGATAGTCTAGATTGACTATCGATGGTAGACTCTAATTTATTGAGTGCTTTGTCGACGAGTTTACTTTTATGCTCCATCGATAGATGACACTGTTCTATGAGATCGTCGTACATGGGAAATGAAATGCGTTTGTCTGAATGTATGGCTTCGAGATAGGTGTGATACCGGATGTCTTCTGTTCTCAATACCGTATACAAGTTGGTGTCTGAGATTCGAATCTCTTTGAGGAGACTTATGTCACGACTACATTTTTCGATGATGGAATCTATCTTATCGAATGATATATTTTTCATAAATACACTTTTATAGTCCTCGTTTAAACAGAATTTAGTATGTAGTTCCGCAAATGACTCGTCCCTTAATATGCAGTAGGCTATTATCTTCTTTACGTAGTGATCGTCGTAGGGAGAGAACTCCGACATCTTGTAGAACAACGATTTAATCATAGGTAGAGATACTTTCAGTCTGTGGTGGATGATGTCATTAACGACATCCGCCTTGTATATGATGTTTCTGTTTTCAAACACCAAGTCGAATACTGTCTTATCGTCTTTAGTCGGAAGGTTGATGTCGTATCCGATGTATACGAGGTATGAGGCAACATTGTTATTGCAATTCTGGAAGGCGGTATGAAGAGGAGTCATTGTATTATAGTATTCGTCTTTCTGAATGTCGAATCTATCTAGTAGATACCGTAGTATATTGAGAGAGCGACTTCCATATCCTTGATTATGTTTTATGAATAGATAAAGTAGATGTTGTCCTTCTTCCTTTTGTAATTTCCCGTATTTTTGTTCGTGCCAATTGAGTAACATTATGAGAATATGACCTGTTGCACAATCGTTCTTTATGTATTCCATGATGGGTGTACAATCAAGATTATTACGTATCCTCGTATCGGCTCCTCGAGATAAAAGAGCATACACCACACGAGGACTATGTTTGGTATACTGTTGAAGGTAAGTGTGTAACGGCGTATTTCCGATTTTCGTAACCGCGTTAATGTTTGCTCCATGATCTATTATCGCGTAGATGAATCGCTTCTCAGCTCGCATCTTAGTGTGACTCTTTGACTTGTAATAATTGCTTTCGTGGAACACGGATATGTGTTTACAGTAGTAATGAAGAGAAGTGAGTCCATCCTCATCGACGCAATTAGGGTCAGATCCTTTAGTCAATAATTTGTACAGAACGTAATAGTTTAAGCTCCCATTGAATTTATATCTAAGATAACACAGCAATAGATCGGATGATTTACTAAAGTCATCAATGGGGTCCGTTAGTATATCAAAGATCTTGTTATCGATTGATAGTGAATGAATCAGATAGTGGTGTAGAGGAATATGTCCTTTTTTATCCTTGCTATCAAAGTTACGCATGCCGTGGCGTAACAATATCTTTAATACAGATGGATTAAATCGTGTATTCATCGTATAGCAATGTAATGGAGAGTTACCACATTTTAGTCGTTTATTCAGATCGCAGTGTTTAATAACTAATTTAAACAGATGAGATGATATATCCACATCAAAGAATGCGAGATACATATGACAGACATTATTGACAGAAATGTGACCTTCATTATC
>hMpxV/DRC/INRB-1675S/2023|EPI_ISL_19502027|2023-10-27|Clade_Ia
TTTACAGATCATTTATATTCC-AAAAATATTA-ACTATATACG-TTTATTATATGATGTTAACGTGTAAATTATAAACATTATTTTATG--ATGCAATTGTCTGACAACC---ATTGGCATA-AGGATATTGATAAGCTCTACGAGAATATATTGTTGGACGTTATCGTTTACGAAATAGTTGAGACATCAGAAAGAGGTTTAATATTTTTGTGAGACCATCGAAGAGAGAAAGAGAATAAAAATA-----------TTTTTTTGTAAAACTTTTTTATGAGACAAGAGAGAAAGAGAATACGAATAGTGATCATATCGTATCACA-TATTGAAACAG--AAAGAAGAAGTAACGAGAGGTAACTTTTTGTGAATGTAGTTA--AACATTTTTGTTTTGCAAACCGGAATATAGTACCCGGTACACTTTTTTAATTCGTGGTGCGGTGTCTGAATCGTTCGATTAACCCAACTCATCCATTTTCAGATGAATAGAGTTATCGATTCAGACACATGCTTTGAGTTTTGTTGAATCGATGAGTGAAGTATCATCGGTTGCACCTTCAGATGCCGATCCATCGACATACTTGAATCCATCCTTGACTTCAAGTTCAGATGATTCCTCACACATGTCTCCGATACGTACGCTAAACTCTAGGTTCTTAACACATTTTGTATCAACGATCGTTGAACCGATGATATCTTTGTAACTCACTTTCTTATGTGAGATGTTAGACCCAAGTACTGGATGGGTCTTGATGTCGCTGTCTTTCTCTTCTTCGCTACATCTGATGTCGATAGACATCTCACAGTCTTTGATCATAGCCAGAGCTTCTTCACGCGTGATCGCGGGAGAGTCCTTACCTTGTCCTGGTGACAC---GCTGGACAATCTAGTATTCACAGTGTTTCCATCAGAGGATTCGGAGATGGATGAAATCTTTGGGCATTTGGTGAATCCAAAGTTCATGTTAAGACCCGCGCCGACGATATTGTAATAAGTGGTGGGATCTCCTTTTACAACTTCTTCGGATACCTCATCATCTTCGGAT---ACCTCATCATCT---------TCGGTCTCTGTAACTTCCGTTACGGATTGACAAATCTTATCATTGGTCGGTGTTTGGTCTTGCTTTGTGACTTTGATAATAACATCGATTCCCATATGATGTTTGTTTTCTTCTTCAGTACACGAGGATGAGGATTGTTGAAGACTAGTAGGCATAGCAGCTGCCACTAGGCACATGCATGCCAGGACAATATATTGTTTCATGATTGCTATTGATTGATTACTGTTCTAGATGATTCTACTTTCTTACCATATAATAAATTAGAATATATTTTCTACTTTTACGAGAAATTAATTATTGTATTTATTATTTATGGGT-AAAAAAAACTTACTAT---AAGTGGGTGGGATTCTGGGAATTAGTGATCAGTTTATGTATATCGCAACTAGCGGGCATATGGCTATTGACATCGAGAACATTACCCATATGATAAGAGATTGTATCCGTTTCGTAGTCTTGAGTATTGGTATTACTATATAGTATGTAGATGTCGACGCTAGATAGACAGTCGCCCACTAGAGTTACCGTCTCTGAATGCGGCATGATA---GTATCATTCTTTGTTTTCGTTAACTGTTTGGAAGATGAATCTTTGTTGTTACATTTAATCTCGAAATTCAGAGTACATATCTTTGAAGTATTCTGATATCTATTTTCTCCTGTAAAGAATCCTGAAGTTGCTACATTATTAAGGACAGAGAAGTATTCTGCACGAAAGACGGGATCACAATCTTTATGATTCATGGTAATAGTTAGTTCCGACGTTGAGATGGATTCGCTGAGACCGGTAGTGGTCGTCCGAGTACACGATGTGTCGTTGACTGGATACAGGTTAATTTCCACATCGATATAGTTAAATGTATTGCTGGTT---ACGGGTTCGCATTTATCTGTGGAAGAGACGGTGTGAGAATATGTTCCGGGACCACACGGAGAACAGATGACGTCTCCGGTAGACGTGTATCCGGATACTCCGTATCCTATTCCACACTTTGTTTTAGAAATACATGTTCTACACCCTGATGATCCTTTGAGAAGACAATAATATCCTGGAGAGCATTCACAGATTCTATTGTGAGTCGTGTTACACGATCGCGTCTCTACCTGATTACTATCACATCTTCCGTTACAACTTAGACAAGCCTGTAAATGATTATTGTGAGATGTAAAGGTATCCGAACCACACGGCGTACATTGTGTATTAGTCTTGCTATCACATAATCTGGAAGCGTAAGTTCCCGGAGGACACGATAGACAACATAGATTACGGCTTCTGTATTCGTTGTCTTTACATTTTCCATTGGATGGTGCATGTGGTGCTATATCTCTTCCGTTTATTATTATACATGAGAGAAACAATATATACGAGTATAATACGGACCTCATGATTTAATAA-TGTAGTAATCGTCGTCTTGTTACTGTTTGTTTCCTACTTCTCCAATCATATAGATTATTTTTTAAATATTTTCTTTCTATCATGGATAATATTTGTAATGGTTCTTTCCGTACAACATACTGTTTAGATGGTAGTCGCTTAGCTTGGTTATGATATTGCGCATAATTTCCGGAGGCAAATACGATAGTCTAGATTGACTATCGATGGTAGACTCTAATTTATTGAGTGCTTTGTCGACGAGTTTACTTTTATGCTCCATCGATAGATGACACTGTTCTATGAGATCGTCGTACATGGGAAATGAAATGCGTTTGTCTGAATGTATGGCTTCGAGATAGGTGTGATACCGGATGTCTTCTGTTCTCAATACCGTATACAAGTTGGTGTCTGAGATTCGAATCTCTTTGAGGAGACTTATGTCACGACTACATTTTTCGATGATGGAATCTATCTTATCGAATGATATATTTTTCATAAATACACTTTTATAGTCCTCGTTTAAACAGAATTTAGTATGTAGTTCCGCAAATGACTCGTCCCTTAATATGCAGTAGGCTATTATCTTCTTTACGTAGTGATCGTCGTAGGGAGAGAACTCCGACATCTTGTAGAACAACGATTTAATCATAGGTAGAGATACTTTCAGTCTGTGGTGGATGATGTCATTAACGACATCCGCCTTGTATATGATGTTTCTGTTTTCAAACACCAAGTCGAATACTGTCTTATCGTCTTTAGTCGGAAGGTTGATGTCGTATCCGATGTATACGAGGTATGAGGCAACATTGTTATTGCAATTCTGGAAGGCGGTATGAAGAGGAGTCATTGTATTATAGTATTCGTCTTTCTGAATGTCGAATCTATCTAGTAGATACCGTAGTATATTGAGAGAGCGACTTCCATATCCTTGATTATGTTTTATGAATAGATAAAGTAGATGTTGTCCTTCTTCCTTTTGTAATTTCCCGTATTTTTGTTCGTGCCAATTGAGTAACATTATGAGAATATGACCTGTTGCACAATCGTTCTTTATGTATTCCATGATGGGTGTACAATCAAGATTATTACGTATCCTCGTATCGGCTCCTCGAGATAAAAGAGCATACACCACACGAGGACTATGTTTGGTATACTGTTGAAGGTAAGTGTGTAACGGCGTATTTCCGATTTTCGTAACCGCGTTAATGTTTGCTCCATGATCTATTATCGCGTAGATGAATCGCTTCTCAGCTCGCATCTTAGTGTGACTCTTTGACTTGTAATAATTGCTTTCGTGGAACACGGATATGTGTTTACAGTAGTAATGAAGAGAAGTGAGTCCATCCTCATCGACGCAATTAGGGTCAGATCCTTTAGTCAATAATTTGTACAGAACGTAATAGTTTAAGCTCCCATTGAATTTATATCTAAGATAACACAGCAATAGATCGGATGATTTACTAAAGTCATCAATGGGGTCCGTTAGTATATCAAAGATCTTGTTATCGATTGATAGTGAATGAATCAGATAGTGGTGTAGAGGAATATGTCCTTTTTTATCCTTGCTATCAAAGTTACGCATGCCGTGGCGTAACAATATCTTTAATACAGATGGATTAAATCGTGTATTCATCGTATAGCAATGTAATGGAGAGTTACCACATTTTAGTCGTTTATTCAGATCGCAGTGTTTAATAACTAATTTAAACAGATGAGATGATATATCCACATCAAAGAATGCGAGATACATATGACAGACATTATTGACAGAAATGTGACCTTCATTATC
>hMpxV/Uganda/MK-012/2024|EPI_ISL_19305614|2024-07-12|Clade_Ib
TTTACAGATCATTTATATTCC-AAAAATATTA-ACTATATACG-TTTATTATATGATGTTAACGTGTAAATTATAAACATTATTTTATG--ATGCAATTGTCTGACAACCTAGATTGGCATA-AGGATATTGATAAGCTCTACGAGAATATATTGTTGGACGTTATCGTTTACGAAATAGTTGAGACATCAGAAAGAGGTTTAATATTTTTGTGAGACCATCGAAGAGAGAAAGAGAATAAAAATA-----------TTTTTTTGTAAAAC-TTTTTATGAGACAAGAGAGAAAGAGAATACAAATAGTGATCATATCGTATCATA-TATTGAAACAG--AAAGAAGAAGTAACGAGAGGTAACTTTTTGTGAATGTAGTTA--AACATTTTTGTTTTGCAAACCGGAATATAGTACCCGGTACACTTTTTTAATTCGTGGTGCGGTGTCTGAATCGTTCGATTAACCCAACTCATCCATTTTCAGATGAATAGAGTTATCGATTCAGACACATGCTTTGAGTTTTGTTGAATCGATGAGTGAAGTATCATCGGTTGCACCTTCAGATGCCGATCCGTCGACATACTTGAATCCATCCTTGACTTCAAGTTCAGATGATTCCTCACACATGTCTCCGATACGTACGCTAAACTCTAGGTTCTTGACACATTTTGTATCAACGATCGTTGAACCGATGATATCTTTGTAACTCACTTTCTTATGTGAGATGTTAGACCCAAGTACTGGATGGGTCTTGATGTCGCTGTCTTTCTCTTCTTCGCTACATCTGATGTCGATAGACATCTCACAGTCTTTGATCATAGCCAGAGCTTCTTCACGCGTGATCGCGGGAGAGTCCTTACCTTGTCCTGGTGACAC---GCTGGACAATCTAGTATTCACAGTGTTTCCATCAGAGGATTCGGAGATGGATGAAATCTTTGGGCATTTGGTGAATCCAAAGTTCATGTTAAGACCCGCGCCGACGATAGTGTAATAAGTGGTGGGATCTCCTTTTACAACT------------------TCTTCGGAT---ACCTCATCATCT---------TCGGTCTCTGTAACTTCCGTTACGGATTGACAAATCTTATCATTGGTCGGTGTTTGGTCTTGCTTTGTGACTTTGATAATAACATCGATTCCCATATGATGTTTGTTTTCTTCTTCAGTACACGAGGATGAGGATTGTTGAAGACTAGTAGGCATAGCAGCTGCCACTAGGCACATGCATGCCAGGACAATATATTGTTTCATGATTGCTATTGATTGATTACTGTTCTAGATGATTCTACTTTCTTACCATATAATAAATTAGAATATATTTTCTACTTTTACGAGAAATTAATTATTGTATTTATTATTTATGGGTAAAAAAAAACTTACTAT---AAGTGGGTGGGATTCTGGGAATTAGTGATCAGTTTATGTATATCGCAACTAGCGGGCATATGGCTATTGACATCGAGAACATTACCCATATGATAAGAGATTGTATCCGTTTCGTAGTCTTGAGTATTGGTATTACTATATAGTATGTAGATGTCGACGCTAGATAGACAGTCGCCCACTAGAGTTACCGTCTCTGAATGCGGCATGATA---GTATCATTCTTTGTTTTCGTTAACTGTTTGGAAGATGAATCTTTGTTGTTACATTTAATCTCGAAATTCAGAGTACATATCTTTGAAGTATTCTGATATCTATTTTCTCCTGTAAAGAATCCTGAAGTTGCTACATTATTAAGGACAGAGAAGTATTCTGCACGAAAGACGGGATCACAATCTTTATGATTCATGGTAATAGTTAGTTCCGACGTTGAGATGGATTCGCTGAGACCGGTAGTGGTCGTCCGAGTACACGATGTGTCGTTGACTGGATACAGGTTAATTTCCACATCGATATAGTTAAATGTATTGCTGGTT---ACGGGTTCGCATTTATCTGTGGAAGAGACGGTGTGAGAATATGTTCCGGGACCACACGGAGAACAGATGACGTCTCCGGTAGACGTGTATCCGGATACTCCGTATCCTATTCCACACTTTGTTTTAGAAATACATGTTCTACACCCTGATGATCCTTTGAGAAGACAATAATATCCTGGAGAGCATTCACAGATTCTATTGTGAGTCGTGTTACACGATCGCGTCTCTACCTGATTACTATCACATCTTCCGTTACAACTTAGACAAGCCTGTAAATGATTATTGTGAGATGTAAAGGTATCCGAACCACACGGCGTACATTGTGTATTAGTCTTGCTATCACATAATCTGGAAGCGTAAGTTCCCGGAGGACACGATAGACAACATAGATTACGGCTTCTGTATTCGTTGTCTTTACATTTTCCATTGGATGGTGCATGTGGTGCTATATCTCTTCCGTTTATTATTATACATGAGAGAAACAATATATACGAGTATAATACGGACCTCATGATTTAATAATTGTAGTAATCGTCGTCTTGTTACTGTTTGTTTCCTACTTCTCCAATCATATAGATTATTTTTTAAATATTTTCTTTCTATCATGGATAATATTTGTAATGGTTCTTTCCGTACAACATACTGTTTAGATGGTAGTCGCTTAGCTTGGTTATGATATTGCGCATAATTTCCGGAGGCAAATACGATAGTCTAGATTGACTATCGATAGTAGACTCTAATTTATTGAGTGCTTTGTCGACGAGTTTACTTTTATGCTCCATCGATAGATGACACTGTTCTATGAGATCGTCGTACATGGGAAATGAAATGCGTTTGTCTGAATGTATGGCTTCGAGATAGGTGTGATACCGGATGTCTTCTGTTCTCAATACCGTATACAAGTTGATGTCTGAGATTCGAATCTCTTTGAGGAGACTTATGTCACGACTACATTTTTCGATGATGGAATCTATCTTATCGAATGATATATTTTTCATAAATACACTTTTATAGTCCTCGTTTAAACAGAATTTAGTATGTAGTTCCGCAAATGACTCGTCCCTTAATAGGCAGTAGGCTATTATCTTCTTTACGTAGTGATCGTCGTAGGGAGAGAACTCCGACATCTTGTAGAACAACGATTTAATCATAGGTAGAGATACTTTCAGTCTGTGGTGGATGATGTCATTAACGACATCCGCCTTGTATATGATGTTTCTGTTTTCAAACACCAAGTCGAATACTGTCTTATCGTCTTTAGTCGGAAGGTTGATGTCGTATCCGATGTATACGAGGTATGAGGCAACATTGTTATTGCAATTCTGGAAGGCGGTATGAAGAGGAGTCATTGTATTATAGTATTCGTCTTTCTGAATGTCGAATCTATCTAGTAGATACCGTAGTATATTGAGAGAGCGACTTCCATATCCTTGATTATGTTTTATGAATAGATAAAGTAGATGTTGTCCTTCTTCCTTTTGTAATTTCCCGTATTTTTGTTCGTGCCAATTGAGTAACATTATGAGAATATGACCTGTTGCACAATCGTTCTTTATGTATTCCATGATGGGTGTACAATCAAGATTATTACGTATCCTCGTATCGGCTCCTCGAGATAAAAGAGCATACACCACACGAGGACTATGTTTGGTATACTGTTGAAGGTAAGTGTGTAACGGCGTATTTCCGATTTTCGTAACCGCGTTAATGTTTGCTCCATGATCTATTATCGCGTAGATGAATCGCTTCTCAGCTCGCATCTTAGTGTGACTCTTTGACTTGTAATAATTGCTTTCGTGGAACACGGATATGTGTTTACAGTAGTAATGAAGAGAAGTGAGTCCATCCTCATCGACGCAATTAGGGTCAGATCCTTTAGTCAATAATTTGTACAGAACGTAATAGTTTAAGCTCCCATTGAATTTATATCTAAGATAACACAGCAATAGATCGGATGATTTACTAAAGTCATCAATGGGGTCCGTTAGTATATCAAAGATCTTGTTATCGATTGATAGTGAATGAATCAGATAGTGGTGTAGAGGAATATGTCCTTTTTTATTCTTGCTATCAAAGTTACGCATGCCGTGGCGTAACAATATCTTTAATACAGATGGATTAAATCGTGTATTCATCGTATAGCAATGTAATGGAGAGTTACCACATTTTAGTCGTTTATTCAGATCGCAGTGTTTAATAACTAATTTAAACAGATGAGATGATATATCCACATCAAAGAATGCGAGATACATATGACAGACATTATTGACAGAAATGTGACCTTCATTATC
>Vaccina_Virus_Western_Reserve_Consensus_Sequence
TTACTAGATCATTTATATACCAAAAAATATTATACGATCTACGTTTTATTATATGATTTTAACGTGTAAATTATAAACATTATTTTATGATATACAATTGTCTGGTAACCTAGATGGGCATAGGGGATGTTGATAAGCTCGACGAGTATATGTTGTTGGACGTTATTGTTTAAGAAATAGTTGATGCATCAGAAAGAGGTTTAATATTTTTGTGAGACCATCGAAGAGAGAAAGAGAATAAAAATA-TTTTTTTTTTTTTTTTTGTAAAACTTTTTTATGATAC------CAAGAGGAATAGGAATAGTGTCATAATCGTATCACACTATTGAGACAGAAAAAGAAGAAGTCGCGAGAGGTAACTTTTTGTGAATGTAGTTAAGAACATTTTTGTTTTGCAAACCGGAATATAGTGTCCGGTACACTTTTTTAATTCGTGGT---GTGCCTGAATCGTTCGATTAACCCTACTCATCCAATTTCAGATGAATAGAGTTATCGATTCAGACACACGCTTTGAGTTTTGTTGAATCGATGAGTGAAGTATCATCGGTTGCACCTTCAGATGCCGATCCGTCGACATACTTAAATCCATCCTTGACCTCAAGTTCAGATGATTCCTTGCACATGTCTCCGATACGAACGCTAAACTCTAGATTCTTGACACATTTTGTATCGACGATCGTTGAACCGATGATATCTTCGTAACTCACTTTCTTATGAGAGATGTTAGACCCGAGTACTGGATGGGTCTTGATGTCGCTGTCTTTCTCTTCTTCGCTACATCTGATGTCGATAGACACCTCACAGTCTTTGATCATAGCCAGAGCTTCTTCATGAGTGATCGCGGGAGAGTCCTTACCTTGTCCTGGGGACAC---GCTGGACAATCTAGCATTCACTGTGTTTCCATCAGCGGATTCTGAGATGGATTTAATCTGAGGACATTTGGTGAATCCAAAGTTCATTCTCAGACCTCCACCGATGATGGAGTAATAAGTGGTGGGATCTACATCCTCGACT------GATGTGGAATCATCTTCTGATTCCACCTCGGGATCTGGATCTGACTCGGACTCTGTAATTTCCGTTACGGATTGGCAAATCTTATCATTGGTCGGTGTTTGGTCTTGCTTTGTGACTTTGATAATAACATCGATTCCCATATGATGTTTGTTTTCTTCTTCCGTACACGAGGAGGAGGATTGATGAGGAT------GATTGCTGAAGACTGGCAGGCACATGCATGCCAGGACGATATATTGTTTCATAATTGCTATTGATTGAGTACTGTTCTTTATGATTCTACTTCCTTACCGTGCAATAAATTAGAATATATTTTCTACTTTTACGAGAAATTAATTATTGTATTTATTATTTATGGGT---GAAAAACTTACTATAAAAAGTGGGTGGGTTT---GGAATTAGTGATCAGTTTATGTATATCGCAACTACCGGGCATATGGCTATCGACATCGAGAACATTACCCACATGATAAGAGATTGTATCAGTTTCGTAGTCTTGAGTATTGGTATTACTATATAGTATATAGATGTCGACGCTAGATAGACA-------------------GTCTCCGAATGCGGCATGATACCGTCATCATTCTTTGCTTTCGTTAACTGTTTGGAGGAAAAATTTTTGTTATTGCATTTAATCTCGAAATTCAGAGTGCACACC----------------------TTTCTCCTGTAAAGAAACCTGAAGTTGCTACCTTATTAAGGACGGAGAAGTATTCCTCACGAAATACGGGATTACAGTCTTTATGATTCATAGTAATAGTTAGTTCCGACGTTGAGATGGATTCGCTGAGACCGGTAGTGGTCGTCCGAGTA---------------ACTGGATACAGATTAATTTCCACATCGATATAGTTAAAGGTATTACTGGGT---ACGGGTTCGCATTTATCTGCGGAAGAGACGGTGTGAGAATATGTTCCGAGACCACACGGAGAACAGATGACGTC---------------TCCGGATACTCCGTATCCTATTCCACATTTTGTTTGGGAAACACATGCCTTGCATCCGGATGATCCTTTGAGAAGACAATAATATCCGGGAGAGCATTCACAGATTCTATTGTGAGTCGTGTTACACGGTCGCGTCTCTACCTGATTACTATCACATCTTCCGTTACAACTTAGACAAGCGGGTAAATGATTATTGCGAGATGTAAAGGTATCCGAACCACAGGGTGTACATCGTGTGTTAGTCTTGCTATCGCATAATCTGGAAGCGTATGTTCCCGG---------------ACACAGATTATGGCGTTTGTATTCGTTGTCTTTACACTTTCCATCGGATGGTGCATGCGGTGCTATATCTCTTCCGTTTATTATTATACATGAGAGAAACAATATATACGAGTATAATACGGACTTCATGATTTAATAA-TGTAGTAATCGTCGTCTTGTT----CCTGTTTCCTACTTCTCCAATCATATAG------------ATATTTTCTTTCTATCATGGATAATATTTGTAATGGTTCTTTCCGTACAACATACTGTTTAG----------------------ATGATATTGCGCATAATTTCCGGAGGCAAATACGATAGTCTAGATTGAC---CGATGGTAGACTCTAATTTATTGAGTGCTTTGTCGACGAGTTTACTTTTACGCTCCATCGATAGATGGCACTGTTCTATGAGATCGTCGTACATGGGAAATGAAATGTGACTGTCTGAATGTATGGCTTTAAGATAGCTGTGATACCGTATGTCTTCTGTTCTCGATACCGTATACAGGTCGGTGTCGGAGATTCGAATCTCTTTAAGGCGACTTATGTCA-------------CGATGATGGAATCTATCTTATCGAATGATATATTTTTCATAAATACACTTTTATAGTCCTCGTTTAAACAGAATTTACTATGTAGTTCCGCGAATGACTCGTCCCTTAATAGGCAGTAGGCTAGTATCTTTTTTACGTAGTAATCGTCGTAGGGAGAGAATTCTGACATCTTGTAGAACAACGATTTAATCATAGGTAGAGATACTTTCAGTCTGTGGTGGATGATGTCATTCACAACATCCGCCTTGTATATGATGTTTCTGTTTTCAAACACCAAGTCGAATAC--------CGTCTTTAGTCGGAAGGTTGATGTCGTATCCGAT---------GTATGAGGCAACATTGTTGTTACAATTTTGAAAGGCGGTATGAAGAGGAGTCATTGTATTATAGTATTCGTCTTTCTGAATGTCGAACCTATCTAGTAGATACCGTAGTATATTGAGAG---------TGTATCCTTGATTATGTTTTATGAATAGATAAAGTAGATGTTGTCCTTCTTCC------------------TTTTGTTCGTGCCAATTGAGTAACATTATGAGAATATGACCTGTTGCACAATCG-----------TTCCATGATGGGTGTACAATCAAGATTATTACGTATCCTCGTATCGGCTCCTCGAGATAAAAGAGCATACACCACACGAGGACTATGTTTGGTATACTGTTGAAGGTAAGTGTGTAACCGCGTATTTCCGATTTTCGTAACCGCGTTAATGTTTGCTCCATAATCTATTATCGCGTAGATGAATCGCTTCTCGGCTCGCATCTTAGTGTGAC---TTAACTTGTAATAATTGCTTTTGTAGAACGCGGATATGTGTTTACAGTAGTAATGAAGAGAAGTGAGTTCATCCTCGTCG---------------------------GATCCTTTGTACAGAACGTAATAGTTTAAGCTCCCATTGAATTTATATCTAAGATAACACAGCAATAGATCGGATGATTTACTAAAGTCATCAATGGTGTCCGTTAGTATATCAAAGATCTTGTTATCGATTGATAGTG----------------------------GTGTCCTTTTTCATCCTTGCTATCAAAGTTACGCATGCCGTGGTGTAACAATATCTTTAATACAGATGGATTAAATCGTGTATTCATCGTATAGCAATGTAATGGAGAGTTACC---------TCGTTTATTCAGATCGCAGTGTTTAATAACTAGCTTAAACAGATGAGACGATGTATCCACATCAAAGAACGTGAAATACATATGACAGACATTGTTGACAGAAACGTGACCTTCATTCTT
