# Supplementary material for: A targeted tiled amplicon sequencing approach for clade and subclade level differentiation of monkeypox virus from wastewater
Source: Sci Rep. 2025 Aug 11;15:29361. doi: 10.1038/s41598-025-13927-y (PMC12340014; doi:10.1038/s41598-025-13927-y)
Supplement: Supplementary file 11 — Supplementary Material 11 [file 41598_2025_13927_MOESM11_ESM.xlsx]

## Sheet: Sheet1
gBlock Name	Size (bp)	Assay Reference	Sequence
G2R_G	200	Li et al. 2010	CTCGTATATATTGTTTCTCTCATGTATAATAATAAACGGAAGAGATATAGCACCACATGCACCATCCAATGGAAAGTGTAAAGACAACGAATACAGAAGCCGTAATCTATGTTGTCTATCGTGTCCTCCGGGAACTTACGCTTCCAGATTATGTGATAGCAAGACTAATACACAATGTACACCGTGTGGTTCGGATACCT
G2R_NML	200	Meija et al. 2024	GAATCTGTGAATGCTCTCCAGGATATTATTGTCTTCTCAAAGGAGCATCAGGGTGTAGAACATGTATTTCTAAAACAAAGTGTGGAATAGGATACGGAGTATCCGGATACACGTCTACCGGAGACGTCATCTGTTCTCCGTGTGGTCCCGGAACATATTCTCACACCGTCTCTTCCACAGATAAATGCGAACCCGTCGTA
F3L	158	Maksyutov et al. 2016	GAATAAACATCATCAAAAGACATTATTATCCTCTCTCATTGATTTTTCGCGGGATACATCATCTATTATAGCATCAGCATCAGAATCTGTAGGCCGTGTATCAGCATCCATTGTCGTAGACCAACGAGGAGGAGTATCGTCGGAACTGTACACCATAG
Table S1. gBlocks used in qPCR testing. Primer binding sites are indicated in bold, while probe binding sites are underlined.
