# Supplementary material for: A targeted tiled amplicon sequencing approach for clade and subclade level differentiation of monkeypox virus from wastewater
Source: Sci Rep. 2025 Aug 11;15:29361. doi: 10.1038/s41598-025-13927-y (PMC12340014; doi:10.1038/s41598-025-13927-y)
Supplement: Supplementary file 12 — Supplementary Material 12 [file 41598_2025_13927_MOESM12_ESM.xlsx]

## Sheet: Sheet1
	Clade	Amplicon
		All	1	2	3	4	5	6	7	8	9	10	11
Clade level accuracy	Ia	80/80	0/81	78/78	69/71	70/70	61/61	0/82	1/83	0/56	0/77	0/78	0/70
	Ib	11/11	2/12	12/12	0/13	13/13	2/2	0/12	0/13	0/11	0/11	0/12	0/8
	IIa	2/2	1/2	2/2	0/2	2/2	2/2	2/2	2/2	2/2	0/2	0/2	0/2
	IIb	1389/1389	0/1377	1334/1385	1388/1388	1388/1388	1375/1375	1386/1386	1381/1381	1345/1345	0/1339	0/1210	0/1014
Sub-clade level Accuracy	Ia	78/80	0/81	19/78	69/71	69/70	0/61	0/82	1/83	0/56	0/77	0/78	0/70
	Ib	11/11	2/12	0/12	0/13	13/13	0/2	0/12	0/13	0/11	0/11	0/12	0/8
	IIa	2/2	1/2	2/2	0/2	2/2	0/2	2/2	0/2	2/2	0/2	0/2	0/2
	IIb	1389/1389	0/1377	1334/1385	1388/1388	1388/1388	1328/1375	23/1386	1381/1381	1345/1345	0/1339	0/1210	0/1014
Table S2. Raw numbers used to calculate in silico clade and subclade level call percent accuracy for both the whole target region and individual amplicons
